# Supplementary material for: Deficiency in the omega-3 lysolipid transporter Mfsd2a leads to aberrant oligodendrocyte lineage development and hypomyelination
Source: J Clin Invest. 2023 Jun 15;133(12):e164118. doi: 10.1172/JCI164118 (PMC10266779; doi:10.1172/JCI164118)
Supplement: Supplemental table 1 [file jci-133-164118-s026.xlsx]

## Sheet: LL_diff_expr_markers_4276_cells
gene	p_val	avg_logFC	pct.1	pct.2	p_val_adj	cluster	COP/NFOL	OPC1a	OPC1b	OPC-G1	OPC-S	OPC-G2	OPC-M	NP1a	NP2	NP3
Plp1	2.54762e-62	4.63362	1	0.102	3.32387e-58	COP/NFOL	4.77526	0.293473	0.174738	0.0639225	0.0901472	0.0663457	0.0718021	0.162001	0.117078	0.139466
Mbp	1.85705e-46	4.61914	1	0.148	2.42289e-42	COP/NFOL	4.83925	0.539605	0.079774	0.180088	0.142584	0.175229	0.0824535	0.230932	0.203751	0.184312
Cnp	6.31075e-27	3.78368	1	0.315	8.23363e-23	COP/NFOL	4.30991	1.25966	0.861593	0.327363	0.333776	0.175096	0.274081	0.258003	0.164457	0.270272
Mag	0	3.56035	0.926	0.005	0	COP/NFOL	3.56968	0.0458554	0.00145776	0.00426386	0.00106523	0.00306198	0.00167373	0.00290783	0.00778457	0.00677087
Sirt2	2.22073e-21	3.51576	1	0.52	2.89739e-17	COP/NFOL	4.23582	1.35154	0.892786	0.483485	0.483636	0.409309	0.506913	0.501043	0.565506	0.627008
Nfasc	1.40562e-51	3.4732	1	0.129	1.83392e-47	COP/NFOL	3.66234	0.587039	0.127596	0.0504588	0.0465302	0.0613369	0.026465	0.128447	0.18872	0.164187
Cldn11	0	3.26451	0.963	0.011	0	COP/NFOL	3.27656	0.0615446	0.00933485	0.00459444	0.00140441	0.00229713	0.00782355	0.0152939	0.0032603	0
Mobp	1.83398e-122	2.81146	0.407	0.005	2.39279e-118	COP/NFOL	2.82021	0.00422687	0.00908793	0.00220284	0.0151357	0	0.0114528	0.00584762	0.0185984	0.00390103
Enpp6	0	2.80504	1	0.009	0	COP/NFOL	2.84009	0.204851	0.00371759	0.00375312	0	0	0.00203943	0.00467848	0.0294024	0.00759904
Sema4d	1.34916e-171	2.74005	0.963	0.027	1.76026e-167	COP/NFOL	2.7756	0.155594	0.0390505	0.00497167	0.0221257	0.0253332	0.0145138	0.010435	0.0167349	0.00304687
Bcas1	3.79894e-37	2.73722	0.926	0.153	4.95648e-33	COP/NFOL	3.17442	1.56596	0.339845	0.0355886	0.0579814	0.0433852	0.0317231	0.0466348	0.0421393	0.0818304
9630013A20Rik	1.82178e-233	2.6399	0.963	0.018	2.37688e-229	COP/NFOL	2.66645	0.168529	0.00358516	0	0.00243912	0.00477637	0.00413893	0.00290783	0.0098843	0.0089283
Ugt8a	6.1199e-82	2.62491	0.963	0.065	7.98463e-78	COP/NFOL	2.72709	0.551812	0.0326355	0.0127264	0.0438758	0.0365407	0.0201979	0.0171323	0.0145145	0
Gjc3	1.81256e-157	2.54483	0.852	0.022	2.36484e-153	COP/NFOL	2.5969	0.317482	0.0399893	0.00185454	0.0167847	0.00373291	0	0.00467608	0.00232133	0
Frmd4a	5.4658e-11	2.46139	0.778	0.375	7.13122e-07	COP/NFOL	2.95323	0.349376	0.350137	0.459562	0.342208	0.691194	0.846332	0.560329	0.560865	0.362117
Reep5	1.13165e-15	2.38192	0.963	0.59	1.47646e-11	COP/NFOL	3.15525	1.06695	1.07429	0.657493	0.883404	0.644217	0.694085	0.612518	0.545826	0.604276
Rnd2	3.89487e-23	2.34547	0.889	0.246	5.08163e-19	COP/NFOL	2.66905	0.428129	0.200728	0.21979	0.0815907	0.248028	0.170633	0.475308	0.328185	0.521421
Cspg5	0	2.27348	0.978	0.329	0	OPC1a	0.222296	3.0078	1.74821	0.357846	0.568236	0.221818	0.399333	0.250475	0.412011	0.258391
Epb41l2	4.72884e-31	2.26223	1	0.24	6.16972e-27	COP/NFOL	2.57208	0.782985	0.3716	0.236592	0.400928	0.260642	0.305741	0.0980541	0.111365	0.0867119
Lhfpl3	0	2.26093	0.982	0.071	0	OPC1a	0.391554	2.38899	0.455672	0.0449228	0.0805041	0.0541284	0.0626276	0.0596577	0.0428009	0.0431827
Tmem108	6.79932e-13	2.25698	0.593	0.16	8.87108e-09	COP/NFOL	2.49899	0.361842	0.0198167	0.117826	0.0337546	0.255947	0.165216	0.329429	0.309122	0.371349
Tnr	4.30981e-36	2.24173	0.889	0.128	5.62301e-32	COP/NFOL	2.74101	1.80578	0.106081	0.0273267	0.0340092	0.0222218	0.0130106	0.0322026	0.029353	0.0278139
Chn2	1.67313e-50	2.23333	0.889	0.094	2.18293e-46	COP/NFOL	2.37881	0.299365	0.0550945	0.060277	0.0390626	0.0583482	0.0313506	0.100715	0.270699	0.132408
Meg3	0	2.19808	0.965	0.403	0	NP2	0.244187	1.50034	0.519574	0.695228	0.408512	0.993425	0.728301	1.55094	3.94203	3.05309
Pdgfra	0	2.19577	0.949	0.096	0	OPC1a	0.0470268	2.35722	0.498243	0.110067	0.16604	0.140444	0.137417	0.0814425	0.0424922	0.023534
Mpzl1	9.84572e-21	2.17948	0.926	0.357	1.28457e-16	COP/NFOL	2.59606	0.757824	0.462201	0.363499	0.359687	0.345655	0.413311	0.344345	0.291845	0.345788
9530059O14Rik	2.28194e-150	2.09917	0.519	0.007	2.97725e-146	COP/NFOL	2.12478	0.181534	0.00578908	0	0	0.00301484	0	0.00297582	0.00318657	0
Aplp1	1.55168e-19	2.09383	1	0.566	2.02448e-15	COP/NFOL	2.99914	0.91891	0.230814	0.380435	0.187552	0.675922	0.513287	1.05861	1.31005	1.30956
Col9a3	4.67426e-23	2.08013	0.963	0.337	6.09851e-19	COP/NFOL	2.57016	1.01957	0.357095	0.398858	0.474032	0.337381	0.246434	0.377385	0.422927	0.401225
Tubb4a	1.19957e-29	2.06494	1	0.264	1.56507e-25	COP/NFOL	2.46729	0.352169	0.0732068	0.187369	0.0637576	0.298209	0.153878	0.583204	0.518853	0.79992
Arpc1b	3.88197e-26	2.04611	0.852	0.185	5.06481e-22	COP/NFOL	2.22673	0.21195	0.226608	0.25107	0.345568	0.15859	0.217909	0.109134	0.100714	0.0963125
Hist1h2ae	2.91695e-269	2.04183	0.998	0.344	3.80574e-265	OPC-G2	0	0.246721	0.216518	0.437095	2.64475	3.07645	0.415184	0.353191	0.528543	0.504942
Itpr2	8.44148e-33	2.03654	0.926	0.167	1.10136e-28	COP/NFOL	2.4338	1.43878	0.361899	0.0458668	0.0762209	0.0437693	0.0752303	0.0511391	0.0466221	0.063664
Tns3	4.02033e-32	2.03214	0.889	0.163	5.24532e-28	COP/NFOL	2.24703	0.765883	0.259537	0.164055	0.174	0.0930383	0.147098	0.0515607	0.0198505	0.0254637
C1ql1	0	2.01963	0.951	0.099	0	OPC1a	0.128674	2.14625	0.362415	0.116975	0.157015	0.0433243	0.0476702	0.0473591	0.0585463	0.0824648
Cntn1	0	1.99846	0.939	0.049	0	OPC1a	1.50368	2.08486	0.129105	0.0193983	0.0513854	0.0560415	0.0699102	0.0567337	0.0569211	0.0453198
Cenpf	5.66656e-150	1.97967	1	0.345	7.39316e-146	OPC-M	0.0263059	0.832404	0.711131	0.651177	1.74884	2.52668	3.15301	0.850179	0.103372	0.151628
Tmem163	1.1901e-122	1.96694	1	0.044	1.55273e-118	COP/NFOL	2.03112	0.268995	0.00588371	0.00858291	0.0221596	0.0289318	0.0172692	0.0259433	0.0474926	0.0712746
Fyn	1.98122e-16	1.96429	1	0.742	2.5849e-12	COP/NFOL	3.07932	1.69106	0.86905	0.686176	0.540187	0.779262	0.897407	1.02902	1.28094	1.21155
Pdcd4	8.93358e-10	1.93088	0.778	0.478	1.16556e-05	COP/NFOL	2.57786	0.670552	0.910671	0.288998	0.362849	0.498497	0.873854	0.422694	0.789137	0.57948
Tcf7l2	8.65977e-34	1.9247	0.889	0.153	1.12984e-29	COP/NFOL	2.10824	0.486697	0.42966	0.123697	0.234689	0.0709137	0.104484	0.0186385	0.0144297	0.0107989
Tspan2	6.8693e-63	1.9228	0.778	0.053	8.96238e-59	COP/NFOL	1.98966	0.270979	0.0582855	0.0303882	0.0585016	0.0374988	0.0466137	0.0310192	0.0186769	0.0198449
Rap2a	1.17768e-20	1.891	0.963	0.38	1.53652e-16	COP/NFOL	2.34851	0.73738	0.47105	0.349386	0.391541	0.366092	0.378379	0.348138	0.432506	0.461299
Slc44a1	4.08057e-31	1.87834	0.963	0.214	5.32392e-27	COP/NFOL	2.12425	0.61065	0.349635	0.251217	0.302164	0.156227	0.208389	0.124223	0.0712294	0.0779087
Opcml	1.7226e-18	1.8777	0.704	0.148	2.24747e-14	COP/NFOL	2.3647	1.74154	0.230895	0.026753	0.0634919	0.00998984	0.0653003	0.01374	0.0356843	0.0401733
Dynll2	9.72517e-17	1.87457	0.963	0.752	1.26884e-12	COP/NFOL	2.9777	1.11979	0.852594	1.13293	1.02097	1.24895	1.23584	1.17183	1.13155	1.08349
S100b	2.22762e-43	1.86575	0.852	0.1	2.90638e-39	COP/NFOL	2.07225	0.630174	0.438768	0.0435012	0.0510295	0.0416761	0.053501	0.0687232	0.0932877	0.0607747
Top2a	2.52534e-273	1.86421	1	0.327	3.29482e-269	OPC-G2	0.100446	0.629538	0.370865	1.20945	2.64169	3.11207	2.5117	0.324235	0.144733	0.153477
Cd81	1.66941e-14	1.8539	1	0.798	2.17808e-10	COP/NFOL	3.12077	1.87696	1.48788	0.99649	1.10781	1.01296	0.767354	1.16082	1.11196	1.08151
Pbx3	0	1.84563	0.745	0.171	0	NP2	0.082402	0.249532	0.160503	0.170736	0.255329	0.2798	0.228936	0.220917	2.12083	0.515838
Sema6a	1.2614e-26	1.83329	0.852	0.178	1.64575e-22	COP/NFOL	2.07207	0.704774	0.455691	0.118335	0.25062	0.0329702	0.169695	0.0422239	0.0539801	0.0352964
Olig1	0	1.82484	0.998	0.314	0	OPC1a	1.83082	3.02249	2.53994	0.524292	1.1221	0.215538	0.932134	0.16378	0.243251	0.178867
Slc1a1	7.26655e-44	1.81613	0.778	0.081	9.48067e-40	COP/NFOL	1.98267	0.8494	0.0399069	0.00375832	0.00636617	0.0116934	0.0146792	0.0105792	0.0410833	0.0194442
Dnm3	4.36487e-18	1.80241	0.889	0.261	5.69485e-14	COP/NFOL	2.38219	1.5248	0.188303	0.0466738	0.0637452	0.114857	0.102555	0.171095	0.703707	0.456862
Osbpl1a	2.1877e-33	1.79576	0.963	0.198	2.85429e-29	COP/NFOL	2.02211	0.31387	0.270295	0.236228	0.271116	0.215415	0.126527	0.125749	0.221253	0.17793
Cspg4	0	1.79575	0.914	0.038	0	OPC1a	0	1.85167	0.215388	0.033001	0.0370487	0.0422139	0.0159913	0.0182017	0.0165421	0.018506
Hist1h1b	4.51693e-249	1.77459	0.993	0.322	5.89324e-245	OPC-G2	0.122494	0.169874	0.401748	0.910067	2.99904	3.00891	0.482705	0.456661	0.244674	0.324161
Cenpa	1.0681e-185	1.77422	1	0.266	1.39355e-181	OPC-M	0.0449927	0.498331	0.535378	0.449184	0.775874	1.5937	2.41448	0.740798	0.0891471	0.11831
S100a13	3.53048e-197	1.75672	0.71	0.194	4.60622e-193	OPC1a	2.05079	2.00069	0.347058	0.171935	0.208829	0.160084	0.173919	0.230194	0.146377	0.188399
Taldo1	6.69423e-13	1.73851	0.963	0.768	8.73397e-09	COP/NFOL	2.93783	1.24473	1.27429	1.4175	1.27093	1.27598	1.35224	1.47248	0.762579	1.06504
Hist1h1b	1.78012e-238	1.73629	0.995	0.325	2.32253e-234	OPC-S	0.122494	0.169874	0.401748	0.910067	2.99904	3.00891	0.482705	0.456661	0.244674	0.324161
Lsamp	1.27932e-24	1.7331	1	0.317	1.66913e-20	COP/NFOL	2.36199	1.68214	0.735232	0.103042	0.262904	0.130795	0.220007	0.113361	0.356754	0.285012
S100a1	0	1.72404	0.796	0.134	0	OPC1a	2.00251	1.91565	0.301635	0.0978711	0.134546	0.078497	0.0870682	0.13688	0.142376	0.146231
Cpox	9.95579e-23	1.71062	0.778	0.164	1.29893e-18	COP/NFOL	1.88226	0.305704	0.237525	0.152581	0.210682	0.125248	0.129863	0.146271	0.114178	0.102793
Map1a	9.22105e-19	1.70896	0.926	0.363	1.20307e-14	COP/NFOL	2.19567	0.79732	0.922272	0.443651	0.566012	0.253731	0.367393	0.223983	0.262196	0.191806
Serpine2	0	1.69925	0.967	0.193	0	OPC1a	0.698711	2.0625	0.953813	0.108143	0.244452	0.211356	0.289575	0.208415	0.20675	0.169817
Qk	1.93809e-17	1.68995	1	0.81	2.52863e-13	COP/NFOL	3.51001	2.69331	2.50597	1.28503	1.77689	1.41061	1.71337	1.08439	1.10806	0.95749
Bcan	6.9083e-292	1.68151	0.986	0.385	9.01326e-288	OPC1a	2.70311	2.33316	1.18318	0.328146	0.501861	0.221311	0.313723	0.460069	0.572661	0.463533
Elovl7	1.66938e-136	1.67964	0.815	0.024	2.17804e-132	COP/NFOL	1.71311	0.165772	0.0198253	0.00341321	0.00388896	0.0052903	0	0.0139724	0.0235207	0.018314
Hist1h2ab	0	1.67763	0.96	0.163	0	OPC-G2	0	0.0385059	0.0717605	0.177225	1.61928	2.09462	0.159791	0.088713	0.103069	0.106909
Tnr	0	1.67068	0.853	0.035	0	OPC1a	2.74101	1.80578	0.106081	0.0273267	0.0340092	0.0222218	0.0130106	0.0322026	0.029353	0.0278139
Gltp	7.43799e-25	1.65796	0.852	0.198	9.70434e-21	COP/NFOL	1.87471	0.570059	0.136442	0.188289	0.240949	0.264443	0.111968	0.166841	0.0971049	0.107638
Bcan	3.94095e-14	1.65745	0.926	0.454	5.14176e-10	COP/NFOL	2.70311	2.33316	1.18318	0.328146	0.501861	0.221311	0.313723	0.460069	0.572661	0.463533
Cdc20	7.84325e-242	1.65743	0.972	0.158	1.02331e-237	OPC-M	0	0.236422	0.133378	0.0645375	0.384203	0.993698	1.92845	0.132599	0.0182726	0.074924
Ptpre	7.49624e-22	1.64791	0.63	0.103	9.78034e-18	COP/NFOL	1.92489	1.25297	0.0289335	0.0149099	0.024533	0.0265403	0.0258207	0.0137904	0.0174434	0.016156
Ube2c	2.58962e-128	1.64775	0.968	0.307	3.37867e-124	OPC-M	0.0615613	0.414132	0.195057	0.267825	1.17791	2.19735	2.51695	0.890421	0.117729	0.249967
Dusp15	1.07189e-128	1.63828	0.926	0.035	1.39849e-124	COP/NFOL	1.68814	0.274836	0.0442419	0.0104506	0.0100891	0.00523055	0.0144283	0.00235844	0.0153997	0.00500342
Lpar1	1.47408e-290	1.63407	0.704	0.006	1.92324e-286	COP/NFOL	1.63936	0.00548199	0.0175451	0.00477895	0.0132317	0.00516627	0.00257734	0	0	0
Dbndd2	9.02758e-74	1.63308	0.852	0.056	1.17783e-69	COP/NFOL	1.70618	0.229596	0.110602	0.0612696	0.0326703	0.027838	0.0324166	0.0475978	0.0388478	0.0315831
Tmeff2	3.37854e-60	1.6257	0.815	0.063	4.40798e-56	COP/NFOL	1.69789	0.26628	0.0847238	0.0351545	0.0494812	0.0596185	0.0443791	0.019284	0.0188098	0.0359709
Bfsp2	1.53374e-242	1.62008	0.889	0.014	2.00108e-238	COP/NFOL	1.6362	0.0468755	0.0155907	0.0141935	0.00254531	0	0.00532218	0.0128386	0.00589732	0.0334882
Opcml	0	1.61184	0.828	0.059	0	OPC1a	2.3647	1.74154	0.230895	0.026753	0.0634919	0.00998984	0.0653003	0.01374	0.0356843	0.0401733
Cks2	3.0719e-176	1.61147	0.986	0.262	4.00791e-172	OPC-M	0	0.287642	0.189411	0.225494	1.06712	1.5741	2.15885	0.187956	0.0726144	0.0870527
Acsl3	1.90862e-13	1.60576	0.889	0.418	2.49018e-09	COP/NFOL	2.11705	0.814035	0.541651	0.54462	0.644868	0.570342	0.605042	0.471283	0.271831	0.273078
Cenpe	1.45739e-171	1.59406	0.977	0.248	1.90146e-167	OPC-M	0	0.340658	0.281458	0.292931	0.863234	1.49771	2.12659	0.467504	0.0540244	0.0737693
Hist1h4d	9.8745e-217	1.59272	0.979	0.513	1.28833e-212	OPC-G2	0.341415	0.437895	0.581591	0.684782	2.07974	2.53846	0.645364	0.551043	0.817687	0.742711
Nusap1	0	1.58943	0.979	0.191	0	OPC-G2	0.0554656	0.180602	0.0344821	0.175346	1.21454	2.04647	1.63765	0.10614	0.091153	0.11044
Ctsl	9.25365e-15	1.58584	0.889	0.426	1.20732e-10	COP/NFOL	2.13808	0.966009	0.781744	0.428142	0.362382	0.302643	0.368013	0.44508	0.461088	0.443249
Gsto1	7.38324e-07	1.58262	0.593	0.282	0.00963291	COP/NFOL	1.91221	0.407835	0.422089	0.37156	0.341986	0.147775	0.151726	0.199683	0.369748	0.337696
Lamp1	2.16936e-14	1.57995	0.963	0.708	2.83036e-10	COP/NFOL	2.57495	1.43813	1.29295	0.820781	0.968826	0.778411	0.848011	0.904292	0.760046	0.803191
Ptprz1	4.63797e-246	1.57898	0.998	0.863	6.05115e-242	OPC1a	1.49458	3.69787	3.04526	1.99216	2.46602	1.94512	2.21406	1.61633	1.32533	1.26844
Fnta	4.02938e-16	1.56753	0.852	0.335	5.25713e-12	COP/NFOL	1.9348	0.526364	0.392085	0.314591	0.327912	0.323641	0.226924	0.320543	0.328774	0.415303
Pdgfa	8.26828e-42	1.55741	0.889	0.116	1.07876e-37	COP/NFOL	1.69487	0.368654	0.303638	0.179007	0.127599	0.0435123	0.0705966	0.0325856	0.0117442	0.0374666
Rap1a	2.15541e-09	1.55688	0.815	0.482	2.81217e-05	COP/NFOL	2.10864	0.690394	0.609338	0.51572	0.675029	0.592087	0.59539	0.457659	0.4586	0.422191
Mfge8	3.66623e-250	1.55182	0.958	0.414	4.78333e-246	OPC1b	0.167875	1.00388	2.4971	1.39141	1.87361	0.543643	1.51717	0.399627	0.307519	0.272702
Shisa4	1.88629e-19	1.55029	0.963	0.372	2.46104e-15	COP/NFOL	1.98114	0.658889	0.662703	0.516826	0.539479	0.377706	0.447246	0.385132	0.152737	0.205507
Epn2	1.54813e-294	1.54097	0.932	0.291	2.01984e-290	OPC1a	1.23339	1.89938	0.570161	0.333908	0.345972	0.266244	0.26936	0.322717	0.288735	0.298043
Gipc1	4.68337e-19	1.53662	0.889	0.315	6.11039e-15	COP/NFOL	1.86764	0.305224	0.276329	0.315697	0.314433	0.36357	0.521198	0.382625	0.306013	0.321945
Tpx2	2.57732e-171	1.53519	1	0.291	3.36263e-167	OPC-M	0.0335871	0.41063	0.278948	0.291492	1.24306	1.66972	2.17962	0.299889	0.0992348	0.119247
Sh3gl3	3.06069e-32	1.52563	0.926	0.175	3.99328e-28	COP/NFOL	1.77905	0.721933	0.106639	0.0746278	0.0771401	0.119921	0.121772	0.103735	0.306664	0.21332
Pik3r3	1.71517e-12	1.51731	0.593	0.168	2.23778e-08	COP/NFOL	1.69773	0.132217	0.20846	0.165495	0.13583	0.232843	0.322226	0.244789	0.10816	0.193613
Secisbp2l	5.73264e-14	1.51716	0.889	0.381	7.47937e-10	COP/NFOL	1.9544	0.542682	0.473773	0.330309	0.400988	0.391466	0.400469	0.449126	0.443205	0.409713
Gng12	1.21294e-19	1.51384	0.926	0.302	1.58252e-15	COP/NFOL	1.90841	0.952188	0.749292	0.261971	0.359719	0.186362	0.299534	0.139391	0.0859612	0.0647415
Mki67	1.46684e-244	1.51225	0.995	0.317	1.91379e-240	OPC-G2	0.246292	0.757545	0.575727	0.808362	2.07514	2.53269	2.43423	0.402716	0.0975277	0.0799911
Ntm	0	1.50515	0.937	0.197	0	OPC1a	0.182654	1.83388	0.769547	0.128018	0.295254	0.0881814	0.161488	0.107881	0.388712	0.14737
3110035E14Rik	0	1.49428	0.816	0.035	0	OPC1a	0.530485	1.54706	0.0422496	0.00844796	0.0185896	0.0315632	0.0300972	0.0375065	0.0725993	0.087959
Hmgb2	7.95955e-113	1.49229	1	0.711	1.03848e-108	OPC-M	0.572333	1.17843	2.02905	2.82916	3.39763	3.79958	3.98891	2.18988	0.764272	0.958856
Pcdh17	6.10954e-13	1.48547	0.852	0.341	7.97111e-09	COP/NFOL	2.15142	1.57155	0.457316	0.146189	0.241455	0.315013	0.552803	0.3756	0.586921	0.545497
Gpr17	8.42942e-28	1.48376	0.704	0.096	1.09979e-23	COP/NFOL	1.80653	1.39473	0.0349382	0.00479552	0.0116828	0.00876035	0.0231136	0.0161436	0.0244754	0.00941356
Ubl3	2.26083e-09	1.47679	0.741	0.402	2.94971e-05	COP/NFOL	1.95978	0.607657	0.51106	0.272453	0.308528	0.385907	0.420875	0.466268	0.56095	0.536922
Scrg1	0	1.47057	0.9	0.093	0	OPC1a	1.88737	1.6408	0.428373	0.0439861	0.0791084	0.0296937	0.09934	0.0436967	0.102104	0.0868587
S100a16	5.93297e-146	1.46878	0.873	0.556	7.74075e-142	OPC1a	1.65693	2.28983	0.719366	0.811249	0.66696	0.695097	0.626768	1.03435	0.754518	1.03245
Tubb4b	1.15339e-108	1.4596	0.972	0.509	1.50482e-104	OPC-M	0.857202	0.655297	0.851255	1.13537	1.73986	2.05037	2.53108	0.949633	0.229358	0.340179
S100a6	9.3767e-18	1.45934	0.667	0.139	1.22338e-13	COP/NFOL	1.87266	1.49497	0.279969	0.0698404	0.10995	0.0323287	0.0924179	0.0572594	0.0804412	0.0401948
Cyfip2	1.28678e-12	1.45746	0.741	0.284	1.67886e-08	COP/NFOL	1.86082	0.795269	0.159614	0.156283	0.131572	0.334213	0.22033	0.396188	0.476059	0.485248
Prc1	4.89522e-279	1.45692	0.969	0.234	6.38679e-275	OPC-G2	0.214654	0.328829	0.141289	0.2516	1.40439	2.05235	1.95327	0.156307	0.0909979	0.0798519
Pllp	5.54858e-35	1.45251	0.852	0.114	7.23923e-31	COP/NFOL	1.67892	1.02093	0.188916	0.00835916	0.0167038	0.0114613	0.025674	0.00892247	0.0233709	0.0177963
Ptn	7.89878e-204	1.45155	0.992	0.721	1.03055e-199	OPC1a	2.46053	3.21264	2.83497	0.895132	1.67524	1.15843	1.77594	1.26966	1.30924	1.13965
Pclaf	8.67808e-219	1.44223	1	0.381	1.13223e-214	OPC-G2	0.136002	0.389195	0.523246	2.12056	2.63018	2.70672	1.69714	0.706075	0.152075	0.162019
H2afx	4.47487e-236	1.43891	0.986	0.407	5.83836e-232	OPC-G2	0.470169	0.45345	0.394451	0.757938	1.60538	2.18541	1.67701	0.433934	0.333205	0.335677
Fam13c	7.4364e-09	1.43175	0.63	0.272	9.70227e-05	COP/NFOL	1.75265	0.406429	0.39335	0.1723	0.2425	0.241856	0.260156	0.358649	0.338383	0.320841
Ppp1r16b	1.16695e-79	1.43049	0.926	0.06	1.52252e-75	COP/NFOL	1.51895	0.485831	0.0630151	0.0151447	0.00480678	0.00223219	0.0102127	0.0102656	0.0155159	0.0159003
Aspm	2.69103e-185	1.42894	0.917	0.179	3.51098e-181	OPC-M	0	0.296221	0.108839	0.098682	0.5531	1.0849	1.73631	0.0851514	0.0143679	0.0179365
Ccnb1	4.11583e-178	1.42561	0.945	0.203	5.36992e-174	OPC-M	0.0516297	0.273564	0.153784	0.114721	0.744837	1.2429	1.80753	0.088098	0.0462281	0.0424411
Adarb2	2.18549e-306	1.42253	0.812	0.24	2.85141e-302	NP2	0	0.408061	0.125916	0.135593	0.060668	0.469222	0.224519	0.45928	1.90667	1.15314
Parvb	9.36736e-134	1.40983	0.778	0.022	1.22216e-129	COP/NFOL	1.4365	0.0240636	0.025672	0.0333484	0.0296131	0.016676	0.0200171	0.0300376	0.029493	0.0274056
Hmgb2	1.66885e-185	1.40842	1	0.696	2.17735e-181	OPC-G2	0.572333	1.17843	2.02905	2.82916	3.39763	3.79958	3.98891	2.18988	0.764272	0.958856
Bmp4	2.96641e-47	1.40698	0.444	0.022	3.87028e-43	COP/NFOL	1.46987	0.382646	0.00271092	0.00170994	0.00196692	0.00477507	0.0212727	0	0.0300408	0.00346041
Matn4	0	1.40206	0.705	0.027	0	OPC1a	0.499842	1.43671	0.0411899	0.0221775	0.0156926	0.0235981	0.0252813	0.0365894	0.0311633	0.0358586
Scrg1	3.59462e-24	1.39936	0.889	0.185	4.6899e-20	COP/NFOL	1.88737	1.6408	0.428373	0.0439861	0.0791084	0.0296937	0.09934	0.0436967	0.102104	0.0868587
Ube2c	5.27553e-181	1.39885	0.887	0.28	6.88298e-177	OPC-G2	0.0615613	0.414132	0.195057	0.267825	1.17791	2.19735	2.51695	0.890421	0.117729	0.249967
Nrxn1	2.67298e-209	1.39163	0.984	0.655	3.48743e-205	OPC1a	0.267057	2.55406	1.86636	0.630506	1.08494	0.89821	0.904648	0.687185	1.18363	0.904923
S100a1	1.8636e-21	1.39117	0.889	0.209	2.43144e-17	COP/NFOL	2.00251	1.91565	0.301635	0.0978711	0.134546	0.078497	0.0870682	0.13688	0.142376	0.146231
Snx30	2.07893e-25	1.39024	0.815	0.164	2.71238e-21	COP/NFOL	1.57534	0.307466	0.17458	0.192869	0.199909	0.159323	0.120591	0.156065	0.171979	0.143852
Rasgef1b	1.04314e-43	1.38476	0.852	0.099	1.36099e-39	COP/NFOL	1.4895	0.131429	0.114866	0.268071	0.18507	0.057305	0.167578	0.0828619	0.00900025	0.073046
Pcdh7	3.14715e-23	1.38379	0.778	0.15	4.10608e-19	COP/NFOL	1.7177	1.08431	0.133851	0.0453613	0.060422	0.0493269	0.0475257	0.077549	0.409426	0.11111
Specc1	1.58716e-16	1.37854	0.926	0.437	2.07077e-12	COP/NFOL	1.90693	0.779098	0.743831	0.503555	0.558055	0.606972	0.449344	0.499765	0.246495	0.362842
Cdca8	3.61495e-139	1.37765	0.995	0.337	4.71642e-135	OPC-M	0.0615613	0.399187	0.44929	0.618323	1.51763	1.97645	2.21792	0.463294	0.14695	0.0925775
2008-03-01	1.71321e-20	1.37521	0.889	0.26	2.23523e-16	COP/NFOL	1.67472	0.339093	0.369938	0.249786	0.199768	0.217289	0.282437	0.313118	0.322181	0.305685
Phyhipl	2.06135e-15	1.37481	0.778	0.267	2.68944e-11	COP/NFOL	1.69041	0.4428	0.367203	0.357824	0.346432	0.33453	0.18892	0.275642	0.256778	0.232896
Hist1h3c	0	1.37414	0.957	0.145	0	OPC-G2	0.0263059	0.0502805	0.0614023	0.165357	1.30111	1.66634	0.186084	0.0350697	0.0197077	0.0519022
S100a13	1.48903e-13	1.37238	0.778	0.252	1.94274e-09	COP/NFOL	2.05079	2.00069	0.347058	0.171935	0.208829	0.160084	0.173919	0.230194	0.146377	0.188399
1700047M11Rik	9.09269e-207	1.36905	0.667	0.008	1.18632e-202	COP/NFOL	1.38395	0.0957979	0.00698998	0	0.00131363	0	0.0046429	0.0075017	0	0.00701802
Hmmr	4.43629e-185	1.36468	0.917	0.177	5.78802e-181	OPC-M	0.0347697	0.228475	0.0880617	0.0591093	0.621562	1.18204	1.69514	0.0848469	0.0285115	0.0353869
S100a6	8.1005e-216	1.3573	0.571	0.084	1.05687e-211	OPC1a	1.87266	1.49497	0.279969	0.0698404	0.10995	0.0323287	0.0924179	0.0572594	0.0804412	0.0401948
Cadm1	7.92996e-15	1.3542	0.815	0.306	1.03462e-10	COP/NFOL	1.74268	0.637836	0.31618	0.362177	0.335174	0.377634	0.445446	0.468076	0.242778	0.386463
App	3.89761e-14	1.35389	0.963	0.656	5.08522e-10	COP/NFOL	2.30967	1.00767	0.517099	0.54966	0.44571	0.93929	0.775037	1.05075	1.23333	1.22839
Zfp704	0	1.35267	0.995	0.794	0	NP2	0.090727	1.22459	0.858197	0.907753	0.826179	1.56958	1.16438	1.77666	2.92348	2.48057
Tppp	1.41154e-90	1.34503	0.519	0.014	1.84164e-86	COP/NFOL	1.36161	0.0616648	0.00581051	0.00686086	0.00839202	0.0322652	0.00273456	0.00202865	0.0136336	0.00469754
Pbk	3.26898e-271	1.3439	0.991	0.284	4.26504e-267	OPC-G2	0.115608	0.189059	0.360909	0.696064	1.60417	1.95518	1.50086	0.256821	0.0595775	0.0623552
Gpr17	0	1.34152	0.705	0.018	0	OPC1a	1.80653	1.39473	0.0349382	0.00479552	0.0116828	0.00876035	0.0231136	0.0161436	0.0244754	0.00941356
Thra	1.38069e-17	1.33722	1	0.777	1.80138e-13	COP/NFOL	2.55493	1.54597	1.0324	0.741619	0.693854	0.791639	0.689611	1.04419	1.59307	1.37419
Hist1h2ae	1.63099e-192	1.3372	0.968	0.351	2.12795e-188	OPC-S	0	0.246721	0.216518	0.437095	2.64475	3.07645	0.415184	0.353191	0.528543	0.504942
Slc12a2	4.97215e-13	1.33135	0.704	0.238	6.48716e-09	COP/NFOL	1.58611	0.533051	0.281677	0.251388	0.30604	0.251647	0.257477	0.146131	0.150938	0.111165
Meis2	0	1.32935	1	0.903	0	NP2	0.525031	1.33695	1.582	1.94102	1.75028	2.44295	2.11332	2.7748	3.75605	3.39643
Ckb	1.30201e-244	1.32917	1	0.917	1.69873e-240	OPC1b	2.37112	2.97207	3.82785	3.08973	3.34651	2.09849	2.70531	1.88508	1.61944	1.59341
Bcas1	0	1.32761	0.771	0.075	0	OPC1a	3.17442	1.56596	0.339845	0.0355886	0.0579814	0.0433852	0.0317231	0.0466348	0.0421393	0.0818304
Xylt1	0	1.31998	0.857	0.159	0	OPC1a	0.258081	1.56585	0.86126	0.137654	0.286637	0.0408078	0.0565573	0.0420818	0.0213429	0.0281342
Pclaf	8.11817e-204	1.31916	1	0.384	1.05918e-199	OPC-S	0.136002	0.389195	0.523246	2.12056	2.63018	2.70672	1.69714	0.706075	0.152075	0.162019
Robo2	0	1.31776	0.92	0.332	0	NP2	0.148494	0.140475	0.189104	0.332414	0.0853752	0.695745	0.422099	1.01031	2.09382	1.68915
Cenpf	5.9844e-200	1.31765	0.972	0.313	7.80785e-196	OPC-G2	0.0263059	0.832404	0.711131	0.651177	1.74884	2.52668	3.15301	0.850179	0.103372	0.151628
Ncald	2.83482e-240	1.31667	0.945	0.401	3.69859e-236	OPC1a	0.637877	2.04649	1.51658	1.05983	0.963775	0.357147	0.696025	0.304914	0.116003	0.157007
Hmgcr	4.19989e-08	1.31181	0.852	0.547	0.00054796	COP/NFOL	2.07775	1.16871	0.717792	0.887843	0.576216	0.716603	0.873831	0.995501	0.49598	0.554907
Gal3st1	6.11281e-64	1.30933	0.778	0.052	7.97538e-60	COP/NFOL	1.39526	0.5039	0.0394783	0.00170994	0.00590939	0.01004	0.00157113	0.00399321	0.0166014	0
Spc25	0	1.30869	0.965	0.189	0	OPC-G2	0	0.119456	0.072178	0.154548	1.19981	1.67662	1.232	0.097087	0.0291994	0.0366745
Mical3	4.20576e-20	1.30778	0.889	0.262	5.48725e-16	COP/NFOL	1.62177	0.429735	0.237458	0.149864	0.2597	0.350413	0.389006	0.147305	0.41709	0.285905
Sox10	0	1.30674	0.841	0.05	0	OPC1a	1.5683	1.40876	0.31336	0.0281281	0.0344083	0.0348497	0.0162172	0.0248228	0.0307273	0.0242562
Lrp1b	0	1.30271	0.785	0.04	0	OPC1a	0.234864	1.36674	0.23528	0.00878187	0.0592929	0.0194418	0.0403513	0.0329242	0.0159652	0.0333888
Lsamp	5.22995e-292	1.3017	0.918	0.24	6.82352e-288	OPC1a	2.36199	1.68214	0.735232	0.103042	0.262904	0.130795	0.220007	0.113361	0.356754	0.285012
2004-09-01	9.71907e-26	1.29973	0.481	0.05	1.26805e-21	COP/NFOL	1.36024	0.145955	0.0420137	0.0313826	0.0232493	0.0344114	0.0372741	0.0698315	0.0456933	0.0849691
Tsc22d4	6.23764e-13	1.29688	0.852	0.424	8.13825e-09	COP/NFOL	1.80337	0.841934	0.744388	0.53633	0.537333	0.431034	0.49319	0.360026	0.220743	0.353913
Pcdh15	0	1.29634	0.765	0.033	0	OPC1a	0	1.35319	0.137786	0.0226534	0.0220668	0.0102324	0.0183032	0.0138005	0.11157	0.00823703
Smc2	6.28853e-230	1.2924	1	0.412	8.20464e-226	OPC-G2	0.288678	0.51173	0.457926	1.16668	1.89665	2.19285	1.85776	0.538968	0.299685	0.30112
Atp6v0a2	2.66131e-22	1.29069	0.815	0.193	3.47221e-18	COP/NFOL	1.49255	0.344578	0.279651	0.182916	0.217154	0.190934	0.255689	0.15363	0.112409	0.126007
Ttyh1	7.33233e-12	1.28764	0.667	0.218	9.56649e-08	COP/NFOL	1.63074	0.763335	0.689797	0.116003	0.179978	0.119819	0.155536	0.143761	0.226282	0.165757
Lgi3	3.75083e-238	1.28665	0.889	0.014	4.89371e-234	COP/NFOL	1.30593	0.0910454	0.0345532	0.002	0.00289712	0.00353994	0.00729505	0.00848194	0.00274053	0.00595715
Lcorl	1.61486e-12	1.28472	0.889	0.487	2.1069e-08	COP/NFOL	1.94925	0.891428	0.477845	0.515233	0.587667	0.841411	0.713897	0.481574	0.756616	0.532776
Dhcr24	1.47284e-17	1.28375	0.704	0.165	1.92161e-13	COP/NFOL	1.46996	0.439823	0.230024	0.212868	0.1313	0.128521	0.264992	0.211569	0.0498964	0.0794588
Smc4	2.44821e-211	1.28348	0.991	0.444	3.19418e-207	OPC-G2	0.246543	0.429308	0.44524	0.950013	1.67416	2.14014	1.86904	0.513263	0.526814	0.448479
Fabp7	6.38316e-182	1.28298	0.975	0.644	8.32811e-178	OPC1a	0.584133	2.75408	2.54164	1.28833	1.73374	0.811475	1.50788	0.735984	0.755864	0.668109
Aatk	4.34932e-70	1.27562	0.741	0.043	5.67455e-66	COP/NFOL	1.33772	0.198188	0.0367154	0.015457	0.00828298	0.0166739	0.010571	0.0279141	0.102255	0.0314008
Birc5	5.64165e-139	1.27454	0.982	0.305	7.36066e-135	OPC-M	0	0.404437	0.277939	0.382695	1.38077	1.84338	1.99673	0.318633	0.0729442	0.0728828
Brinp3	0	1.27196	0.793	0.062	0	OPC1a	0.0585068	1.38205	0.35242	0.0245549	0.0577737	0.0454745	0.0251793	0.0181014	0.0773097	0.108249
Ankrd28	4.52056e-10	1.27162	0.704	0.278	5.89798e-06	COP/NFOL	1.62022	0.862553	0.336621	0.252337	0.314522	0.302061	0.222755	0.21426	0.210752	0.172867
Kank1	2.60306e-45	1.27012	0.889	0.097	3.39621e-41	COP/NFOL	1.47422	0.969431	0.0844465	0.0320099	0.0340497	0.0139159	0.0221214	0.00549599	0.0298756	0.0223766
Idh1	3.12195e-12	1.26845	0.926	0.568	4.0732e-08	COP/NFOL	2.00118	0.72213	0.649715	0.744779	0.370788	0.55387	0.839622	1.0869	0.695207	0.860656
Ephb1	4.90742e-31	1.26606	0.704	0.091	6.40271e-27	COP/NFOL	1.40135	0.149403	0.201918	0.110553	0.0768669	0.0499047	0.0885538	0.0611143	0.218818	0.103374
Itpr2	0	1.26599	0.796	0.087	0	OPC1a	2.4338	1.43878	0.361899	0.0458668	0.0762209	0.0437693	0.0752303	0.0511391	0.0466221	0.063664
Ccnd1	2.76826e-212	1.26475	0.838	0.255	3.61175e-208	OPC1a	0.114211	1.71365	0.943658	0.740936	0.759075	0.140275	0.426619	0.0710043	0.152415	0.134077
Cadm2	8.24322e-13	1.25831	0.889	0.422	1.07549e-08	COP/NFOL	1.9993	1.26279	0.48319	0.178771	0.213892	0.518619	0.407375	0.470741	1.02307	0.817909
Mgll	9.05707e-24	1.24988	0.815	0.167	1.18168e-19	COP/NFOL	1.55201	0.983767	0.513196	0.0883556	0.114101	0.0176492	0.0818351	0.0488859	0.113282	0.0596479
Sox6	1.831e-239	1.24965	0.939	0.395	2.38891e-235	OPC1a	1.30295	1.81076	0.790237	0.636782	0.67461	0.668891	0.552328	0.602139	0.204402	0.452967
Dbi	1.33507e-210	1.24879	1	0.853	1.74186e-206	OPC1b	1.73758	2.8848	3.51557	2.68671	2.94353	2.12683	2.59712	2.0146	1.15023	1.26112
Pimreg	9.99332e-179	1.24476	0.935	0.201	1.30383e-174	OPC-M	0.0615613	0.13127	0.109591	0.111538	0.560991	1.11099	1.54994	0.172985	0.0188018	0.0228002
Pcyt2	2.36683e-27	1.24461	0.852	0.169	3.08801e-23	COP/NFOL	1.43392	0.239929	0.195543	0.173414	0.13267	0.155881	0.136007	0.236657	0.193196	0.188175
Pim3	6.59409e-15	1.24096	0.741	0.233	8.60331e-11	COP/NFOL	1.48649	0.232055	0.170163	0.288027	0.265697	0.317215	0.305143	0.227349	0.222658	0.260468
Apoe	1.89391e-134	1.23702	0.995	0.943	2.47098e-130	OPC1b	1.37646	2.31485	3.13942	1.63568	1.94339	1.50877	1.73586	1.61396	2.052	1.78796
Prokr2	0	1.2329	0.564	0.033	0	NP2	0	0.0377758	0.0202313	0.0327131	0.0152281	0.0290469	0.0137891	0.0274407	1.2906	0.211661
Ilk	2.01956e-18	1.23147	1	0.479	2.63492e-14	COP/NFOL	1.77489	0.551697	0.522632	0.471592	0.540779	0.621618	0.555271	0.59076	0.504711	0.555119
Mki67	2.67847e-110	1.2296	0.995	0.352	3.4946e-106	OPC-M	0.246292	0.757545	0.575727	0.808362	2.07514	2.53269	2.43423	0.402716	0.0975277	0.0799911
Adgrl3	2.9692e-266	1.22896	0.928	0.279	3.87392e-262	OPC1a	0.655971	1.63459	0.939678	0.254159	0.428561	0.182704	0.257697	0.140964	0.331677	0.190574
Hist1h1e	7.494e-189	1.22804	0.988	0.532	9.77743e-185	OPC-G2	0.38828	0.478349	0.742292	0.784839	2.12399	2.22255	0.607726	0.743441	0.758544	0.784413
Rnf122	2.48532e-15	1.22581	0.778	0.254	3.2426e-11	COP/NFOL	1.5284	0.222942	0.50775	0.287686	0.171221	0.255201	0.305306	0.317842	0.2726	0.306215
Agpat4	6.33621e-32	1.22345	0.889	0.155	8.26685e-28	COP/NFOL	1.43641	0.361784	0.140914	0.0748285	0.0351776	0.133521	0.110646	0.259439	0.300379	0.249233
Bin1	7.5022e-19	1.223	0.852	0.283	9.78813e-15	COP/NFOL	1.53971	0.526621	0.358102	0.312004	0.314563	0.235996	0.166452	0.191903	0.309019	0.271799
Tmem141	2.5261e-26	1.22254	0.444	0.04	3.2958e-22	COP/NFOL	1.27369	0.234048	0.0349006	0.0142906	0.01741	0.0105486	0.00631543	0.0175403	0.0357826	0.021918
Zfp365	2.39384e-44	1.22016	0.778	0.078	3.12325e-40	COP/NFOL	1.32365	0.466937	0.159939	0.0354197	0.0478452	0.0126652	0.0263059	0.0130621	0.0105869	0.00632934
Snx18	7.62062e-25	1.21683	0.778	0.149	9.94262e-21	COP/NFOL	1.37313	0.289968	0.188924	0.146473	0.162396	0.126276	0.158383	0.114278	0.135255	0.0703576
Pcsk1n	4.27433e-216	1.20865	0.945	0.445	5.57671e-212	OPC1a	1.04527	1.81242	0.685642	0.318874	0.345712	0.357677	0.432607	0.498276	0.794752	0.761955
Birc5	3.78717e-244	1.20669	0.972	0.27	4.94112e-240	OPC-G2	0	0.404437	0.277939	0.382695	1.38077	1.84338	1.99673	0.318633	0.0729442	0.0728828
Olig2	1.76375e-254	1.20616	0.947	0.298	2.30117e-250	OPC1a	1.28627	1.82671	1.53704	0.486384	0.828668	0.15717	0.607688	0.0721001	0.049929	0.0673219
Arhgap11a	6.18494e-136	1.20577	0.899	0.231	8.06948e-132	OPC-M	0.0913214	0.171435	0.0930235	0.188338	0.648098	1.21204	1.56859	0.17402	0.0909177	0.0532547
Cdca8	7.68223e-226	1.20357	0.986	0.303	1.0023e-221	OPC-G2	0.0615613	0.399187	0.44929	0.618323	1.51763	1.97645	2.21792	0.463294	0.14695	0.0925775
Sox10	1.55988e-23	1.20175	0.778	0.141	2.03518e-19	COP/NFOL	1.5683	1.40876	0.31336	0.0281281	0.0344083	0.0348497	0.0162172	0.0248228	0.0307273	0.0242562
Hist1h3e	4.05903e-271	1.2013	0.941	0.223	5.29582e-267	OPC-G2	0.0248447	0.0980862	0.162904	0.172122	1.20005	1.56253	0.19632	0.161795	0.293351	0.187956
Gria3	0	1.20025	0.659	0.034	0	OPC1a	0.244739	1.23587	0.0820157	0.0114097	0.0419883	0.0149377	0.0547748	0.0307377	0.0195507	0.0203725
Ank3	3.24708e-16	1.19842	0.852	0.277	4.23647e-12	COP/NFOL	1.77536	1.06702	0.147475	0.0654714	0.039951	0.129463	0.0564157	0.184745	1.0387	0.646446
Alcam	1.17806e-295	1.19682	0.886	0.21	1.53702e-291	OPC1a	0.333484	1.47319	0.737771	0.144351	0.408856	0.229343	0.313367	0.105472	0.0624028	0.0414313
Josd2	2.72939e-20	1.19639	0.852	0.247	3.56104e-16	COP/NFOL	1.4467	0.27868	0.401943	0.338632	0.303951	0.231237	0.3152	0.211523	0.112702	0.17324
Barx2	1.23448e-226	1.19353	0.741	0.01	1.61063e-222	COP/NFOL	1.20734	0.0905262	0.00776159	0.00218384	0.00163591	0.0027882	0	0	0.00430636	0
Ptpre	0	1.19211	0.73	0.022	0	OPC1a	1.92489	1.25297	0.0289335	0.0149099	0.024533	0.0265403	0.0258207	0.0137904	0.0174434	0.016156
Slc22a23	7.25007e-33	1.1896	0.815	0.113	9.45917e-29	COP/NFOL	1.34196	0.624555	0.245178	0.044182	0.0669441	0.038278	0.0481765	0.0162678	0.0143916	0.0164925
Ss18l2	1.40142e-15	1.18815	0.963	0.48	1.82843e-11	COP/NFOL	1.75094	0.853215	0.42006	0.520919	0.460159	0.476181	0.460951	0.561756	0.574079	0.567963
Csmd3	0	1.18661	0.777	0.069	0	OPC1a	0.235031	1.29076	0.132686	0.0227659	0.0236311	0.116335	0.0484383	0.0882217	0.139074	0.137101
Prc1	6.29836e-73	1.18493	0.806	0.28	8.21747e-69	OPC-M	0.214654	0.328829	0.141289	0.2516	1.40439	2.05235	1.95327	0.156307	0.0909979	0.0798519
Gpr37l1	9.76729e-281	1.18325	0.89	0.21	1.27434e-276	OPC1a	1.44947	1.5413	1.03928	0.144835	0.306635	0.0923192	0.21383	0.0962194	0.111376	0.108251
Sh3glb1	5.67025e-13	1.18261	1	0.753	7.39797e-09	COP/NFOL	2.27074	1.28244	1.16571	1.01573	1.12023	1.12844	1.14616	1.06131	0.901031	1.05071
Sgk1	1.75699e-32	1.18235	0.704	0.086	2.29235e-28	COP/NFOL	1.30095	0.548154	0.105312	0.0175743	0.01765	0.0456392	0.0966063	0.0368801	0.0169961	0.0256768
Enpp2	9.2057e-18	1.18165	0.815	0.205	1.20107e-13	COP/NFOL	1.58014	1.23391	0.436346	0.0321886	0.0513831	0.0781313	0.0846364	0.115484	0.263784	0.21502
Dek	7.75819e-185	1.1809	1	0.715	1.01221e-180	OPC-S	0.406202	1.15236	1.38061	2.30105	2.74897	2.5141	1.98081	1.31058	0.830968	0.807289
Btg1	0	1.17673	0.997	0.84	0	NP2	0.736113	0.711258	1.27468	1.3357	0.915399	1.67471	1.51542	2.17516	2.91781	2.60137
Tuba1b	6.86003e-187	1.17643	0.998	0.802	8.95028e-183	OPC-G2	0.915505	1.24941	1.45189	2.48629	3.02577	3.09518	2.47463	1.77283	1.09107	1.44308
Cd9	2.51542e-177	1.17585	0.965	0.547	3.28186e-173	OPC1a	2.51585	2.08129	1.61926	0.79252	1.0407	0.599918	1.13756	0.636742	0.31468	0.464309
Arpc1a	3.01478e-11	1.17561	0.926	0.767	3.93339e-07	COP/NFOL	2.1985	0.961642	0.82359	0.986033	0.845602	0.959855	0.917974	1.14373	1.13919	1.19193
Racgap1	3.03566e-127	1.17233	0.982	0.359	3.96063e-123	OPC-M	0.0554656	0.352975	0.368374	0.516338	1.17166	1.60313	1.8392	0.434193	0.216729	0.25
Tpd52	9.4736e-40	1.17226	0.889	0.125	1.23602e-35	COP/NFOL	1.29119	0.173283	0.2257	0.157831	0.151565	0.092664	0.0942158	0.105004	0.0437329	0.0529537
Arl6ip1	7.43059e-55	1.16756	0.982	0.828	9.69469e-51	OPC-M	1.65458	2.25227	1.52146	0.745843	1.44639	2.43999	2.81245	1.20052	1.24296	1.22849
Scd2	5.69886e-11	1.16497	1	0.803	7.4353e-07	COP/NFOL	2.47202	1.76809	1.53585	1.20663	1.01962	1.10821	1.38327	1.32869	1.06571	1.14744
Plxnb3	1.03068e-101	1.16397	0.778	0.031	1.34473e-97	COP/NFOL	1.20101	0.110374	0.133236	0.0112874	0.0178738	0.00267454	0.00337851	0.0112703	0.00245585	0
Lrp1	1.5708e-214	1.16253	0.906	0.322	2.04943e-210	OPC1a	0.367739	1.63282	0.582529	0.196714	0.173656	0.258038	0.311864	0.365779	0.721365	0.510823
Jmy	1.01233e-11	1.16233	0.852	0.425	1.32079e-07	COP/NFOL	1.67526	0.680287	0.54656	0.443957	0.385116	0.334446	0.363543	0.452996	0.603874	0.50965
Trf	6.22877e-48	1.16231	0.667	0.051	8.12668e-44	COP/NFOL	1.21823	0.0235554	0.0539239	0.0822632	0.0793298	0.059468	0.0443835	0.0473649	0.0598262	0.0567799
Plekha1	1.32983e-11	1.16035	0.815	0.309	1.73503e-07	COP/NFOL	1.79326	0.306816	0.185342	0.178968	0.151789	0.227614	0.116413	0.228015	1.42755	0.515699
Adamts4	6.1336e-55	1.15917	0.704	0.05	8.00251e-51	COP/NFOL	1.22261	0.0314272	0.055435	0.0483136	0.0138832	0.0323756	0.0809333	0.128421	0.0439601	0.140287
Top2a	1.36347e-184	1.14807	1	0.33	1.77892e-180	OPC-S	0.100446	0.629538	0.370865	1.20945	2.64169	3.11207	2.5117	0.324235	0.144733	0.153477
Egfr	1.0429e-266	1.14675	0.911	0.272	1.36067e-262	OPC1b	0	0.398103	1.61115	0.902022	1.15991	0.369601	0.763103	0.122721	0.057437	0.0874906
Cacng4	1.68644e-215	1.14592	0.955	0.453	2.2003e-211	OPC1a	0.127144	1.85972	0.554435	0.372125	0.264219	0.595736	0.499601	0.57903	1.11047	0.812349
Hist1h1a	8.65308e-297	1.14205	0.887	0.151	1.12897e-292	OPC-G2	0.0470268	0.0412869	0.0516652	0.194444	1.05534	1.38494	0.0759758	0.107991	0.0787671	0.0816027
Sema5a	3.3236e-18	1.14132	0.778	0.185	4.33631e-14	COP/NFOL	1.51966	1.16824	0.474557	0.0389908	0.107149	0.0761241	0.0742533	0.0474847	0.308844	0.0649244
Dnm3	8.50798e-252	1.14	0.838	0.188	1.11004e-247	OPC1a	2.38219	1.5248	0.188303	0.0466738	0.0637452	0.114857	0.102555	0.171095	0.703707	0.456862
Lgmn	1.18051e-20	1.13802	0.704	0.149	1.54021e-16	COP/NFOL	1.28788	0.257753	0.171477	0.157042	0.15413	0.133511	0.131341	0.126055	0.104668	0.119246
Cnksr3	4.97428e-87	1.13778	0.63	0.023	6.48995e-83	COP/NFOL	1.15531	0.0113694	0.0298821	0.0358257	0.0486509	0.0158034	0.010752	0.0125528	0.0070619	0
Peli1	2.01719e-16	1.13777	1	0.609	2.63183e-12	COP/NFOL	1.92113	0.670878	0.887394	0.773399	0.72362	0.851933	0.803488	0.836355	0.738655	0.782441
Cyp51	4.45476e-08	1.13476	0.778	0.451	0.000581213	COP/NFOL	1.76269	1.16085	0.633322	0.663471	0.506848	0.446901	0.539612	0.843265	0.319455	0.403827
Crlf1	9.6134e-258	1.13476	0.721	0.124	1.25426e-253	OPC1b	0.144751	1.05652	1.45574	0.156307	0.494041	0.0339296	0.24418	0.0410474	0.0279229	0.0209817
Plekha1	1.65252e-231	1.13341	0.688	0.218	2.15604e-227	NP2	1.79326	0.306816	0.185342	0.178968	0.151789	0.227614	0.116413	0.228015	1.42755	0.515699
Sulf2	0	1.12939	0.734	0.05	0	OPC1a	1.27727	1.19635	0.104527	0.0926377	0.0471282	0.0235307	0.0528134	0.0202371	0.0349197	0.031215
Ube2s	2.42649e-94	1.12494	0.995	0.83	3.16584e-90	OPC-M	0.870987	1.14634	1.09502	1.68825	1.97442	2.50289	2.7997	2.12459	1.26153	1.33873
Btg2	4.85775e-219	1.1215	0.889	0.336	6.33791e-215	OPC1b	0.127731	0.40906	1.62587	1.0802	0.727063	0.318915	0.954939	0.470854	0.168691	0.332171
Spc24	6.32307e-236	1.1203	0.979	0.314	8.24971e-232	OPC-G2	0.0886021	0.282974	0.331971	0.781284	1.47683	1.6874	1.19372	0.247704	0.136103	0.114082
Kif11	6.62203e-281	1.11625	0.934	0.188	8.63977e-277	OPC-G2	0	0.236788	0.0789903	0.148878	1.01704	1.48042	1.38121	0.0839854	0.0441366	0.0413119
Rrm2	2.27433e-194	1.114	0.957	0.318	2.96731e-190	OPC-G2	0	0.157705	0.353268	1.47216	1.79606	1.85126	1.11114	0.417799	0.0734287	0.100155
2007-09-01	1.31853e-13	1.1138	1	0.885	1.72028e-09	COP/NFOL	2.72771	2.21753	1.67331	1.46458	1.66459	1.65999	1.75964	1.4497	1.20977	1.30892
Mmp15	7.41891e-264	1.11331	0.734	0.134	9.67945e-260	OPC1a	0	1.2592	0.263975	0.150107	0.109185	0.149065	0.139931	0.181717	0.0713691	0.13155
Celf4	1.8575e-276	1.10816	0.99	0.594	2.42348e-272	NP2	0.123704	0.704185	0.266478	0.907942	0.379105	1.61782	1.30969	1.76876	2.52108	2.32193
1810041L15Rik	3.23414e-36	1.10578	0.815	0.104	4.21958e-32	COP/NFOL	1.23723	0.406886	0.095594	0.14093	0.0610798	0.0491928	0.0838964	0.0995115	0.0825028	0.0935072
Luzp2	5.92296e-254	1.10555	0.92	0.26	7.72769e-250	OPC1a	1.57643	1.54854	0.968405	0.164741	0.29467	0.099751	0.19286	0.119994	0.524717	0.220314
Nav2	1.42328e-08	1.10311	0.704	0.317	0.000185695	COP/NFOL	1.68613	1.20346	1.22152	0.143135	0.33705	0.347983	0.299467	0.197481	0.160615	0.179624
Dst	2.95448e-08	1.10136	0.852	0.51	0.000385471	COP/NFOL	1.85385	1.40251	0.726906	0.504782	0.465576	0.593145	0.62349	0.744664	0.529767	0.71492
Tpm1	8.58061e-161	1.10065	0.902	0.557	1.11951e-156	OPC1a	0.43282	1.78779	0.790783	0.602339	0.578432	0.559088	0.620405	0.703998	0.744009	0.721457
Knl1	3.04769e-258	1.09963	0.946	0.213	3.97632e-254	OPC-G2	0	0.207842	0.101177	0.381055	1.11572	1.52559	1.51937	0.129109	0.0535309	0.0224208
Pcdh17	1.75931e-244	1.09855	0.91	0.268	2.29537e-240	OPC1a	2.15142	1.57155	0.457316	0.146189	0.241455	0.315013	0.552803	0.3756	0.586921	0.545497
Srcin1	1.43155e-21	1.09684	0.778	0.172	1.86774e-17	COP/NFOL	1.32609	0.0853949	0.141398	0.214656	0.137929	0.184056	0.110131	0.256361	0.374768	0.323658
Hsd17b12	1.16573e-08	1.09485	0.852	0.566	0.000152092	COP/NFOL	1.84464	1.23811	1.03673	0.759672	0.819851	0.51441	0.735478	0.539001	0.435157	0.444097
Card19	2.12348e-77	1.09407	0.667	0.03	2.7705e-73	COP/NFOL	1.12336	0.0595921	0.0654492	0.0137794	0.0270911	0.017012	0.00972692	0.0150658	0.0247898	0.00692104
Olig1	2.13687e-175	1.09361	0.896	0.318	2.78797e-171	OPC1b	1.83082	3.02249	2.53994	0.524292	1.1221	0.215538	0.932134	0.16378	0.243251	0.178867
Pcdh11x	4.54934e-286	1.09182	0.718	0.103	5.93553e-282	OPC1a	0.166412	1.22109	0.202872	0.083108	0.126109	0.213746	0.112813	0.100215	0.0758759	0.117125
Ddc	5.95433e-56	1.08951	0.556	0.029	7.76861e-52	COP/NFOL	1.1243	0.044346	0.0456169	0.0326688	0.0343839	0.00866952	0.0135127	0.0226556	0.032335	0.0569475
Myo10	2.97865e-226	1.08727	0.975	0.445	3.88625e-222	OPC1b	0.0350892	1.01944	1.85753	1.13186	1.31025	0.856522	1.37612	0.513824	0.0901217	0.113253
Sv2a	2.14084e-23	1.08697	0.704	0.121	2.79315e-19	COP/NFOL	1.26587	0.399954	0.056162	0.0644939	0.036649	0.106906	0.121789	0.123309	0.275583	0.18528
Hist1h1e	6.44566e-161	1.0857	0.993	0.534	8.40965e-157	OPC-S	0.38828	0.478349	0.742292	0.784839	2.12399	2.22255	0.607726	0.743441	0.758544	0.784413
Stmn2	6.55534e-183	1.08499	0.994	0.59	8.55275e-179	NP3	0.210013	0.533804	0.449086	1.3784	0.39952	2.21056	2.10601	3.08982	3.27129	3.47673
Fa2h	2.53748e-110	1.07826	0.741	0.025	3.31065e-106	COP/NFOL	1.10973	0.212401	0.013693	0	0.00524644	0.00303842	0.00157113	0.00290783	0.00245585	0
Tuba1b	4.32796e-162	1.07438	1	0.802	5.64669e-158	OPC-S	0.915505	1.24941	1.45189	2.48629	3.02577	3.09518	2.47463	1.77283	1.09107	1.44308
Eps15	1.07185e-27	1.0736	0.741	0.118	1.39844e-23	COP/NFOL	1.20626	0.0853558	0.147752	0.123948	0.108796	0.115851	0.121518	0.106409	0.196409	0.115439
Rassf10	2.04353e-30	1.07323	0.667	0.084	2.66619e-26	COP/NFOL	1.16746	0.0116535	0.365172	0.135561	0.127035	0.0307314	0.14588	0.0104476	0.00439221	0.0119727
4430402I18Rik	2.13023e-13	1.07207	0.407	0.067	2.77931e-09	COP/NFOL	1.17754	0.536979	0.0765624	0.0236075	0.0279808	0.0155713	0.00983369	0.0160695	0.0227843	0.0179645
Gramd3	3.09756e-71	1.06965	0.704	0.037	4.04139e-67	COP/NFOL	1.10667	0.0805289	0.0795573	0.0262104	0.0435758	0.0134717	0.0359484	0.0213076	0.0130902	0.0182896
Pacs2	1.8232e-26	1.06944	0.852	0.173	2.37873e-22	COP/NFOL	1.25696	0.12217	0.162291	0.238751	0.172747	0.18285	0.181868	0.184702	0.221188	0.207195
Ascl1	7.38358e-196	1.06913	0.942	0.38	9.63336e-192	OPC1b	0.0710548	1.09794	2.08012	1.32883	2.11456	0.903346	1.56399	0.140601	0.0909593	0.0786263
Gde1	2.54296e-12	1.06592	0.889	0.471	3.3178e-08	COP/NFOL	1.61908	0.835865	0.684806	0.471511	0.537927	0.429487	0.536264	0.429916	0.468274	0.463496
Ctnnal1	4.50067e-13	1.06343	0.63	0.178	5.87203e-09	COP/NFOL	1.25056	0.314508	0.252501	0.281093	0.252181	0.181706	0.147737	0.124024	0.0769477	0.108099
Esco2	2.07505e-299	1.06135	0.955	0.176	2.70732e-295	OPC-G2	0	0.0984722	0.0665476	0.457279	1.25616	1.37993	0.419374	0.0242763	0.0207555	0.0216509
Hist1h2af	0	1.05876	0.891	0.104	0	OPC-G2	0	0.00670065	0.0115712	0.10972	0.808656	1.20086	0.0489369	0.00886449	0.0134099	0.0206596
Tspan15	2.20903e-47	1.05825	0.704	0.057	2.88212e-43	COP/NFOL	1.12218	0.0946663	0.0589827	0.0484156	0.0565459	0.0825612	0.0359053	0.065203	0.0557632	0.0624879
Ppfibp1	5.65644e-19	1.05762	0.63	0.115	7.37996e-15	COP/NFOL	1.28331	1.05465	0.0612131	0.0413422	0.0895368	0.0254004	0.0167553	0.0143161	0.011813	0.00349528
Vldlr	1.34626e-17	1.05702	0.63	0.122	1.75646e-13	COP/NFOL	1.24199	0.436043	0.0401827	0.032573	0.0230616	0.131774	0.102901	0.176516	0.273428	0.183636
Cdca3	3.31202e-138	1.05475	0.959	0.261	4.32119e-134	OPC-M	0	0.244623	0.281449	0.239252	1.01364	1.44221	1.56354	0.301288	0.0519331	0.0262048
Dpysl2	1.43342e-12	1.05324	0.963	0.763	1.87018e-08	COP/NFOL	2.15093	0.85589	0.70405	1.04959	0.840655	1.10442	1.08728	1.375	1.22185	1.35326
Rab33a	2.25312e-24	1.04937	0.778	0.151	2.93964e-20	COP/NFOL	1.23538	0.221135	0.109075	0.14787	0.0646993	0.137868	0.0793709	0.301744	0.238336	0.23632
Selenos	5.53167e-10	1.04875	0.778	0.43	7.21718e-06	COP/NFOL	1.60006	0.971001	0.769323	0.394185	0.40477	0.295803	0.532579	0.414998	0.440439	0.427934
Enc1	2.26173e-259	1.04615	0.736	0.14	2.95088e-255	OPC1a	0.0709658	1.19879	0.432989	0.146931	0.197589	0.0907078	0.204386	0.0754479	0.0329008	0.0391881
Qk	5.06847e-191	1.04475	0.99	0.787	6.61284e-187	OPC1a	3.51001	2.69331	2.50597	1.28503	1.77689	1.41061	1.71337	1.08439	1.10806	0.95749
Cmtm5	3.0045e-13	1.04256	0.556	0.129	3.91997e-09	COP/NFOL	1.19807	0.33714	0.440325	0.0478913	0.154729	0.0265261	0.0733009	0.0612336	0.0387048	0.043405
Ckap2l	7.43968e-138	1.0405	0.903	0.223	9.70655e-134	OPC-M	0	0.194959	0.0700453	0.182567	0.798874	1.27156	1.42161	0.100555	0.0360294	0.0237602
Knstrn	1.94959e-142	1.04025	0.935	0.257	2.54363e-138	OPC-M	0.0554656	0.223988	0.289364	0.279993	0.574929	0.897199	1.38498	0.409965	0.0543196	0.113137
Gamt	1.9072e-07	1.03977	0.519	0.186	0.00248832	COP/NFOL	1.28926	0.192623	0.796083	0.236463	0.425379	0.0620081	0.103514	0.0613423	0.0222522	0.0131903
Sdc3	3.16078e-253	1.03867	0.847	0.211	4.12387e-249	OPC1a	0.0516297	1.31873	0.842393	0.195706	0.346821	0.111733	0.211155	0.0499672	0.0761514	0.0642635
Hist1h1d	7.44904e-256	1.03773	0.913	0.195	9.71876e-252	OPC-G2	0.0554656	0.0735081	0.120938	0.232374	1.04327	1.33584	0.233485	0.249354	0.140898	0.161855
Myrf	1.08108e-262	1.03671	0.778	0.009	1.41048e-258	COP/NFOL	1.04799	0.0794906	0.000887678	0.00288295	0.00105689	0.00140963	0	0	0.00219499	0.0029159
Ascl1	3.82986e-146	1.03512	0.988	0.399	4.99682e-142	OPC-S	0.0710548	1.09794	2.08012	1.32883	2.11456	0.903346	1.56399	0.140601	0.0909593	0.0786263
Gas7	3.31567e-55	1.03497	0.481	0.022	4.32596e-51	COP/NFOL	1.05857	0.037237	0.0672323	0.0223888	0.0208115	0.0182169	0.00577299	0	0.0189179	0.00250947
Hist1h3f	2.91487e-288	1.03302	0.901	0.16	3.80303e-284	OPC-G2	0.0350892	0.0373988	0.0701405	0.106533	1.08069	1.29569	0.101281	0.0824381	0.140699	0.143688
Rrm2	2.20054e-197	1.03252	0.988	0.318	2.87105e-193	OPC-S	0	0.157705	0.353268	1.47216	1.79606	1.85126	1.11114	0.417799	0.0734287	0.100155
Miat	2.09628e-99	1.02885	0.875	0.637	2.73502e-95	OPC1b	0.0316145	0.979862	2.07156	1.62259	1.28023	0.611641	0.621565	1.02883	0.944235	1.043
Auts2	0	1.02818	0.999	0.941	0	NP2	2.22867	1.63635	1.30117	1.68678	1.53285	2.15065	1.61793	2.24366	3.04987	2.77341
Ppp1r14c	0	1.02794	0.781	0.123	0	OPC1a	0.0571121	1.16378	0.299298	0.0780119	0.208425	0.0958737	0.146809	0.0555543	0.0915963	0.0803535
Fmnl2	1.63671e-17	1.02764	0.926	0.333	2.13541e-13	COP/NFOL	1.42959	0.491342	0.429739	0.306524	0.309969	0.275926	0.333821	0.374973	0.526494	0.329259
Cdk1	1.86745e-267	1.02591	0.913	0.188	2.43646e-263	OPC-G2	0	0.110207	0.0816627	0.240355	1.01079	1.33271	1.01105	0.104144	0.0445898	0.0338413
Klf9	1.03579e-10	1.02427	0.63	0.211	1.3514e-06	COP/NFOL	1.30063	0.332164	0.351617	0.131347	0.230952	0.245509	0.249987	0.196195	0.282956	0.331442
Rangap1	5.45109e-107	1.02415	0.954	0.406	7.11204e-103	OPC-M	0.374144	0.53652	0.555829	0.669423	1.07049	1.27393	1.65515	0.421548	0.297687	0.16031
Epha5	8.38982e-191	1.02368	0.806	0.241	1.09462e-186	OPC1a	0.282159	1.4251	0.686128	0.19091	0.364802	0.391746	0.331355	0.337313	0.272831	0.467668
Islr2	1.07719e-245	1.02114	0.929	0.39	1.40542e-241	NP2	0.0635586	0.143327	0.135153	0.627379	0.15577	0.746011	0.585014	1.52119	2.0323	1.9759
Nrep	5.90139e-248	1.02084	0.963	0.666	7.69954e-244	NP2	0.363163	0.531482	0.598966	0.886953	0.447527	1.23009	1.15761	1.66765	2.24972	2.00749
Ednrb	6.0101e-172	1.01714	0.902	0.397	7.84137e-168	OPC1b	0.181589	1.66683	1.7984	0.774601	1.16274	0.374297	0.752421	0.183452	0.288752	0.205423
Rev3l	5.71101e-161	1.01697	0.857	0.388	7.45115e-157	OPC1a	0.472531	1.53553	0.852891	0.327794	0.418142	0.387653	0.339331	0.4024	0.567059	0.437717
Pde4dip	1.31267e-217	1.01688	0.826	0.43	1.71264e-213	NP2	0.779397	0.63898	0.283198	0.220063	0.220417	0.535558	0.367616	0.709909	1.64153	1.21936
Sorbs2	1.12471e-213	1.01684	0.8	0.367	1.46741e-209	NP2	0.119933	0.682174	0.31912	0.239205	0.143575	0.446748	0.353167	0.518278	1.59779	1.17738
Tpx2	2.66812e-217	1.01648	0.96	0.258	3.4811e-213	OPC-G2	0.0335871	0.41063	0.278948	0.291492	1.24306	1.66972	2.17962	0.299889	0.0992348	0.119247
Trio	2.96856e-07	1.01619	0.704	0.382	0.00387308	COP/NFOL	1.53268	0.956915	0.407268	0.279092	0.271487	0.343372	0.285271	0.385843	0.614559	0.524176
Tmem159	3.94037e-89	1.01551	0.481	0.012	5.141e-85	COP/NFOL	1.02985	0.0651177	0.0210779	0.0123008	0.00993634	0.00433379	0	0	0.00375933	0.00335127
Mcm3	2.17392e-160	1.01247	0.93	0.295	2.83632e-156	OPC-G1	0	0.196213	0.553801	1.5242	1.34706	0.842455	0.480414	0.438473	0.0197327	0.0497348
Klhl5	7.50411e-14	1.01239	0.815	0.314	9.79061e-10	COP/NFOL	1.43026	0.987753	0.550825	0.160315	0.245255	0.29761	0.452875	0.279315	0.214051	0.244115
Lockd	1.20849e-99	1.01207	0.926	0.367	1.57672e-95	OPC-M	0	0.284275	0.413804	0.661676	0.79233	1.39811	1.61159	0.782411	0.153884	0.278736
Sgo2a	1.07635e-101	1.01202	0.765	0.204	1.40431e-97	OPC-M	0	0.122713	0.062312	0.219729	0.612894	1.14783	1.32901	0.0563722	0.0426685	0.0352471
Smad7	1.73361e-14	1.01154	0.667	0.179	2.26184e-10	COP/NFOL	1.24365	0.255761	0.116223	0.214747	0.122866	0.170016	0.245047	0.245789	0.360794	0.226079
Dut	8.0458e-176	1.0115	0.995	0.546	1.04974e-171	OPC-S	0.0948539	0.585486	0.768779	1.74089	2.09018	2.03706	1.14882	0.973053	0.546924	0.528237
Enpp2	6.62209e-281	1.01098	0.787	0.131	8.63984e-277	OPC1a	1.58014	1.23391	0.436346	0.0321886	0.0513831	0.0781313	0.0846364	0.115484	0.263784	0.21502
Map1b	1.53293e-255	1.00906	0.999	0.712	2.00001e-251	NP2	3.28022	0.881213	0.601627	1.66611	0.726399	2.25629	2.27126	2.86082	3.22673	3.14861
C1ql3	0	1.00829	0.738	0.088	0	OPC1a	0.164922	1.1867	0.729107	0.0316285	0.153158	0.00958225	0.0586283	0.0169268	0.00743486	0.0202385
Ankrd44	2.32759e-12	1.00816	0.519	0.123	3.03681e-08	COP/NFOL	1.15231	0.311081	0.0697046	0.14403	0.202095	0.225308	0.0275291	0.0893196	0.10026	0.0883662
Fabp7	6.05597e-132	1.00787	0.965	0.64	7.90122e-128	OPC1b	0.584133	2.75408	2.54164	1.28833	1.73374	0.811475	1.50788	0.735984	0.755864	0.668109
Vat1	5.35401e-21	1.0077	0.667	0.119	6.98538e-17	COP/NFOL	1.15885	0.181467	0.066135	0.129789	0.0327078	0.0914764	0.139667	0.267414	0.16021	0.242225
Gap43	2.0848e-115	1.00763	0.773	0.397	2.72004e-111	OPC1a	0.104324	1.64026	0.32384	0.339713	0.191054	0.524761	0.721469	0.773205	0.899708	0.78037
B3gat2	0	1.00677	0.781	0.107	0	OPC1a	0.258538	1.13832	0.43635	0.0879577	0.120509	0.063871	0.0731917	0.0604242	0.0303868	0.0581494
Slc22a17	4.54934e-180	1.00645	0.951	0.512	5.93552e-176	OPC1a	1.69203	1.66053	0.992546	0.502564	0.510773	0.483968	0.551053	0.584944	0.60056	0.614412
Ccnb2	8.32676e-171	1.00628	0.899	0.175	1.08639e-166	OPC-M	0	0.184603	0.237246	0.126573	0.424039	0.781551	1.24922	0.131322	0.0341048	0.0284132
Ppfibp1	0	1.00537	0.687	0.041	0	OPC1a	1.28331	1.05465	0.0612131	0.0413422	0.0895368	0.0254004	0.0167553	0.0143161	0.011813	0.00349528
Tubb2b	1.51387e-210	1.00508	1	0.987	1.97515e-206	NP3	2.81982	2.48477	2.28389	2.65149	2.08933	2.89825	3.02917	3.71046	3.78814	4.14882
Pcna	4.6496e-192	1.00345	0.998	0.417	6.06633e-188	OPC-S	0.481114	0.385091	0.632463	1.52916	1.73621	1.3496	0.52292	0.626981	0.335927	0.351734
Abca2	2.97809e-21	1.0015	0.593	0.093	3.88551e-17	COP/NFOL	1.10583	0.300456	0.1116	0.0613866	0.10082	0.0688895	0.0899918	0.051275	0.0715331	0.0403395
Shtn1	1.76853e-216	1.00002	0.807	0.31	2.30741e-212	NP2	0.0965222	0.234759	0.0724739	0.313931	0.126184	0.876646	0.358442	0.975137	1.67752	1.37346
Cdca3	8.55754e-215	0.999593	0.905	0.23	1.1165e-210	OPC-G2	0	0.244623	0.281449	0.239252	1.01364	1.44221	1.56354	0.301288	0.0519331	0.0262048
Cks2	2.27254e-179	0.998012	0.861	0.237	2.96498e-175	OPC-G2	0	0.287642	0.189411	0.225494	1.06712	1.5741	2.15885	0.187956	0.0726144	0.0870527
Pdia3	4.27669e-08	0.997919	0.926	0.678	0.00055798	COP/NFOL	2.02487	1.5695	1.28893	1.10638	1.19419	0.751291	0.894369	0.889149	0.608749	0.667018
Sulf2	5.6022e-20	0.997751	0.704	0.128	7.30919e-16	COP/NFOL	1.27727	1.19635	0.104527	0.0926377	0.0471282	0.0235307	0.0528134	0.0202371	0.0349197	0.031215
Knl1	4.67802e-116	0.995696	0.908	0.252	6.10341e-112	OPC-M	0	0.207842	0.101177	0.381055	1.11572	1.52559	1.51937	0.129109	0.0535309	0.0224208
Tubb3	1.0439e-176	0.994154	0.998	0.754	1.36198e-172	NP3	0.901078	0.544993	0.698934	2.27446	1.17788	2.27566	2.22972	3.15198	2.58753	3.18862
Hist1h2ab	7.01513e-227	0.993558	0.896	0.174	9.15263e-223	OPC-S	0	0.0385059	0.0717605	0.177225	1.61928	2.09462	0.159791	0.088713	0.103069	0.106909
Map7	1.02262e-38	0.993429	0.519	0.037	1.33422e-34	COP/NFOL	1.04305	0.182672	0.0998295	0.0131626	0.0198269	0.00451708	0.0136728	0.00303321	0.0284442	0.0194751
Creb3l2	8.98195e-49	0.992047	0.63	0.045	1.17188e-44	COP/NFOL	1.03545	0.101252	0.0661055	0.0305172	0.0643708	0.0214489	0.0688069	0.0339223	0.0125488	0.0162644
Stx2	1.83868e-20	0.991499	0.593	0.098	2.39893e-16	COP/NFOL	1.09149	0.199448	0.170639	0.127078	0.136608	0.0841923	0.141733	0.047665	0.0316804	0.0150988
Nucks1	6.31273e-101	0.988395	0.995	0.851	8.23622e-97	OPC-M	0.912685	1.595	1.35026	1.64906	1.97233	2.28232	2.60229	1.52557	1.31089	1.22728
Stmn4	5.24921e-184	0.986438	0.851	0.457	6.84865e-180	NP2	0.377471	0.70554	0.226131	0.434182	0.14393	0.682435	0.83549	1.29123	1.95944	1.85837
Incenp	3.22353e-249	0.986328	0.948	0.229	4.20575e-245	OPC-G2	0	0.175268	0.147446	0.340045	1.07988	1.36876	1.22526	0.161031	0.0797239	0.0487181
Arf4	4.35268e-08	0.986102	1	0.817	0.000567894	COP/NFOL	2.16825	1.08822	1.23558	1.19838	1.02561	1.05255	1.25431	1.33015	1.21077	1.20703
Igsf9b	0	0.984061	0.665	0.044	0	OPC1a	1.0695	1.04419	0.182882	0.0297194	0.0306047	0.0232334	0.0320733	0.0215455	0.0108553	0.0181289
Tmpo	1.85861e-185	0.983854	0.995	0.743	2.42493e-181	OPC-G2	0.0906427	0.860093	1.04534	1.75185	1.99205	2.34397	2.1421	1.38112	1.06991	0.947705
Slc1a2	7.5459e-119	0.983376	0.914	0.576	9.84513e-115	OPC1b	0.35948	1.25989	2.01246	1.37608	1.47292	0.796035	1.12256	0.753395	0.861544	0.626725
Racgap1	8.78175e-202	0.98194	0.969	0.327	1.14576e-197	OPC-G2	0.0554656	0.352975	0.368374	0.516338	1.17166	1.60313	1.8392	0.434193	0.216729	0.25
Ago3	9.94817e-10	0.979519	0.667	0.251	1.29794e-05	COP/NFOL	1.27703	0.44456	0.29243	0.274989	0.30057	0.217206	0.224772	0.222991	0.317612	0.273823
Mis18bp1	8.13602e-240	0.979228	0.842	0.166	1.06151e-235	OPC-G2	0.0689888	0.165448	0.0663134	0.126767	0.778014	1.26141	1.21755	0.0611948	0.0426242	0.0442138
Pbx1	2.51412e-275	0.978338	0.994	0.919	3.28017e-271	NP2	0.51409	1.11269	1.57591	1.55365	1.39031	1.77806	1.73031	2.17917	2.80808	2.48329
Hat1	3.88722e-187	0.977557	0.975	0.355	5.07166e-183	OPC-S	0.0335871	0.220138	0.425874	1.42856	1.55851	1.02414	0.80346	0.58198	0.158183	0.211397
Prkcz	7.33136e-14	0.977292	0.704	0.204	9.56523e-10	COP/NFOL	1.22545	0.503337	0.227885	0.162619	0.123481	0.0851127	0.135056	0.207297	0.297585	0.24054
Cdh11	3.06407e-17	0.977046	0.556	0.097	3.9977e-13	COP/NFOL	1.09683	0.412168	0.234933	0.0364023	0.0759219	0.0234591	0.0431903	0.0160736	0.0316189	0.0566477
Tubb4b	6.54448e-139	0.975217	0.983	0.483	8.53859e-135	OPC-G2	0.857202	0.655297	0.851255	1.13537	1.73986	2.05037	2.53108	0.949633	0.229358	0.340179
Tmem100	0	0.971201	0.648	0.041	0	OPC1a	0.125111	1.02585	0.14361	0.0293307	0.0596564	0.0147705	0.0198037	0.0271434	0.0428719	0.0469888
Golga7	2.00926e-11	0.970282	0.852	0.438	2.62148e-07	COP/NFOL	1.46444	0.54692	0.490376	0.457107	0.392732	0.476474	0.463605	0.516113	0.516714	0.513067
Sox8	4.47096e-151	0.970214	0.851	0.366	5.83326e-147	OPC1a	1.07476	1.60333	1.49129	0.598844	0.683415	0.258388	0.582221	0.345009	0.0936615	0.181493
Pid1	2.87099e-199	0.968427	0.855	0.284	3.74578e-195	OPC1a	0.163275	1.37132	1.03646	0.392209	0.410331	0.249366	0.356602	0.264519	0.0834459	0.102883
Hist1h2ap	1.48383e-305	0.966711	0.889	0.137	1.93596e-301	OPC-G2	0	0.0321629	0.0312455	0.0818151	1.0448	1.18774	0.121078	0.0505882	0.0728831	0.055743
Lig1	1.16645e-173	0.964266	0.988	0.414	1.52187e-169	OPC-S	0.164462	0.403573	0.570026	1.57989	1.76683	1.52695	0.584839	0.730557	0.420362	0.403261
Dnm2	1.49429e-16	0.96371	0.852	0.297	1.94959e-12	COP/NFOL	1.28983	0.370771	0.264222	0.310013	0.294778	0.372631	0.379242	0.334045	0.332194	0.303805
Myt1l	1.26549e-220	0.958082	0.782	0.27	1.65109e-216	NP2	0.0683709	0.180433	0.0747941	0.181749	0.0348891	0.449611	0.2848	0.684298	1.54099	1.44794
Ppp2r2b	0	0.957847	0.718	0.078	0	OPC1a	0.148917	1.04742	0.255892	0.0483646	0.0723655	0.0705769	0.081786	0.0580846	0.0399449	0.0494811
Dcx	1.93778e-248	0.955775	0.995	0.669	2.52822e-244	NP2	0.477564	0.93289	0.325624	1.43774	0.500021	1.84426	1.58881	2.36126	2.68976	2.58207
Grin3a	1.59255e-301	0.954951	0.734	0.107	2.07779e-297	OPC1a	0	1.06415	0.134877	0.115107	0.186909	0.171035	0.0663653	0.100446	0.0603679	0.0715273
H2afz	1.85453e-158	0.952167	1	0.977	2.4196e-154	OPC-G2	1.17636	2.38113	2.79639	3.60343	3.77543	3.96807	4.01096	3.21252	2.10061	2.28702
Ddah1	2.68954e-150	0.951685	0.881	0.422	3.50904e-146	OPC1a	0.0525083	1.77	1.71872	0.590341	0.996248	0.34632	0.851268	0.16224	0.495602	0.205721
Dut	4.20619e-151	0.950968	0.981	0.545	5.48781e-147	OPC-G2	0.0948539	0.585486	0.768779	1.74089	2.09018	2.03706	1.14882	0.973053	0.546924	0.528237
Anp32b	1.98517e-165	0.95075	0.998	0.691	2.59005e-161	OPC-S	1.28726	1.10374	1.57439	2.15023	2.4295	2.21166	2.07317	1.25602	0.727725	0.698498
Strn	2.01625e-11	0.950118	0.556	0.149	2.6306e-07	COP/NFOL	1.11406	0.214689	0.145588	0.12068	0.16191	0.16388	0.151047	0.121452	0.1956	0.145431
Cks1b	5.44828e-97	0.95011	0.935	0.384	7.10837e-93	OPC-M	0.192073	0.196417	0.404054	0.873138	1.19271	1.32017	1.55377	0.442017	0.113612	0.175089
Sema5a	4.58883e-262	0.950098	0.732	0.115	5.98704e-258	OPC1a	1.51966	1.16824	0.474557	0.0389908	0.107149	0.0761241	0.0742533	0.0474847	0.308844	0.0649244
Ccnd2	1.42289e-129	0.948129	1	0.898	1.85645e-125	NP1a	0.773778	1.07125	2.05027	4.09605	3.52437	3.89945	3.61475	4.1537	2.62024	3.38439
Pllp	0	0.946751	0.691	0.041	0	OPC1a	1.67892	1.02093	0.188916	0.00835916	0.0167038	0.0114613	0.025674	0.00892247	0.0233709	0.0177963
Ckap2l	1.80869e-257	0.94658	0.908	0.186	2.35979e-253	OPC-G2	0	0.194959	0.0700453	0.182567	0.798874	1.27156	1.42161	0.100555	0.0360294	0.0237602
Hist1h4d	1.0192e-140	0.945451	0.98	0.515	1.32975e-136	OPC-S	0.341415	0.437895	0.581591	0.684782	2.07974	2.53846	0.645364	0.551043	0.817687	0.742711
Ranbp1	8.53327e-180	0.943918	0.998	0.858	1.11334e-175	OPC-S	0.807891	1.28172	1.89881	2.51716	2.726	2.32742	2.01529	1.74918	1.26211	1.32833
Gria2	6.68382e-204	0.943112	0.976	0.839	8.72038e-200	NP2	2.57688	2.76239	1.33873	1.06377	1.1165	1.62966	1.17297	1.64584	2.85009	2.27237
Atad2	9.97529e-175	0.942782	0.91	0.273	1.30148e-170	OPC-G2	0.0350892	0.233504	0.284872	1.11247	1.46391	1.46761	0.319471	0.283858	0.0791855	0.104068
Tyms	6.65464e-205	0.941103	0.985	0.331	8.68231e-201	OPC-S	0.0263059	0.219145	0.286183	1.08549	1.49323	1.3911	0.511678	0.323428	0.217987	0.217996
Rad21	1.04063e-88	0.940775	0.968	0.569	1.35771e-84	OPC-M	0.281769	0.700932	0.655201	0.711186	1.18881	1.52796	1.79374	0.72672	0.635691	0.589571
Man1a2	2.06249e-10	0.939862	0.815	0.438	2.69093e-06	COP/NFOL	1.46418	0.927339	0.600177	0.504956	0.518038	0.435478	0.383111	0.428826	0.367882	0.398575
Marcks	4.47546e-11	0.93941	1	0.993	5.83913e-07	COP/NFOL	3.47243	2.57368	2.5969	2.44501	2.40842	2.58979	2.89445	2.58742	2.4116	2.47928
Ick	2.43692e-13	0.939201	0.926	0.485	3.17945e-09	COP/NFOL	1.50321	0.650036	0.55024	0.538016	0.472837	0.481449	0.559171	0.588129	0.614747	0.536617
Mcm6	2.04148e-130	0.93484	0.93	0.367	2.66352e-126	OPC-G1	0	0.333999	0.594373	1.58918	1.4692	1.04451	0.392469	0.71905	0.208622	0.213257
Arhgap31	4.82297e-308	0.933672	0.701	0.082	6.29253e-304	OPC1a	0.534998	1.03861	0.127587	0.0436124	0.0581525	0.0719836	0.0769116	0.0924039	0.12201	0.140561
Mxd3	1.25199e-284	0.93326	0.894	0.168	1.63348e-280	OPC-G2	0	0.0683867	0.0383403	0.242211	0.695542	1.13559	0.650795	0.0755857	0.0544265	0.059362
Asrgl1	5.04967e-170	0.93239	0.896	0.469	6.58831e-166	OPC1a	1.20736	1.57128	1.18908	0.49389	0.794134	0.544423	0.685768	0.347632	0.39023	0.328369
Atad2	9.21092e-208	0.93084	0.975	0.269	1.20175e-203	OPC-S	0.0350892	0.233504	0.284872	1.11247	1.46391	1.46761	0.319471	0.283858	0.0791855	0.104068
Ptn	1.20505e-94	0.930208	0.947	0.724	1.57222e-90	OPC1b	2.46053	3.21264	2.83497	0.895132	1.67524	1.15843	1.77594	1.26966	1.30924	1.13965
Rhog	3.05544e-15	0.930127	0.481	0.086	3.98643e-11	COP/NFOL	1.0062	0.104883	0.109039	0.106348	0.122652	0.0768256	0.094929	0.0622139	0.0305898	0.0313891
Lrrc42	3.3427e-13	0.930062	0.593	0.156	4.36122e-09	COP/NFOL	1.09138	0.19797	0.228964	0.230607	0.172691	0.142959	0.118903	0.187515	0.0756088	0.143066
Tmem88b	1.0539e-254	0.930017	0.741	0.008	1.37503e-250	COP/NFOL	0.940805	0.0534218	0.0137492	0	0	0.00186546	0.00492171	0.00783879	0.00206839	0.00610471
Nusap1	9.1326e-68	0.929153	0.76	0.242	1.19153e-63	OPC-M	0.0554656	0.180602	0.0344821	0.175346	1.21454	2.04647	1.63765	0.10614	0.091153	0.11044
Sdk2	6.92447e-194	0.928132	0.791	0.341	9.03435e-190	NP2	0.0347697	0.106759	0.181443	0.392472	0.124108	0.590824	0.25542	0.889865	1.5596	1.39309
Hist2h2ac	7.98518e-275	0.928105	0.867	0.141	1.04183e-270	OPC-S	0	0.0348938	0.135974	0.112673	1.15511	1.01757	0.0976773	0.0658529	0.034855	0.0363734
Kif15	5.68676e-252	0.928062	0.929	0.204	7.41951e-248	OPC-G2	0	0.159011	0.129618	0.384984	0.962341	1.22806	0.869228	0.0862704	0.0271125	0.0303909
Luzp2	5.54714e-17	0.926706	1	0.334	7.23736e-13	COP/NFOL	1.57643	1.54854	0.968405	0.164741	0.29467	0.099751	0.19286	0.119994	0.524717	0.220314
Fkbp9	8.47232e-20	0.926662	0.63	0.117	1.10538e-15	COP/NFOL	1.03803	0.197058	0.248723	0.0780944	0.182508	0.0852625	0.124924	0.0339893	0.0355863	0.0180927
Myo6	6.02189e-07	0.92659	0.704	0.348	0.00785676	COP/NFOL	1.35246	0.508436	0.791804	0.530783	0.5501	0.400494	0.515349	0.359718	0.0892399	0.169767
Fbxo5	1.25224e-279	0.925661	0.927	0.186	1.6338e-275	OPC-G2	0.0263059	0.102391	0.0994752	0.407805	0.960276	1.19141	0.521338	0.0506138	0.0566722	0.0462755
Nxph1	7.6363e-228	0.925247	0.751	0.143	9.96309e-224	OPC1a	0.0335871	1.22265	0.260785	0.0446937	0.110959	0.0727491	0.0608809	0.0746039	0.647129	0.331163
Cenpe	1.52537e-172	0.923494	0.842	0.224	1.99015e-168	OPC-G2	0	0.340658	0.281458	0.292931	0.863234	1.49771	2.12659	0.467504	0.0540244	0.0737693
H2afz	1.74419e-85	0.923025	1	0.978	2.27565e-81	OPC-M	1.17636	2.38113	2.79639	3.60343	3.77543	3.96807	4.01096	3.21252	2.10061	2.28702
Stmn2	2.04626e-196	0.922501	0.999	0.552	2.66976e-192	NP2	0.210013	0.533804	0.449086	1.3784	0.39952	2.21056	2.10601	3.08982	3.27129	3.47673
Plxna4	2.71554e-172	0.922395	0.564	0.152	3.54297e-168	NP2	0	0.228076	0.0819979	0.0704545	0.0359426	0.251312	0.131075	0.279495	1.21924	0.812513
Cers2	4.32732e-13	0.922349	0.667	0.186	5.64585e-09	COP/NFOL	1.11661	0.396059	0.275117	0.197613	0.192345	0.144721	0.21943	0.137727	0.0969616	0.106224
Man2a2	5.65578e-07	0.92173	0.593	0.272	0.00737909	COP/NFOL	1.26521	0.554248	0.30119	0.281799	0.192039	0.252316	0.215166	0.34074	0.42325	0.291359
Gatm	1.81492e-13	0.920749	0.593	0.137	2.36792e-09	COP/NFOL	1.13214	0.806754	0.353631	0.0319193	0.0914034	0.0272018	0.0309331	0.0116208	0.0427699	0.0266951
Arhgef10	2.13102e-49	0.92007	0.667	0.049	2.78035e-45	COP/NFOL	0.974177	0.14084	0.0751276	0.0339928	0.0606959	0.0493011	0.0272993	0.0168251	0.0393974	0.0172667
Calr	1.5976e-07	0.916384	0.889	0.767	0.00208439	COP/NFOL	2.27488	2.05883	1.55461	1.36715	1.38143	1.02139	1.23749	1.36794	0.855503	0.975979
Rgcc	0	0.915822	0.658	0.056	0	OPC1a	0.115049	0.974033	0.161692	0.0484135	0.0633572	0.0273484	0.0487749	0.023606	0.0412854	0.0213952
Gsn	5.00022e-07	0.91582	0.444	0.137	0.00652378	COP/NFOL	1.08183	0.355878	0.113023	0.112966	0.0853665	0.100331	0.0696297	0.243599	0.11501	0.21458
Ccna2	4.00999e-110	0.914394	0.88	0.246	5.23183e-106	OPC-M	0	0.161404	0.12215	0.29627	1.17324	1.22717	1.35584	0.0393857	0.0228397	0.0355544
Lmnb1	8.63522e-83	0.91377	0.995	0.754	1.12664e-78	OPC-M	0.452315	0.974649	1.14432	1.71651	1.9611	2.28072	2.37359	1.39935	1.00912	1.02599
Kank1	0	0.913444	0.607	0.034	0	OPC1a	1.47422	0.969431	0.0844465	0.0320099	0.0340497	0.0139159	0.0221214	0.00549599	0.0298756	0.0223766
Ktn1	7.94494e-09	0.912618	0.926	0.83	0.000103658	COP/NFOL	2.20931	1.59455	1.40237	1.14654	1.10791	1.16824	1.20356	1.22048	1.34524	1.15941
Wasf1	1.21026e-09	0.909179	0.741	0.316	1.57902e-05	COP/NFOL	1.32254	0.936148	0.335493	0.248176	0.229443	0.262478	0.259086	0.282336	0.394491	0.344864
Clspn	3.12606e-221	0.908609	0.965	0.236	4.07857e-217	OPC-S	0	0.133455	0.229508	1.24171	1.3808	1.26457	0.424224	0.185402	0.0316717	0.0682812
Atp6v0b	7.00551e-12	0.906886	1	0.884	9.14008e-08	COP/NFOL	2.23473	1.58791	1.1651	1.00987	1.01984	1.09667	0.981843	1.27615	1.55202	1.46957
Ddah1	3.28756e-170	0.905831	0.925	0.408	4.28928e-166	OPC1b	0.0525083	1.77	1.71872	0.590341	0.996248	0.34632	0.851268	0.16224	0.495602	0.205721
Efcab14	1.81914e-11	0.905444	0.704	0.257	2.37343e-07	COP/NFOL	1.19455	0.443384	0.319125	0.255847	0.337892	0.200853	0.25206	0.257012	0.241287	0.259148
H1fx	2.2939e-136	0.905355	0.995	0.762	2.99285e-132	OPC-G2	0.352287	0.881919	1.05913	1.34845	1.81359	2.40582	2.32544	1.6868	1.46882	1.5344
Neu4	5.52065e-35	0.904826	0.444	0.029	7.20279e-31	COP/NFOL	0.977261	0.464181	0.0059852	0.0137271	0.000995004	0.00761607	0.00421348	0.00716307	0.00242973	0
Top2a	3.46591e-48	0.904554	0.871	0.368	4.52198e-44	OPC-M	0.100446	0.629538	0.370865	1.20945	2.64169	3.11207	2.5117	0.324235	0.144733	0.153477
Kif11	4.00475e-96	0.904051	0.834	0.232	5.225e-92	OPC-M	0	0.236788	0.0789903	0.148878	1.01704	1.48042	1.38121	0.0839854	0.0441366	0.0413119
Hjurp	2.2778e-154	0.901048	0.979	0.504	2.97184e-150	OPC-G2	0.340923	0.694403	0.560156	0.898874	1.19706	1.65501	1.40601	0.498908	0.588027	0.520841
Ckap2	2.14214e-106	0.8994	0.825	0.24	2.79485e-102	OPC-M	0.0615613	0.291836	0.168125	0.22932	0.650858	1.05462	1.23775	0.144384	0.0270508	0.0436991
Kif19a	1.81137e-87	0.898487	0.519	0.015	2.3633e-83	COP/NFOL	0.912395	0.0118138	0.0489746	0.023564	0.00824531	0.00561967	0.0062006	0.00290783	0.0104627	0
Kif20b	2.57682e-99	0.896701	0.774	0.212	3.36198e-95	OPC-M	0.0916602	0.165511	0.0618109	0.175633	0.669818	0.992369	1.20497	0.0870138	0.095928	0.0817537
Arpp21	1.37875e-117	0.896534	0.467	0.148	1.79886e-113	NP2	0.430948	0.747036	0.290984	0.049666	0.0442653	0.0242704	0.0465789	0.0555799	1.14486	0.184905
Esco2	2.46155e-273	0.894528	0.97	0.179	3.21159e-269	OPC-S	0	0.0984722	0.0665476	0.457279	1.25616	1.37993	0.419374	0.0242763	0.0207555	0.0216509
Snx15	2.70413e-15	0.894228	0.556	0.113	3.52808e-11	COP/NFOL	1.00885	0.147772	0.129688	0.13845	0.128581	0.0878054	0.0990944	0.0978517	0.104827	0.0968896
Syne1	1.32008e-271	0.892326	0.638	0.077	1.72231e-267	OPC1a	0.857349	1.01121	0.295497	0.0226658	0.0676306	0.0531103	0.0665333	0.0573467	0.109756	0.08061
Smc2	6.05992e-158	0.891888	0.998	0.415	7.90638e-154	OPC-S	0.288678	0.51173	0.457926	1.16668	1.89665	2.19285	1.85776	0.538968	0.299685	0.30112
Tshz1	8.61501e-126	0.891462	0.674	0.417	1.124e-121	NP2	0.510289	0.521334	0.334381	0.380741	0.478128	0.452423	0.568752	0.333524	1.36396	0.658724
Abcd3	8.06199e-15	0.891347	0.889	0.376	1.05185e-10	COP/NFOL	1.34467	0.869778	0.642715	0.348297	0.436491	0.32616	0.415268	0.332684	0.263505	0.26898
Pcdh7	5.51568e-237	0.889973	0.636	0.089	7.19631e-233	OPC1a	1.7177	1.08431	0.133851	0.0453613	0.060422	0.0493269	0.0475257	0.077549	0.409426	0.11111
Ust	6.84619e-68	0.889153	0.556	0.023	8.93223e-64	COP/NFOL	0.916827	0.13693	0.0313385	0.0185263	0.0112464	0.0114774	0.0137215	0.005287	0.00437054	0.00334335
Tubb3	3.59894e-121	0.888629	0.998	0.763	4.69553e-117	NP1a	0.901078	0.544993	0.698934	2.27446	1.17788	2.27566	2.22972	3.15198	2.58753	3.18862
Ect2	8.07964e-152	0.888504	0.793	0.149	1.05415e-147	OPC-M	0	0.107079	0.0286285	0.0933262	0.386937	0.652129	1.05337	0.0353503	0.017781	0.0217722
Dynll1	3.61406e-09	0.888272	1	0.932	4.71526e-05	COP/NFOL	2.83231	2.19825	1.71229	1.81735	1.8385	1.99208	2.65038	2.0819	1.70895	1.79454
Erbb4	4.05915e-151	0.887619	0.641	0.255	5.29597e-147	NP2	0.254465	0.863928	0.484687	0.0597772	0.0844732	0.123058	0.186677	0.217198	1.31174	0.639862
Mir124a-1hg	1.03094e-169	0.886867	0.742	0.319	1.34507e-165	NP2	0.0248447	0.309429	0.100818	0.290848	0.0505108	0.471178	0.381373	1.11636	1.47978	1.16774
Tacc3	8.46361e-125	0.88534	0.876	0.225	1.10425e-120	OPC-M	0.0335871	0.242812	0.195013	0.173273	0.561648	0.974091	1.19875	0.196424	0.0453889	0.0706632
Fam171b	2.23813e-158	0.884039	0.833	0.631	2.92009e-154	NP2	0.267572	1.08273	0.725652	0.598121	0.909154	0.652333	0.790381	0.705449	1.72999	1.04854
Dek	1.9787e-127	0.883699	0.998	0.714	2.58161e-123	OPC-G2	0.406202	1.15236	1.38061	2.30105	2.74897	2.5141	1.98081	1.31058	0.830968	0.807289
Brinp2	3.63645e-160	0.883338	0.817	0.506	4.74448e-156	NP2	0.316541	0.9049	0.547048	0.456595	0.214014	0.62905	0.547069	1.07422	1.67011	1.23319
Emc7	3.15383e-07	0.883216	0.704	0.375	0.00411481	COP/NFOL	1.31713	0.773023	0.510674	0.361209	0.457577	0.34903	0.3034	0.290781	0.351596	0.324239
Nap1l5	6.12091e-212	0.882398	0.793	0.212	7.98595e-208	OPC1a	0.389771	1.14575	0.449606	0.178356	0.196785	0.224058	0.179614	0.258639	0.2313	0.252595
Ptprj	4.4856e-39	0.882292	0.481	0.032	5.85237e-35	COP/NFOL	0.922329	0.179531	0.0197723	0.00406922	0.0279209	0.00876146	0.0160168	0.0025738	0.0413948	0.00807334
Tspan17	2.54356e-70	0.881998	0.519	0.019	3.31858e-66	COP/NFOL	0.902774	0.0446828	0.0153074	0.00381806	0.0198973	0.0163259	0.0402292	0.0404165	0.00674012	0.0170082
Pcdh10	1.71996e-135	0.880216	0.836	0.386	2.24403e-131	OPC1a	0.812462	1.38623	0.815269	0.400797	0.62535	0.54263	0.521041	0.439146	0.31044	0.354538
Mki67	3.90611e-157	0.880131	0.988	0.321	5.0963e-153	OPC-S	0.246292	0.757545	0.575727	0.808362	2.07514	2.53269	2.43423	0.402716	0.0975277	0.0799911
Nav3	3.20321e-195	0.879262	0.832	0.4	4.17923e-191	NP2	0.141642	0.986882	0.175068	0.186254	0.0785242	0.571458	0.290419	0.849161	1.60137	1.37476
Stxbp3	9.38588e-28	0.878524	0.593	0.071	1.22458e-23	COP/NFOL	0.959399	0.179541	0.124381	0.0397882	0.0742552	0.0539778	0.0769851	0.0583927	0.0435076	0.061571
Ncam2	3.90748e-11	0.878484	0.741	0.237	5.09809e-07	COP/NFOL	1.35177	1.10708	0.308936	0.0272227	0.0879655	0.0977981	0.0536652	0.0800946	0.766482	0.322021
Lmnb1	2.22816e-158	0.878079	1	0.74	2.90708e-154	OPC-G2	0.452315	0.974649	1.14432	1.71651	1.9611	2.28072	2.37359	1.39935	1.00912	1.02599
Hist1h3c	2.03903e-250	0.877685	0.904	0.154	2.66032e-246	OPC-S	0.0263059	0.0502805	0.0614023	0.165357	1.30111	1.66634	0.186084	0.0350697	0.0197077	0.0519022
Ung	5.01883e-237	0.87692	0.835	0.131	6.54807e-233	OPC-G1	0	0.101502	0.329872	1.05616	0.516068	0.123851	0.0863877	0.223326	0.0235303	0.0525808
BC031181	3.31439e-08	0.876561	0.926	0.752	0.000432428	COP/NFOL	1.84255	0.902619	0.939351	0.940671	0.836846	0.831358	0.836641	1.09991	1.03543	1.07592
Sgo2a	2.50441e-236	0.875384	0.839	0.166	3.26751e-232	OPC-G2	0	0.122713	0.062312	0.219729	0.612894	1.14783	1.32901	0.0563722	0.0426685	0.0352471
Uhrf1	2.11842e-124	0.87501	0.877	0.302	2.76391e-120	OPC-G1	0	0.181383	0.394179	1.38329	1.29782	1.00273	0.679519	0.312857	0.053836	0.0554411
Selenoh	2.06466e-86	0.87419	0.991	0.794	2.69376e-82	OPC-M	0.149407	1.22932	1.52461	1.94739	2.13637	2.19651	2.47738	1.64625	1.10107	1.10435
Ctsb	3.35876e-08	0.873769	0.815	0.502	0.000438218	COP/NFOL	1.48531	0.840119	0.818895	0.458606	0.519321	0.435866	0.502007	0.545795	0.553977	0.578558
Zdhhc14	1.32509e-16	0.87258	0.593	0.113	1.72884e-12	COP/NFOL	1.01874	0.453862	0.228375	0.0707197	0.0695696	0.0485943	0.0478217	0.0610331	0.0995305	0.0530704
Map4k4	5.76719e-09	0.872433	0.963	0.973	7.52445e-05	COP/NFOL	2.88373	1.96794	1.95943	1.91304	1.72512	1.94231	2.13191	2.07226	2.16267	2.0395
Dpp6	2.48093e-165	0.869733	0.728	0.211	3.23686e-161	OPC1a	0.179278	1.14293	0.509238	0.179973	0.189381	0.147843	0.142375	0.133226	0.341273	0.236245
Pbk	2.7604e-177	0.868983	0.988	0.287	3.60149e-173	OPC-S	0.115608	0.189059	0.360909	0.696064	1.60417	1.95518	1.50086	0.256821	0.0595775	0.0623552
Hdgf	3.15253e-89	0.868933	0.991	0.782	4.11311e-85	OPC-M	0.47348	1.0514	1.51686	1.79755	1.78082	1.82265	2.3038	1.5794	1.0634	1.05492
Gadd45g	2.84619e-76	0.868391	0.937	0.535	3.71342e-72	OPC-G1	0	0.263287	1.87141	2.12054	1.86776	1.19096	1.82232	1.21796	0.604799	0.757329
Mtss1l	1.29346e-151	0.867118	0.843	0.393	1.68757e-147	OPC1a	0.407139	1.36717	0.878867	0.399179	0.434936	0.370042	0.347427	0.350617	0.477208	0.410943
Hist1h3b	0	0.866808	0.844	0.106	0	OPC-G2	0	0.00973416	0.0266423	0.104638	0.708073	0.991502	0.0481606	0.0269158	0.00611766	0.0222441
Dock9	2.6312e-29	0.866244	0.63	0.071	3.43293e-25	COP/NFOL	0.99596	0.632572	0.0415674	0.00844278	0.01707	0.00924342	0.0073741	0.0135708	0.0732736	0.0492099
Tm7sf3	3.18003e-18	0.86546	0.889	0.265	4.14899e-14	COP/NFOL	1.18743	0.835338	0.443512	0.19357	0.266879	0.159729	0.273682	0.129414	0.16996	0.138502
Slc1a3	3.55209e-92	0.865149	0.847	0.513	4.63441e-88	OPC1b	0.102109	0.900869	1.65082	0.779441	1.12473	0.676879	0.873751	0.676921	0.790485	0.464821
Elovl1	9.73266e-20	0.864818	0.444	0.055	1.26982e-15	COP/NFOL	0.918975	0.129831	0.086946	0.0562723	0.049056	0.0527845	0.0331746	0.050051	0.0175621	0.0163149
Arhgap11a	1.03724e-212	0.86445	0.861	0.2	1.35329e-208	OPC-G2	0.0913214	0.171435	0.0930235	0.188338	0.648098	1.21204	1.56859	0.17402	0.0909177	0.0532547
Mpped2	1.55459e-170	0.863687	0.924	0.713	2.02828e-166	NP2	0.279915	0.876148	0.530348	1.13435	0.535749	1.49287	1.28487	1.68152	2.13423	1.84092
Jam3	3.30065e-11	0.863526	0.741	0.284	4.30635e-07	COP/NFOL	1.18613	0.674445	0.537162	0.419098	0.325941	0.153657	0.328429	0.223681	0.088029	0.11223
Lrrc73	1.75993e-22	0.86298	0.556	0.077	2.29618e-18	COP/NFOL	0.935521	0.140972	0.148402	0.0736515	0.105628	0.0305211	0.0609646	0.0348387	0.0277462	0.0300786
Rtn4	1.24309e-11	0.862782	1	0.968	1.62186e-07	COP/NFOL	2.84947	1.43081	1.43562	1.54198	1.17614	1.7894	1.89177	2.21776	2.47887	2.35504
Cadm4	3.85421e-11	0.861936	0.926	0.531	5.02858e-07	COP/NFOL	1.584	1.32246	0.773837	0.445955	0.371768	0.378241	0.496242	0.588201	0.711493	0.668973
Glrb	5.97766e-13	0.861712	0.593	0.144	7.79905e-09	COP/NFOL	1.04054	0.278146	0.101502	0.084341	0.150401	0.1193	0.0695148	0.101629	0.302768	0.165345
Ntrk3	7.52838e-284	0.861595	0.609	0.059	9.82227e-280	OPC1a	0.0248447	0.946581	0.156385	0.0399792	0.0548539	0.0429638	0.0236882	0.039383	0.126992	0.0792229
Hmgb2	6.2807e-108	0.861528	1	0.697	8.19444e-104	OPC-S	0.572333	1.17843	2.02905	2.82916	3.39763	3.79958	3.98891	2.18988	0.764272	0.958856
Atp1a2	4.20707e-136	0.860465	0.847	0.376	5.48896e-132	OPC1b	0.194119	1.36326	1.51459	0.410323	0.754367	0.277283	0.410306	0.392892	0.552389	0.366474
Gpr37l1	1.42142e-09	0.860457	0.741	0.289	1.85453e-05	COP/NFOL	1.44947	1.5413	1.03928	0.144835	0.306635	0.0923192	0.21383	0.0962194	0.111376	0.108251
Vim	3.90996e-85	0.859961	0.869	0.533	5.10132e-81	NP1a	0.0944061	0.527244	1.46381	1.21185	1.01659	1.30985	1.68183	1.9157	0.292884	1.14034
Mcm7	1.84118e-110	0.859792	0.978	0.632	2.40219e-106	OPC-G1	0.462732	0.572649	1.04412	2.01803	1.89782	1.6131	1.34367	1.18269	0.779649	0.784996
Cdkn2d	9.97692e-219	0.859778	0.927	0.258	1.30169e-214	OPC-G2	0.284346	0.187883	0.143347	0.24932	0.605847	1.17516	0.717288	0.293348	0.270507	0.26816
Cntn1	4.58472e-10	0.859301	0.593	0.153	5.98169e-06	COP/NFOL	1.50368	2.08486	0.129105	0.0193983	0.0513854	0.0560415	0.0699102	0.0567337	0.0569211	0.0453198
Ank2	6.84455e-169	0.859296	0.883	0.718	8.93009e-165	NP2	0.777439	1.07694	0.90878	0.761745	0.663984	0.841624	0.762232	0.994247	1.87756	1.51885
Dlgap5	3.68393e-152	0.858198	0.797	0.147	4.80642e-148	OPC-M	0	0.140739	0.0632938	0.136526	0.274063	0.650736	1.02137	0.0763104	0.00818621	0.0073243
Slc22a17	3.03508e-10	0.857991	0.889	0.562	3.95987e-06	COP/NFOL	1.69203	1.66053	0.992546	0.502564	0.510773	0.483968	0.551053	0.584944	0.60056	0.614412
Plcb4	6.61641e-138	0.857806	0.589	0.248	8.63243e-134	NP2	0.0335871	0.256365	0.219276	0.200662	0.256517	0.300971	0.201425	0.254002	1.14821	0.506799
Cenpa	7.36288e-127	0.857526	0.79	0.25	9.60635e-123	OPC-G2	0.0449927	0.498331	0.535378	0.449184	0.775874	1.5937	2.41448	0.740798	0.0891471	0.11831
Kif2c	4.7036e-155	0.857154	0.793	0.143	6.13678e-151	OPC-M	0	0.114389	0.0259681	0.0665163	0.415804	0.647057	1.02313	0.0529672	0.0187275	0.0041067
Otud7b	1.57421e-14	0.856287	0.741	0.225	2.05387e-10	COP/NFOL	1.1	0.398333	0.278043	0.215483	0.214605	0.236131	0.237094	0.206348	0.186663	0.210283
Mvd	8.86137e-14	0.855521	0.667	0.179	1.15614e-09	COP/NFOL	1.05091	0.382052	0.309484	0.254326	0.146616	0.100136	0.227991	0.236692	0.0585204	0.0995255
Ube2s	4.03627e-140	0.852805	0.986	0.822	5.26613e-136	OPC-G2	0.870987	1.14634	1.09502	1.68825	1.97442	2.50289	2.7997	2.12459	1.26153	1.33873
Lsm2	1.54705e-171	0.852412	0.99	0.51	2.01844e-167	OPC-S	0.44933	0.522641	0.689256	1.19387	1.59204	1.22796	1.18336	0.606216	0.421857	0.415551
Ntrk2	5.45926e-135	0.850309	0.932	0.538	7.12269e-131	OPC1b	0.41504	1.47107	1.70597	0.879232	1.14042	0.623242	0.936955	0.619396	0.515745	0.496664
Chpt1	3.83062e-180	0.849424	0.773	0.238	4.99781e-176	OPC1a	0.444249	1.12264	0.628698	0.228123	0.277714	0.192269	0.266617	0.186346	0.161803	0.118916
Mis18bp1	1.89688e-77	0.848758	0.714	0.207	2.47486e-73	OPC-M	0.0689888	0.165448	0.0663134	0.126767	0.778014	1.26141	1.21755	0.0611948	0.0426242	0.0442138
Tril	2.40425e-190	0.848734	0.822	0.225	3.13683e-186	OPC1a	0.598059	1.26248	1.16081	0.260185	0.455554	0.111387	0.273577	0.0888661	0.136248	0.0862891
Smc4	1.62249e-70	0.848358	0.963	0.473	2.11686e-66	OPC-M	0.246543	0.429308	0.44524	0.950013	1.67416	2.14014	1.86904	0.513263	0.526814	0.448479
Grm5	7.7799e-297	0.847668	0.599	0.05	1.01504e-292	OPC1a	0.10131	0.943528	0.312227	0.0303727	0.126384	0.0233151	0.0755954	0.0453344	0.0520952	0.0200681
Nrxn3	4.22137e-206	0.847261	0.997	0.669	5.50762e-202	NP2	0.602648	0.857063	0.447863	1.45468	0.563148	2.19576	1.42439	2.36165	2.68332	2.71626
Inppl1	5.11424e-19	0.84706	0.815	0.201	6.67255e-15	COP/NFOL	1.07459	0.295171	0.651929	0.262841	0.323093	0.0649278	0.178824	0.0536686	0.0289246	0.0331704
Ppp1cb	4.23975e-12	0.846193	0.963	0.609	5.5316e-08	COP/NFOL	1.60273	0.647548	0.718621	0.788156	0.759801	0.808392	0.998979	0.844806	0.707442	0.727014
Cdo1	1.55603e-263	0.845145	0.587	0.062	2.03015e-259	OPC1a	0	0.92645	0.120516	0.0261421	0.0579826	0.0780415	0.0578616	0.0635661	0.102882	0.0820825
Runx1t1	7.48249e-211	0.844515	0.459	0.063	9.76241e-207	NP2	0	0.117278	0.0238266	0.040658	0.0216724	0.0735115	0.0542101	0.094261	0.946314	0.289392
Ccnd2	1.21031e-84	0.844491	1	0.901	1.57909e-80	OPC-G1	0.773778	1.07125	2.05027	4.09605	3.52437	3.89945	3.61475	4.1537	2.62024	3.38439
Ckap5	2.26802e-81	0.843936	0.968	0.518	2.95908e-77	OPC-M	0.741726	0.695705	0.584792	0.475091	0.988209	1.26541	1.5761	0.554217	0.638409	0.516406
Plpp3	1.64735e-122	0.843142	0.874	0.448	2.1493e-118	OPC1b	1.2125	1.18747	1.5239	0.60896	1.04122	0.4296	0.754401	0.416801	0.428843	0.364193
Kif22	4.66874e-112	0.841878	0.816	0.213	6.0913e-108	OPC-M	0	0.12091	0.0591826	0.142069	0.679727	1.05533	1.14928	0.0895365	0.0646358	0.0544755
Spc24	7.64664e-180	0.841593	0.988	0.316	9.97657e-176	OPC-S	0.0886021	0.282974	0.331971	0.781284	1.47683	1.6874	1.19372	0.247704	0.136103	0.114082
Sox8	3.11214e-172	0.841382	0.891	0.352	4.0604e-168	OPC1b	1.07476	1.60333	1.49129	0.598844	0.683415	0.258388	0.582221	0.345009	0.0936615	0.181493
Dpysl4	2.54272e-17	0.841026	0.741	0.169	3.31749e-13	COP/NFOL	1.07805	0.392052	0.202766	0.099749	0.0679509	0.0774497	0.0637565	0.25043	0.347251	0.28812
Lims2	2.5535e-13	0.84029	0.407	0.064	3.33156e-09	COP/NFOL	0.999987	0.853687	0.0181336	0.00706736	0.011478	0.0155582	0	0.00903788	0.013934	0.0129066
Klhl2	1.12687e-17	0.839138	0.667	0.145	1.47023e-13	COP/NFOL	0.983879	0.174677	0.115222	0.203321	0.194173	0.146584	0.133337	0.159754	0.118797	0.105354
Acot1	2.48602e-187	0.838833	0.851	0.318	3.24351e-183	OPC1b	0.0263059	0.516911	1.26052	0.635514	0.911994	0.27882	0.818038	0.301334	0.0920614	0.133406
Bub1b	5.4936e-153	0.838827	0.811	0.151	7.1675e-149	OPC-M	0	0.0793986	0.0602654	0.0701698	0.377067	0.733068	1.01807	0.0402718	0.0303951	0.0185317
Dlx6os1	4.74296e-183	0.838223	0.986	0.536	6.18814e-179	NP2	0.479805	0.241064	0.244801	1.44571	0.364282	1.94431	1.55685	2.64656	2.66985	2.72474
Dip2b	1.58444e-08	0.838186	0.815	0.491	0.000206722	COP/NFOL	1.42475	0.501027	0.567391	0.636958	0.492533	0.507804	0.569725	0.70955	0.630134	0.617662
Calr	1.72436e-129	0.836062	0.965	0.741	2.24977e-125	OPC1a	2.27488	2.05883	1.55461	1.36715	1.38143	1.02139	1.23749	1.36794	0.855503	0.975979
Man1c1	6.99736e-82	0.8358	0.63	0.025	9.12946e-78	COP/NFOL	0.857613	0.0612998	0.0331663	0.0428726	0.0384145	0.0133886	0.0169825	0	0	0.00560481
Hmmr	6.42705e-219	0.83505	0.804	0.15	8.38537e-215	OPC-G2	0.0347697	0.228475	0.0880617	0.0591093	0.621562	1.18204	1.69514	0.0848469	0.0285115	0.0353869
Rbfox2	6.68522e-188	0.83492	0.901	0.655	8.72221e-184	NP2	0.123659	0.456611	0.450511	0.792732	0.623665	0.803687	0.973223	1.23692	1.78759	1.62465
Lockd	8.13662e-165	0.834812	0.936	0.336	1.06158e-160	OPC-G2	0	0.284275	0.413804	0.661676	0.79233	1.39811	1.61159	0.782411	0.153884	0.278736
Ap2a1	9.75056e-08	0.833872	0.704	0.364	0.00127216	COP/NFOL	1.2315	0.529412	0.346755	0.463737	0.54493	0.502516	0.372097	0.320065	0.256479	0.345305
Ccna2	1.6891e-209	0.833726	0.896	0.21	2.20377e-205	OPC-G2	0	0.161404	0.12215	0.29627	1.17324	1.22717	1.35584	0.0393857	0.0228397	0.0355544
Ccnb1	1.57619e-167	0.833287	0.771	0.182	2.05646e-163	OPC-G2	0.0516297	0.273564	0.153784	0.114721	0.744837	1.2429	1.80753	0.088098	0.0462281	0.0424411
Spock2	2.50973e-221	0.832443	0.712	0.142	3.27444e-217	OPC1a	0.280885	1.01261	0.317191	0.124044	0.143904	0.0626952	0.080023	0.13761	0.188278	0.220776
Mmp16	1.43719e-159	0.83133	0.687	0.2	1.87511e-155	OPC1a	0.185247	1.0604	0.382832	0.160833	0.239767	0.178019	0.193405	0.126916	0.268627	0.145291
Arl4a	1.90371e-175	0.831246	0.701	0.183	2.48377e-171	OPC1a	1.07095	1.06526	0.463239	0.0763623	0.271045	0.202698	0.23989	0.104055	0.205575	0.104226
Kif4	5.16233e-245	0.830139	0.846	0.165	6.73529e-241	OPC-G2	0	0.131907	0.0725406	0.14803	0.741756	1.05622	0.925126	0.031101	0.0123573	0.0235386
Mapk3	1.11806e-11	0.83001	0.852	0.404	1.45873e-07	COP/NFOL	1.30162	0.209067	0.498441	0.625592	0.543698	0.488358	0.369396	0.628787	0.382602	0.538567
Lrrc7	6.83994e-160	0.829612	0.677	0.288	8.92406e-156	NP2	0.148048	0.498457	0.345665	0.10659	0.142609	0.305077	0.126696	0.330462	1.26519	0.947738
Lims2	0	0.829246	0.462	0.013	0	OPC1a	0.999987	0.853687	0.0181336	0.00706736	0.011478	0.0155582	0	0.00903788	0.013934	0.0129066
Tmem176b	5.9793e-114	0.829014	0.785	0.344	7.8012e-110	OPC1a	0.624482	1.37175	0.287405	0.223661	0.139043	0.361989	0.223134	0.586358	0.80708	0.853999
Bace1	9.99727e-09	0.828933	0.741	0.329	0.000130434	COP/NFOL	1.21941	0.493454	0.345677	0.331161	0.261358	0.345326	0.240031	0.386653	0.483399	0.397387
Mcm3	4.66818e-191	0.828894	0.973	0.276	6.09057e-187	OPC-S	0	0.196213	0.553801	1.5242	1.34706	0.842455	0.480414	0.438473	0.0197327	0.0497348
Olig2	2.56159e-174	0.828521	0.882	0.298	3.3421e-170	OPC1b	1.28627	1.82671	1.53704	0.486384	0.828668	0.15717	0.607688	0.0721001	0.049929	0.0673219
Dbf4	1.21282e-103	0.828334	0.853	0.26	1.58236e-99	OPC-M	0	0.150514	0.157595	0.319401	0.797322	1.04577	1.19021	0.141918	0.0923016	0.0900421
Hist3h2ba	3.36069e-116	0.827043	0.926	0.681	4.3847e-112	NP3	1.252	0.921111	0.493939	0.703849	0.527044	1.15255	0.865366	1.61819	1.78172	2.04628
Gnb4	2.06871e-07	0.826955	0.704	0.322	0.00269905	COP/NFOL	1.23462	0.74298	0.247905	0.252951	0.315356	0.482428	0.293397	0.48032	0.339061	0.367462
Nlgn3	1.79684e-192	0.826256	0.75	0.2	2.34433e-188	OPC1a	0.616869	1.06468	0.474176	0.183261	0.210557	0.122427	0.153052	0.160341	0.234548	0.165915
Mcm5	4.59579e-128	0.824394	0.899	0.318	5.99613e-124	OPC-G1	0.0554656	0.170347	0.384546	1.30909	1.17466	0.888232	0.574036	0.556442	0.0826461	0.0897574
Tmcc3	3.14006e-23	0.824167	0.704	0.121	4.09684e-19	COP/NFOL	0.964137	0.381263	0.348789	0.0955868	0.120003	0.0404248	0.0610269	0.0163554	0.0344557	0.0220206
Ninj1	4.71969e-07	0.823792	0.259	0.052	0.00615778	COP/NFOL	0.874516	0.0701522	0.151187	0.0848876	0.0602039	0.0178673	0.0379193	0.016117	0.0117351	0.00927506
Pfn2	4.55773e-140	0.823336	0.993	0.926	5.94648e-136	NP3	2.11653	1.23451	1.17188	2.12387	1.36813	2.6822	2.24253	3.0865	2.58874	3.1057
Hells	6.86973e-114	0.823111	0.839	0.28	8.96293e-110	OPC-G1	0.0316145	0.187986	0.406103	1.30111	1.20211	0.933889	0.466942	0.463693	0.0506034	0.047372
Tspan3	2.4426e-153	0.823014	0.98	0.762	3.18686e-149	OPC1a	1.84813	2.00043	1.67091	1.24343	1.34961	1.00817	1.21408	1.06156	0.832318	0.892953
Gm17750	4.8517e-85	0.823011	0.958	0.66	6.33001e-81	NP1a	0.41835	0.286815	0.501172	1.44238	0.686771	1.60691	1.60686	2.2389	1.67035	2.08889
Anp32e	1.21524e-73	0.820574	0.995	0.788	1.58552e-69	OPC-M	0.736361	1.17534	1.33811	1.70197	1.84442	2.22825	2.31962	1.559	1.13318	0.999545
Mcm6	6.40675e-156	0.820319	0.963	0.351	8.35888e-152	OPC-S	0	0.333999	0.594373	1.58918	1.4692	1.04451	0.392469	0.71905	0.208622	0.213257
Hmgb1	9.52864e-159	0.819773	1	0.98	1.2432e-154	OPC-G2	2.35056	2.51016	2.98607	3.50188	3.61574	3.78189	3.75442	3.07572	2.21348	2.26084
Srpk3	3.59902e-80	0.819684	0.481	0.014	4.69564e-76	COP/NFOL	0.837202	0.0704439	0.0477058	0.00559965	0.00245306	0.00481608	0.00530542	0.00286997	0.00173675	0.00242761
Tyms	2.83536e-146	0.819158	0.92	0.335	3.6993e-142	OPC-G2	0.0263059	0.219145	0.286183	1.08549	1.49323	1.3911	0.511678	0.323428	0.217987	0.217996
Gpm6a	1.86729e-121	0.81862	0.939	0.653	2.43625e-117	OPC1a	0.333781	1.79833	1.10827	0.568008	0.509451	0.997796	1.04261	0.951388	1.12736	1.06126
Arhgap35	4.65656e-07	0.818475	0.778	0.504	0.00607541	COP/NFOL	1.47	1.11978	0.518316	0.479013	0.540965	0.594094	0.520156	0.621636	0.628833	0.534439
Mapre2	3.62682e-09	0.816635	0.852	0.526	4.73191e-05	COP/NFOL	1.48181	0.619913	0.646676	0.497765	0.379113	0.494132	0.54836	0.771807	0.804041	0.833247
Dnajb11	4.34189e-09	0.816554	0.778	0.385	5.66487e-05	COP/NFOL	1.23896	0.669598	0.460675	0.460786	0.560691	0.442812	0.425102	0.365822	0.238836	0.261005
Dctpp1	1.41187e-154	0.816271	0.985	0.587	1.84207e-150	OPC-S	0.281884	0.652914	1.06165	1.46327	1.69636	1.10408	0.960439	0.64454	0.685128	0.594735
Utp14b	1.35023e-12	0.815382	0.667	0.192	1.76164e-08	COP/NFOL	1.03131	0.358762	0.257397	0.207986	0.282632	0.250486	0.252797	0.203835	0.106825	0.104188
Fkbp1a	5.32132e-08	0.815377	0.926	0.84	0.000694273	COP/NFOL	2.0752	1.2547	1.30652	1.3254	1.3075	1.1196	1.23594	1.30747	1.22245	1.27142
Scarb2	7.7301e-12	0.814943	0.889	0.417	1.00855e-07	COP/NFOL	1.32424	0.730038	0.584336	0.407203	0.346241	0.450811	0.501795	0.448682	0.505278	0.4601
Ednrb	1.51661e-101	0.81424	0.843	0.412	1.97872e-97	OPC1a	0.181589	1.66683	1.7984	0.774601	1.16274	0.374297	0.752421	0.183452	0.288752	0.205423
Qk	4.37821e-148	0.813051	0.991	0.783	5.71226e-144	OPC1b	3.51001	2.69331	2.50597	1.28503	1.77689	1.41061	1.71337	1.08439	1.10806	0.95749
Kif23	6.09027e-246	0.810709	0.83	0.148	7.94598e-242	OPC-G2	0	0.14273	0.0590567	0.101192	0.637126	1.04057	1.09367	0.0531852	0.0170921	0.0368323
Kif23	1.63172e-109	0.808515	0.783	0.185	2.1289e-105	OPC-M	0	0.14273	0.0590567	0.101192	0.637126	1.04057	1.09367	0.0531852	0.0170921	0.0368323
Jun	4.24168e-58	0.807775	0.855	0.689	5.53413e-54	NP3	0.396045	1.2071	0.779844	1.43477	0.999658	1.95658	1.59781	2.29456	1.72356	2.39832
Kcnip3	2.84379e-139	0.807568	0.734	0.276	3.7103e-135	OPC1a	0.356679	1.12632	0.734276	0.311292	0.396582	0.231841	0.279379	0.167703	0.141626	0.147815
Anks1b	1.31638e-139	0.807099	0.816	0.31	1.71747e-135	OPC1a	0.774629	1.33122	0.180876	0.194222	0.0873609	0.405316	0.252549	0.599881	0.836506	0.756823
Islr2	2.99888e-111	0.806324	0.877	0.443	3.91264e-107	NP3	0.0635586	0.143327	0.135153	0.627379	0.15577	0.746011	0.585014	1.52119	2.0323	1.9759
Dlx6os1	3.53211e-124	0.805657	0.985	0.574	4.60834e-120	NP3	0.479805	0.241064	0.244801	1.44571	0.364282	1.94431	1.55685	2.64656	2.66985	2.72474
Rtn1	1.39762e-270	0.805292	1	0.985	1.82347e-266	NP2	2.96819	2.47499	1.87191	2.13586	1.67985	2.53896	2.56499	2.88653	3.40481	3.34358
Arl6ip1	1.34294e-88	0.803787	0.983	0.819	1.75213e-84	OPC-G2	1.65458	2.25227	1.52146	0.745843	1.44639	2.43999	2.81245	1.20052	1.24296	1.22849
Mgll	7.3892e-236	0.803541	0.669	0.104	9.64069e-232	OPC1a	1.55201	0.983767	0.513196	0.0883556	0.114101	0.0176492	0.0818351	0.0488859	0.113282	0.0596479
Rap1gds1	6.88399e-14	0.803537	0.704	0.2	8.98154e-10	COP/NFOL	1.03241	0.314021	0.216618	0.165442	0.199654	0.189464	0.192676	0.202202	0.281863	0.192605
Slbp	3.85152e-171	0.803401	0.968	0.352	5.02507e-167	OPC-S	0.195132	0.278323	0.424378	1.02633	1.32331	1.11859	0.400868	0.429261	0.256792	0.251551
Rrm1	1.16607e-165	0.803201	0.985	0.391	1.52137e-161	OPC-S	0.277608	0.302937	0.407269	1.16568	1.4318	1.39727	0.793218	0.477654	0.242708	0.284884
Itm2a	5.9419e-34	0.802993	0.407	0.026	7.7524e-30	COP/NFOL	0.833365	0.100347	0.0653197	0.00210119	0.0266606	0.0107958	0.0194595	0.0070703	0.0099859	0.0121799
Cep89	1.60796e-152	0.80261	0.747	0.122	2.09791e-148	OPC-M	0.0316145	0.161107	0.150562	0.0764211	0.151946	0.293425	0.943564	0.0861759	0.128857	0.0732641
Pimreg	2.43373e-213	0.802553	0.83	0.173	3.17529e-209	OPC-G2	0.0615613	0.13127	0.109591	0.111538	0.560991	1.11099	1.54994	0.172985	0.0188018	0.0228002
Mdga2	1.54007e-238	0.801791	0.636	0.095	2.00933e-234	OPC1a	0.44963	0.910182	0.227938	0.0721686	0.105538	0.104686	0.0677014	0.0525464	0.0665728	0.10172
Usp24	3.2299e-129	0.801431	0.675	0.241	4.21405e-125	OPC1a	0.168951	1.05171	0.472733	0.2555	0.291363	0.239552	0.248311	0.202194	0.150647	0.147285
Mt3	1.39794e-24	0.801303	0.639	0.439	1.82389e-20	OPC1b	0.319771	1.24088	1.46759	0.434592	0.651952	0.352143	0.591641	0.447651	0.641623	0.49065
Uhrf1	7.30483e-178	0.801211	0.956	0.28	9.53061e-174	OPC-S	0	0.181383	0.394179	1.38329	1.29782	1.00273	0.679519	0.312857	0.053836	0.0554411
Aldoa	5.45126e-09	0.798478	0.815	0.452	7.11226e-05	COP/NFOL	1.37743	0.736531	0.955925	0.659881	0.60533	0.245751	0.348871	0.370516	0.467713	0.473043
Fam213b	1.12972e-14	0.798361	0.519	0.099	1.47395e-10	COP/NFOL	0.909787	0.31067	0.143136	0.0686235	0.0824668	0.0228246	0.0279367	0.0670013	0.0974969	0.0672385
Pde4b	9.74758e-17	0.797756	0.741	0.182	1.27177e-12	COP/NFOL	1.05716	0.781045	0.563233	0.042428	0.173796	0.0392358	0.134253	0.0269626	0.0673969	0.0233006
Kif22	6.00305e-222	0.796864	0.844	0.178	7.83218e-218	OPC-G2	0	0.12091	0.0591826	0.142069	0.679727	1.05533	1.14928	0.0895365	0.0646358	0.0544755
Rfx4	8.5454e-227	0.796329	0.718	0.149	1.11492e-222	OPC1b	0.093666	0.437282	0.988864	0.276889	0.458247	0.0777467	0.216114	0.056981	0.0368326	0.0452782
Enox1	3.54705e-145	0.796242	0.654	0.292	4.62784e-141	NP2	0.19953	0.186117	0.145953	0.215549	0.0943977	0.414514	0.227413	0.629082	1.20776	0.901898
Tuba1c	3.15747e-151	0.79592	0.544	0.057	4.11955e-147	OPC-M	0	0.0398406	0.03239	0.0363562	0.0613046	0.40985	0.878433	0.0428078	0.0286691	0.0277924
Bcl11a	2.78145e-144	0.794109	0.908	0.684	3.62896e-140	NP2	0.120264	0.30547	0.504519	1.14185	0.681205	1.51603	1.29346	1.82327	2.0555	1.82762
Ostf1	3.57538e-212	0.793645	0.595	0.097	4.66479e-208	OPC1a	0.207936	0.883086	0.132259	0.0656779	0.143453	0.0929494	0.0550504	0.0641285	0.0565339	0.0901008
Kcnd2	9.40273e-293	0.792501	0.63	0.063	1.22677e-288	OPC1a	0.0248447	0.878594	0.261374	0.0198725	0.069342	0.0294669	0.0442706	0.0303727	0.075247	0.0538901
Ran	4.78138e-145	0.792137	1	0.878	6.23826e-141	OPC-S	1.20387	1.63875	2.12092	2.57568	2.77122	2.53667	2.70017	1.89887	1.29742	1.28406
Gas2l3	3.4313e-152	0.791286	0.654	0.088	4.47682e-148	OPC-M	0	0.0884064	0.0413946	0.0267618	0.201467	0.459915	0.897166	0.0200832	0.0270234	0.00792292
1700025G04Rik	5.6155e-124	0.79034	0.748	0.328	7.32654e-120	OPC1a	0.394953	1.17745	0.428637	0.331521	0.51566	0.565707	0.31982	0.345932	0.320943	0.269929
Chadl	8.61137e-18	0.789501	0.481	0.071	1.12353e-13	COP/NFOL	0.886951	0.413481	0.0943108	0.0400433	0.0334563	0.0351285	0.0122091	0.0190731	0.0481078	0.0401867
H2afv	1.64582e-80	0.789112	1	0.938	2.1473e-76	OPC-M	0.770812	1.48221	2.0809	2.63756	2.56004	2.9625	3.01918	2.43085	1.72542	1.89365
Clic1	9.46527e-139	0.788121	0.955	0.475	1.23493e-134	OPC-G2	0.156636	0.353169	0.723678	1.02188	1.04888	1.51393	1.44586	1.02085	0.1958	0.508469
Cdk6	5.84173e-131	0.787976	0.968	0.401	7.62171e-127	OPC-S	0.0660827	0.637712	1.26244	1.48895	1.55195	0.842422	1.09446	0.513403	0.106767	0.158639
Cacna1c	1.83051e-175	0.787872	0.536	0.135	2.38827e-171	NP2	0	0.294852	0.0418808	0.0708706	0.033086	0.128294	0.0566352	0.242596	0.988681	0.487706
Sez6l	4.18803e-15	0.787692	0.63	0.14	5.46413e-11	COP/NFOL	1.00095	0.546939	0.342294	0.049784	0.0813779	0.0126003	0.0430243	0.075912	0.248321	0.114808
Basp1	1.93239e-234	0.787443	1	0.87	2.52119e-230	NP2	1.01943	2.16425	1.49053	1.95805	1.3048	2.47087	2.08687	2.89584	3.19085	3.16867
Hat1	2.97019e-111	0.786409	0.943	0.372	3.87521e-107	OPC-G1	0.0335871	0.220138	0.425874	1.42856	1.55851	1.02414	0.80346	0.58198	0.158183	0.211397
Cd47	4.87385e-07	0.786252	0.815	0.501	0.00635891	COP/NFOL	1.4126	0.961275	0.450998	0.42615	0.454478	0.675354	0.770821	0.542522	0.61805	0.615943
Eml1	8.84544e-18	0.785373	0.481	0.072	1.15406e-13	COP/NFOL	0.851087	0.135851	0.0846948	0.089619	0.0901562	0.0751535	0.0383506	0.0460882	0.020974	0.0311967
Tecr	1.87567e-08	0.784803	0.963	0.892	0.000244718	COP/NFOL	2.26086	1.8259	1.51289	1.385	1.3975	1.36618	1.46498	1.48298	1.33888	1.43148
H2afv	1.28346e-148	0.784691	0.995	0.935	1.67453e-144	OPC-G2	0.770812	1.48221	2.0809	2.63756	2.56004	2.9625	3.01918	2.43085	1.72542	1.89365
Nrxn3	1.30653e-133	0.784177	0.998	0.696	1.70464e-129	NP3	0.602648	0.857063	0.447863	1.45468	0.563148	2.19576	1.42439	2.36165	2.68332	2.71626
Rrbp1	1.02165e-115	0.783877	0.81	0.384	1.33295e-111	OPC1a	1.18398	1.29322	0.906526	0.450008	0.57182	0.469082	0.386419	0.33537	0.403208	0.262434
Slc1a1	0	0.783812	0.568	0.02	0	OPC1a	1.98267	0.8494	0.0399069	0.00375832	0.00636617	0.0116934	0.0146792	0.0105792	0.0410833	0.0194442
Smc2	1.05356e-61	0.783786	0.94	0.445	1.37459e-57	OPC-M	0.288678	0.51173	0.457926	1.16668	1.89665	2.19285	1.85776	0.538968	0.299685	0.30112
Hsp90b1	2.12363e-73	0.783151	0.986	0.8	2.7707e-69	OPC-M	2.244	2.12495	1.66811	1.29585	1.42705	1.43162	2.24969	1.35658	1.04182	0.959729
Pus7	1.86078e-14	0.781103	0.63	0.151	2.42777e-10	COP/NFOL	0.930011	0.282629	0.275173	0.220744	0.206341	0.0561495	0.100833	0.0881189	0.0667058	0.036064
Hist1h2ap	1.93272e-275	0.780505	0.904	0.139	2.52163e-271	OPC-S	0	0.0321629	0.0312455	0.0818151	1.0448	1.18774	0.121078	0.0505882	0.0728831	0.055743
Nde1	4.72879e-119	0.780273	0.779	0.191	6.16966e-115	OPC-M	0.469999	0.111176	0.220928	0.188207	0.45384	0.540724	0.976871	0.0705663	0.017496	0.0333022
Ntsr2	1.3943e-172	0.779386	0.544	0.104	1.81915e-168	OPC1b	0.136131	0.124685	0.895163	0.17837	0.36068	0.0452806	0.0867533	0.0725083	0.061454	0.038592
Car8	9.24006e-278	0.777632	0.568	0.051	1.20555e-273	OPC1a	0.0316145	0.833997	0.161893	0.0378287	0.0869804	0.0208476	0.0323267	0.0186626	0.0317429	0.030667
Kif1b	7.49988e-10	0.777272	0.963	0.874	9.78509e-06	COP/NFOL	2.17157	1.54948	1.3847	1.1361	1.01249	1.18498	1.15475	1.42799	1.56514	1.51938
Anp32e	1.32155e-134	0.776516	0.995	0.777	1.72422e-130	OPC-G2	0.736361	1.17534	1.33811	1.70197	1.84442	2.22825	2.31962	1.559	1.13318	0.999545
Tiam2	3.71242e-124	0.775706	0.941	0.536	4.8436e-120	NP3	0.0683709	0.127949	0.191095	0.838573	0.238412	1.26507	0.85599	1.82686	1.86341	1.99257
Hist1h2bb	0	0.77558	0.78	0.094	0	OPC-G2	0	0.0177687	0.0150685	0.075353	0.462627	0.87169	0.104869	0.0598957	0.0273871	0.0625144
Hirip3	1.52994e-136	0.77553	0.929	0.394	1.99611e-132	OPC-G2	0.118397	0.307073	0.430965	0.987305	1.24089	1.37262	0.964926	0.493674	0.317564	0.304236
Pkp4	1.3987e-15	0.77553	0.741	0.206	1.82489e-11	COP/NFOL	1.00292	0.287124	0.168463	0.133816	0.330616	0.412612	0.698273	0.0980334	0.107714	0.0568118
Hes6	8.12769e-95	0.775329	0.978	0.615	1.06042e-90	OPC-S	0.505082	0.902929	1.8401	1.52282	1.90542	0.917028	1.40206	0.780702	0.689089	0.710974
Tuba1a	3.51731e-179	0.77473	1	0.996	4.58904e-175	NP3	4.07757	2.99157	2.79131	3.72424	3.08102	3.85333	3.84138	4.34831	3.85055	4.43246
Phldb1	3.30807e-09	0.774456	0.778	0.359	4.31604e-05	COP/NFOL	1.26919	0.962187	0.409904	0.210637	0.145535	0.298767	0.244873	0.387339	0.59105	0.525689
Acsl1	1.56332e-23	0.772238	0.481	0.053	2.03966e-19	COP/NFOL	0.833266	0.141929	0.0574822	0.0416051	0.0780391	0.0834267	0.0362141	0.0150018	0.0366365	0.0475555
Zfp36l1	4.93442e-168	0.771243	0.851	0.296	6.43794e-164	OPC1b	0	1.29529	1.31745	0.739358	0.882038	0.223786	0.687861	0.0536868	0.058535	0.0427991
Plppr1	0	0.770572	0.581	0.033	0	OPC1a	0	0.8242	0.0385116	0.00987467	0.0157454	0.0245713	0.0179512	0.0158375	0.147139	0.0335406
Gng3	1.65334e-128	0.770237	0.78	0.436	2.15711e-124	NP2	0.882643	1.08086	0.226707	0.392684	0.167134	0.604569	0.493236	1.07633	1.62925	1.53246
Map1b	8.81964e-08	0.769926	0.963	0.768	0.0011507	COP/NFOL	3.28022	0.881213	0.601627	1.66611	0.726399	2.25629	2.27126	2.86082	3.22673	3.14861
Clspn	7.57347e-148	0.769678	0.849	0.245	9.88111e-144	OPC-G2	0	0.133455	0.229508	1.24171	1.3808	1.26457	0.424224	0.185402	0.0316717	0.0682812
Nav2	7.96692e-98	0.769499	0.661	0.267	1.03944e-93	OPC1b	1.68613	1.20346	1.22152	0.143135	0.33705	0.347983	0.299467	0.197481	0.160615	0.179624
Ly6h	2.14108e-150	0.769488	0.798	0.443	2.79347e-146	NP2	0.223982	1.11143	0.288514	0.415443	0.255668	0.546747	0.243042	0.805089	1.55409	1.41006
4930402H24Rik	1.73678e-07	0.769358	0.815	0.504	0.00226597	COP/NFOL	1.47986	0.593528	0.437232	0.376135	0.229859	0.603892	0.544581	0.76695	1.05357	0.937097
Selenof	2.52669e-08	0.768667	0.852	0.778	0.000329658	COP/NFOL	1.93199	1.50379	1.47172	1.1722	1.17465	1.09241	1.28512	1.10707	0.780869	0.902411
Map1b	9.29616e-122	0.768217	1	0.736	1.21287e-117	NP3	3.28022	0.881213	0.601627	1.66611	0.726399	2.25629	2.27126	2.86082	3.22673	3.14861
Psrc1	5.2168e-143	0.76779	0.788	0.146	6.80636e-139	OPC-M	0.0316145	0.0424046	0.072193	0.112875	0.268438	0.799884	0.955358	0.112641	0.0222147	0.0421581
Dst	1.71868e-107	0.766399	0.836	0.469	2.24236e-103	OPC1a	1.85385	1.40251	0.726906	0.504782	0.465576	0.593145	0.62349	0.744664	0.529767	0.71492
Rrm1	5.186e-145	0.766114	0.96	0.391	6.76617e-141	OPC-G2	0.277608	0.302937	0.407269	1.16568	1.4318	1.39727	0.793218	0.477654	0.242708	0.284884
Nudt4	1.03919e-104	0.765735	0.968	0.67	1.35583e-100	NP1a	0.549881	0.443631	0.466625	0.990465	0.613737	1.58017	1.41729	1.89488	1.27909	1.56031
Nlgn1	6.78343e-201	0.765702	0.624	0.113	8.85034e-197	OPC1a	0.283314	0.895804	0.304382	0.0365697	0.116233	0.0944015	0.124075	0.0714583	0.0883656	0.121022
Etv1	7.80603e-99	0.764913	0.766	0.602	1.01845e-94	NP2	0.0615613	0.779433	0.580334	0.740974	0.521229	1.23515	0.940285	1.10065	1.75508	1.51145
Cdkn3	3.77409e-179	0.763783	0.705	0.088	4.92406e-175	OPC-M	0	0.0950411	0.0993813	0.0757032	0.12133	0.341026	0.858846	0.081723	0.00201336	0.0165447
Nasp	2.00934e-122	0.763404	1	0.761	2.62158e-118	OPC-S	0.52126	1.15409	1.49212	2.41895	2.40157	2.27422	2.2385	1.74045	0.966511	0.985771
Rprm	3.32907e-208	0.763174	0.628	0.116	4.34344e-204	OPC1a	0.0589634	0.882194	0.2584	0.167936	0.156137	0.0618611	0.125706	0.0974643	0.0571506	0.0570705
Cdh13	3.23239e-264	0.762899	0.599	0.065	4.2173e-260	OPC1a	0.787124	0.846209	0.232216	0.0267036	0.0633804	0.0560873	0.0554026	0.0230451	0.0428269	0.0484089
Hist2h2ac	2.00446e-209	0.762421	0.778	0.147	2.61522e-205	OPC-G2	0	0.0348938	0.135974	0.112673	1.15511	1.01757	0.0976773	0.0658529	0.034855	0.0363734
Lima1	5.45512e-65	0.762042	0.927	0.652	7.11729e-61	OPC-G1	0.987513	1.2381	1.46162	1.8879	1.59474	0.94757	1.34846	0.958871	0.74134	0.735566
Ccna2	8.62838e-207	0.761277	0.936	0.209	1.12574e-202	OPC-S	0	0.161404	0.12215	0.29627	1.17324	1.22717	1.35584	0.0393857	0.0228397	0.0355544
Igfbpl1	1.10208e-118	0.761152	0.996	0.692	1.43789e-114	NP3	0.456354	0.34606	0.416469	2.11094	1.09889	2.29895	2.06762	2.89455	2.83829	2.9517
Kazn	4.39358e-36	0.760391	0.556	0.045	5.7323e-32	COP/NFOL	0.826522	0.392322	0.0296898	0.0127821	0.0151558	0.0127297	0.0148561	0.00316664	0.00884019	0
Gpm6b	4.37621e-146	0.760323	0.986	0.859	5.70965e-142	OPC1a	1.48399	2.24752	2.05394	1.16569	1.32219	1.25587	1.44313	1.31535	1.44781	1.30137
Dusp4	1.46146e-128	0.759234	0.339	0.06	1.90677e-124	NP2	0	0.0460215	0.0582416	0.0831697	0.0445521	0.0607121	0.0728992	0.0692262	0.839147	0.181603
Tmbim1	8.88679e-74	0.75904	0.63	0.028	1.15946e-69	COP/NFOL	0.787212	0.0623252	0.0613005	0.0341983	0.016366	0.00809226	0.0243382	0.0182877	0.00758449	0.021899
Synpr	8.64252e-129	0.758514	0.563	0.196	1.12759e-124	NP2	0.0248447	0.0297877	0.0556006	0.164403	0.0261143	0.35899	0.143225	0.585461	1.16142	1.06976
Nasp	2.0966e-92	0.758289	1	0.766	2.73544e-88	OPC-G1	0.52126	1.15409	1.49212	2.41895	2.40157	2.27422	2.2385	1.74045	0.966511	0.985771
Maml3	6.25173e-116	0.758281	0.643	0.34	8.15663e-112	NP2	0	0.158748	0.191438	0.405269	0.17675	0.447615	0.227725	0.715075	1.22771	0.966502
Zcchc24	2.13455e-140	0.758101	0.759	0.263	2.78495e-136	OPC1a	0.147665	1.14509	1.05739	0.299462	0.543704	0.127648	0.395958	0.0832652	0.0638909	0.0815232
Rab10	3.65493e-07	0.757377	0.852	0.719	0.00476859	COP/NFOL	1.71584	1.12987	0.943359	0.926623	0.900765	0.882466	0.861511	0.900488	0.98507	0.95162
mt-Nd4	4.41973e-13	0.757159	1	1	5.76642e-09	COP/NFOL	4.32724	3.90005	3.72985	3.50499	3.36615	3.45402	3.40607	3.44159	3.53262	3.4851
Atp1b1	1.58498e-117	0.756869	0.723	0.458	2.06793e-113	NP2	0.0915926	0.435793	0.376746	0.466243	0.492915	0.733405	0.606656	0.827528	1.42032	1.08719
Ccser2	7.1634e-09	0.755345	0.778	0.38	9.34609e-05	COP/NFOL	1.22985	0.818487	0.752146	0.348611	0.430352	0.271167	0.436808	0.249485	0.357376	0.326111
Pfn2	6.71493e-105	0.75495	0.998	0.928	8.76097e-101	NP1a	2.11653	1.23451	1.17188	2.12387	1.36813	2.6822	2.24253	3.0865	2.58874	3.1057
Hist1h3f	4.75587e-214	0.754786	0.859	0.167	6.20499e-210	OPC-S	0.0350892	0.0373988	0.0701405	0.106533	1.08069	1.29569	0.101281	0.0824381	0.140699	0.143688
Pcdh9	2.7557e-126	0.754684	0.81	0.55	3.59537e-122	NP2	1.25598	1.40777	0.439537	0.421144	0.245849	0.878591	0.690416	0.922068	1.61766	1.05647
Slc25a5	3.51579e-144	0.754475	0.961	0.705	4.58705e-140	OPC1b	1.41587	1.40909	2.12907	1.88069	1.97674	1.50186	1.6055	1.40706	0.575388	0.866393
Odc1	5.72525e-129	0.754121	0.995	0.582	7.46974e-125	OPC-S	0.277816	0.657417	1.35153	1.72648	1.8283	1.43161	1.58376	0.959325	0.53658	0.588975
Pak4	4.296e-11	0.753964	0.556	0.155	5.605e-07	COP/NFOL	0.902509	0.146471	0.095086	0.179471	0.191013	0.230242	0.343948	0.151362	0.0842071	0.0970876
Dscam	3.48226e-285	0.753749	0.63	0.065	4.54331e-281	OPC1a	0.375431	0.842455	0.154182	0.0498025	0.0391978	0.0492275	0.0228047	0.0526731	0.144702	0.0497471
Dynll1	2.63464e-78	0.752771	0.986	0.929	3.43741e-74	OPC-M	2.83231	2.19825	1.71229	1.81735	1.8385	1.99208	2.65038	2.0819	1.70895	1.79454
Fchsd2	2.02357e-116	0.752745	0.81	0.396	2.64016e-112	OPC1a	0.391078	1.25648	0.826016	0.333519	0.381542	0.34401	0.274323	0.342329	0.596069	0.440079
Cdk2ap1	4.37449e-163	0.752316	0.984	0.829	5.70739e-159	OPC1b	1.17315	1.59272	2.46259	2.30011	2.29836	1.69715	2.05818	1.73554	1.01329	1.32273
Ncam2	8.06443e-180	0.750312	0.742	0.172	1.05217e-175	OPC1a	1.35177	1.10708	0.308936	0.0272227	0.0879655	0.0977981	0.0536652	0.0800946	0.766482	0.322021
Wscd1	3.02663e-182	0.750074	0.858	0.304	3.94884e-178	OPC1b	1.03253	1.17104	1.19651	0.434516	0.71803	0.170688	0.392316	0.0847406	0.0537904	0.0639178
Ckap2	2.43565e-184	0.749624	0.832	0.208	3.17779e-180	OPC-G2	0.0615613	0.291836	0.168125	0.22932	0.650858	1.05462	1.23775	0.144384	0.0270508	0.0436991
Hist1h2bn	4.15389e-301	0.748798	0.764	0.093	5.41958e-297	OPC-G2	0	0.0167128	0.0160122	0.0778051	0.525192	0.84685	0.0744798	0.0365051	0.0257408	0.0353635
Syngr1	1.73948e-07	0.748679	0.556	0.213	0.00226949	COP/NFOL	0.996438	0.470898	0.244306	0.148859	0.130639	0.172251	0.184837	0.177605	0.257849	0.268628
Traf4	2.98715e-102	0.748386	0.775	0.423	3.89733e-98	OPC1a	0.329184	1.29551	1.04435	0.571596	0.492513	0.295564	0.402774	0.538401	0.347541	0.417437
Arhgef28	8.68592e-187	0.748214	0.519	0.005	1.13325e-182	COP/NFOL	0.756231	0.0403711	0.00809053	0	0.00143527	0.00159628	0.00361888	0.00423934	0.00299397	0.00400384
Grk3	4.08585e-132	0.747799	0.788	0.339	5.33081e-128	OPC1b	0	0.2519	1.19234	0.605751	0.661061	0.342667	0.467895	0.447603	0.427646	0.435352
Sash1	5.35061e-148	0.746803	0.671	0.204	6.98094e-144	OPC1a	0.605979	0.977041	0.585238	0.177951	0.336041	0.154373	0.260743	0.0860097	0.0567628	0.0943656
Slc35b2	1.39639e-10	0.746313	0.704	0.27	1.82187e-06	COP/NFOL	1.02702	0.546347	0.430556	0.335015	0.29943	0.194928	0.196066	0.160668	0.145904	0.150307
Degs1	4.16089e-17	0.745181	0.667	0.144	5.42871e-13	COP/NFOL	0.919127	0.470865	0.256089	0.109832	0.11433	0.0718973	0.14549	0.0892406	0.0964815	0.100707
Draxin	1.60942e-115	0.745127	0.879	0.521	2.0998e-111	OPC1b	0.0347697	0.695257	1.51595	0.833942	0.776307	0.528396	0.753108	0.809817	0.771982	0.949183
Aurkb	9.97908e-255	0.744981	0.823	0.137	1.30197e-250	OPC-G2	0	0.0421245	0.0206703	0.120419	0.819296	0.930267	0.591797	0.0159041	0.013226	0.00551768
Ablim2	8.77271e-134	0.744442	0.444	0.006	1.14458e-129	COP/NFOL	0.750925	0.0186553	0.00906967	0.00926809	0.00609101	0	0	0	0.00224964	0.0100123
Gad2	1.00405e-156	0.744278	0.887	0.48	1.30999e-152	NP2	0.162889	0.14353	0.104071	0.962319	0.324962	1.26999	0.971039	1.62559	1.81139	1.75841
Prkcq	0	0.744123	0.585	0.025	0	OPC1a	0.775073	0.778965	0.115096	0.00825211	0.0222599	0.0105606	0.0105103	0.00878226	0.00926614	0.00417194
Cd24a	7.83172e-101	0.74355	0.983	0.767	1.0218e-96	NP1a	0.302043	0.42577	0.918398	1.62544	0.874084	1.53463	1.70048	2.2061	1.77195	1.91443
H1fx	5.18632e-60	0.743442	0.991	0.774	6.76659e-56	OPC-M	0.352287	0.881919	1.05913	1.34845	1.81359	2.40582	2.32544	1.6868	1.46882	1.5344
Incenp	4.70249e-62	0.74344	0.774	0.274	6.13535e-58	OPC-M	0	0.175268	0.147446	0.340045	1.07988	1.36876	1.22526	0.161031	0.0797239	0.0487181
Mcm7	1.31804e-121	0.742918	0.995	0.622	1.71965e-117	OPC-S	0.462732	0.572649	1.04412	2.01803	1.89782	1.6131	1.34367	1.18269	0.779649	0.784996
Ccdc34	2.41562e-117	0.7426	0.981	0.703	3.15165e-113	OPC-G2	0.860103	0.714477	1.04432	1.27155	1.59337	2.00107	2.02779	1.41963	1.13855	1.14714
Cks1b	1.87323e-144	0.74249	0.934	0.355	2.444e-140	OPC-G2	0.192073	0.196417	0.404054	0.873138	1.19271	1.32017	1.55377	0.442017	0.113612	0.175089
Ptprd	2.70866e-118	0.742475	0.681	0.231	3.53398e-114	OPC1a	0.472177	1.07639	0.673698	0.158729	0.200665	0.269316	0.196187	0.25311	0.243581	0.381645
Fkbp15	1.47132e-11	0.742342	0.593	0.16	1.91963e-07	COP/NFOL	0.913543	0.270476	0.235882	0.148149	0.175953	0.133402	0.134376	0.129415	0.15069	0.117155
Hes6	3.06034e-128	0.741533	0.933	0.605	3.99282e-124	OPC1b	0.505082	0.902929	1.8401	1.52282	1.90542	0.917028	1.40206	0.780702	0.689089	0.710974
Tmsb10	2.09179e-214	0.741387	1	0.976	2.72916e-210	NP2	1.77482	2.29145	2.3088	3.06387	2.46196	3.33406	3.10921	3.83758	3.98998	4.0113
S100a10	1.28556e-85	0.740888	0.798	0.496	1.67727e-81	NP3	0	0.204589	0.354401	0.631018	0.298865	0.887633	0.889374	1.46235	1.3784	1.65559
Ncapd2	9.02223e-190	0.740697	0.894	0.248	1.17713e-185	OPC-G2	0.0248447	0.212664	0.176293	0.341118	0.709419	1.05915	0.98928	0.217352	0.12603	0.147261
Kbtbd11	3.71581e-131	0.739244	0.683	0.228	4.84802e-127	OPC1a	0.115696	1.00174	0.370325	0.389752	0.415655	0.42541	0.109392	0.157243	0.148327	0.0988421
3632451O06Rik	9.60105e-183	0.738845	0.491	0.066	1.25265e-178	OPC1a	0.755916	0.830071	0.0367166	0.0130429	0.0354682	0.0943302	0.0188003	0.0905708	0.124942	0.153871
Dnajc9	1.59767e-140	0.737023	0.995	0.547	2.08448e-136	OPC-S	0.263219	0.471921	0.70142	1.43308	1.60331	1.4759	0.970379	0.852784	0.573777	0.589448
Cdv3	5.16055e-08	0.736637	0.926	0.715	0.000673298	COP/NFOL	1.79066	1.08806	1.04386	1.3383	1.35514	1.17626	1.19854	0.996344	0.799833	0.777099
Hist2h2bb	9.63322e-260	0.735985	0.74	0.104	1.25685e-255	OPC-G2	0.103528	0.0215599	0.0305278	0.0486636	0.568886	0.85374	0.108618	0.0897508	0.025202	0.0689201
Psat1	2.09921e-10	0.735592	0.704	0.274	2.73883e-06	COP/NFOL	1.047	0.570263	0.42171	0.342245	0.43111	0.372527	0.544871	0.167296	0.0694788	0.0530919
Dlgap1	1.99774e-112	0.735168	0.804	0.357	2.60646e-108	OPC1a	0.55476	1.27134	0.381449	0.201615	0.201409	0.439631	0.356734	0.443172	0.797362	0.766257
Nfkbib	3.0101e-11	0.734918	0.593	0.169	3.92728e-07	COP/NFOL	0.906096	0.195963	0.162585	0.210413	0.170805	0.113066	0.126865	0.179567	0.162443	0.201765
Mif	6.2077e-121	0.734205	0.998	0.786	8.09918e-117	OPC-S	1.83377	1.6656	1.83807	2.13011	2.28784	1.69917	1.62681	1.47917	1.02195	1.08638
Tprn	5.71542e-34	0.73415	0.593	0.057	7.45691e-30	COP/NFOL	0.795804	0.0400978	0.188034	0.0736202	0.0480473	0.0253827	0.030598	0.0124583	0.0482507	0.0400091
Tril	9.34128e-144	0.73369	0.726	0.23	1.21876e-139	OPC1b	0.598059	1.26248	1.16081	0.260185	0.455554	0.111387	0.273577	0.0888661	0.136248	0.0862891
Hmgn5	3.4875e-67	0.733265	0.908	0.44	4.55014e-63	OPC-M	0.190879	0.458067	0.725247	0.854623	1.11206	1.08606	1.37925	0.600646	0.178483	0.300621
Acox1	4.37738e-10	0.733201	0.704	0.269	5.71117e-06	COP/NFOL	1.04752	0.526124	0.329521	0.220189	0.23299	0.19909	0.218065	0.26596	0.32725	0.32283
Hells	1.4764e-171	0.731054	0.931	0.258	1.92626e-167	OPC-S	0.0316145	0.187986	0.406103	1.30111	1.20211	0.933889	0.466942	0.463693	0.0506034	0.047372
Cldnd1	3.02277e-07	0.730495	0.852	0.519	0.00394381	COP/NFOL	1.34493	0.847893	0.758893	0.562545	0.655103	0.623375	0.624658	0.59458	0.417754	0.479552
Hist1h2bj	9.45757e-250	0.729716	0.759	0.115	1.23393e-245	OPC-G2	0	0.0174082	0.0155469	0.0982222	0.665573	0.870026	0.117682	0.125095	0.0287548	0.0723068
Aspm	3.32803e-175	0.729068	0.742	0.159	4.34208e-171	OPC-G2	0	0.296221	0.108839	0.098682	0.5531	1.0849	1.73631	0.0851514	0.0143679	0.0179365
Hist1h3e	6.08917e-175	0.728561	0.896	0.231	7.94454e-171	OPC-S	0.0248447	0.0980862	0.162904	0.172122	1.20005	1.56253	0.19632	0.161795	0.293351	0.187956
Nav2	1.79929e-121	0.728298	0.728	0.264	2.34753e-117	OPC1a	1.68613	1.20346	1.22152	0.143135	0.33705	0.347983	0.299467	0.197481	0.160615	0.179624
Aig1	4.42093e-12	0.727573	0.519	0.112	5.76798e-08	COP/NFOL	0.889785	0.623485	0.213564	0.0353317	0.0639551	0.0399805	0.0404757	0.0237669	0.0715682	0.0582454
B230334C09Rik	1.10309e-129	0.72736	0.55	0.205	1.4392e-125	NP2	0.0248447	0.387851	0.247676	0.0788413	0.103944	0.162552	0.0896506	0.176286	1.01681	0.652829
Hmgb1	1.94763e-71	0.726755	1	0.981	2.54107e-67	OPC-M	2.35056	2.51016	2.98607	3.50188	3.61574	3.78189	3.75442	3.07572	2.21348	2.26084
Usp1	4.64427e-142	0.725906	0.983	0.435	6.05938e-138	OPC-S	0.287652	0.523436	0.64117	1.07431	1.39188	1.32486	1.0491	0.436455	0.254316	0.229994
Gng5	2.02946e-157	0.725372	0.982	0.724	2.64783e-153	OPC1b	1.43578	1.24693	1.9986	1.63716	1.90251	1.37711	1.52841	1.1889	0.682497	0.874137
Nckap5	1.13743e-08	0.724965	0.407	0.093	0.0001484	COP/NFOL	0.86669	0.57192	0.230359	0.0168715	0.0627094	0.028551	0.0414835	0.0208185	0.0357241	0.022204
Zfp36l1	4.03677e-115	0.724729	0.783	0.314	5.26678e-111	OPC1a	0	1.29529	1.31745	0.739358	0.882038	0.223786	0.687861	0.0536868	0.058535	0.0427991
Siva1	1.24525e-140	0.723722	0.983	0.48	1.62468e-136	OPC-S	0.268134	0.531849	0.762603	1.29647	1.40089	0.941093	0.59716	0.583661	0.42454	0.411165
Nipa1	6.74394e-11	0.723452	0.556	0.148	8.79882e-07	COP/NFOL	0.883036	0.327099	0.183267	0.115359	0.146808	0.108664	0.0878921	0.163954	0.121176	0.119321
Serinc5	5.53231e-163	0.722387	0.613	0.134	7.21801e-159	OPC1a	0.43782	0.896248	0.384095	0.0962152	0.0942701	0.0788016	0.0550504	0.081276	0.206679	0.141982
Panx1	2.93803e-07	0.722256	0.593	0.233	0.00383324	COP/NFOL	0.993492	0.320668	0.230473	0.270091	0.219286	0.224711	0.139719	0.312926	0.298967	0.311479
Hmgn2	1.34828e-68	0.722117	1	0.901	1.7591e-64	OPC-M	0.643779	1.05184	2.01831	2.88471	2.70606	2.9715	3.03352	2.67892	1.72389	2.10358
Khdrbs3	1.24357e-118	0.721308	0.823	0.701	1.62249e-114	NP2	0.177093	0.924902	0.621295	0.682374	0.831356	0.959352	0.889743	1.03234	1.6978	1.47117
Stmn4	4.84629e-92	0.720654	0.857	0.489	6.32295e-88	NP3	0.377471	0.70554	0.226131	0.434182	0.14393	0.682435	0.83549	1.29123	1.95944	1.85837
Pcsk2	1.52043e-146	0.720475	0.599	0.142	1.9837e-142	OPC1a	0	0.897632	0.173627	0.157234	0.122928	0.17614	0.130944	0.193433	0.171181	0.25272
Pcna	2.88182e-94	0.719873	0.956	0.433	3.75991e-90	OPC-G1	0.481114	0.385091	0.632463	1.52916	1.73621	1.3496	0.52292	0.626981	0.335927	0.351734
Dbf4	1.15072e-156	0.719665	0.811	0.233	1.50134e-152	OPC-G2	0	0.150514	0.157595	0.319401	0.797322	1.04577	1.19021	0.141918	0.0923016	0.0900421
Atxn7l3b	7.29673e-09	0.718834	1	0.976	9.52005e-05	COP/NFOL	2.59427	1.97298	1.85708	1.86514	1.60401	1.6981	1.76566	1.97447	1.91711	1.99673
Hsp90b1	5.66782e-99	0.718123	0.965	0.789	7.3948e-95	OPC1a	2.244	2.12495	1.66811	1.29585	1.42705	1.43162	2.24969	1.35658	1.04182	0.959729
Ccdc34	5.01488e-63	0.717806	0.991	0.716	6.54291e-59	OPC-M	0.860103	0.714477	1.04432	1.27155	1.59337	2.00107	2.02779	1.41963	1.13855	1.14714
Dock10	3.8671e-247	0.71746	0.536	0.052	5.04541e-243	OPC1a	0.641193	0.784045	0.24319	0.0313998	0.0552925	0.0506551	0.015128	0.0193623	0.0104586	0.00495925
Ankrd11	1.9835e-106	0.717156	0.978	0.905	2.58787e-102	OPC1a	1.08565	2.36328	1.83816	1.5456	1.65443	1.7085	1.73334	1.49976	1.63105	1.52665
Cd82	7.89249e-83	0.715685	0.407	0.009	1.02973e-78	COP/NFOL	0.7261	0.0203682	0.020002	0.00531229	0.00720585	0.00769524	0.00877237	0.0105855	0.0068388	0.0045219
Tipin	1.28564e-155	0.71561	0.953	0.364	1.67738e-151	OPC-S	0.0335871	0.314833	0.434267	0.969972	1.21315	0.99866	0.617519	0.425018	0.21503	0.239158
Hist1h1a	3.11904e-239	0.715356	0.891	0.154	4.06942e-235	OPC-S	0.0470268	0.0412869	0.0516652	0.194444	1.05534	1.38494	0.0759758	0.107991	0.0787671	0.0816027
Rpa2	2.60384e-173	0.714792	0.941	0.285	3.39724e-169	OPC-S	0.0516297	0.187305	0.426938	1.04171	1.11951	0.762088	0.44997	0.280752	0.153066	0.10702
Cst3	3.68153e-66	0.714417	0.995	0.947	4.80329e-62	OPC1b	1.56226	2.08671	2.59005	1.72543	1.97646	1.77122	2.05678	1.81159	1.81849	1.79905
Kcnd3	1.78123e-95	0.714278	0.55	0.262	2.32397e-91	NP2	0	0.730811	0.536947	0.151782	0.217392	0.0849584	0.123564	0.155251	1.09657	0.498943
Ncapg	3.10362e-232	0.713788	0.813	0.153	4.0493e-228	OPC-G2	0.0635586	0.0823289	0.0429625	0.178837	0.708737	0.904034	0.704719	0.0265125	0.0159805	0.0188969
Clspn	3.64621e-89	0.712203	0.785	0.267	4.75721e-85	OPC-G1	0	0.133455	0.229508	1.24171	1.3808	1.26457	0.424224	0.185402	0.0316717	0.0682812
6330403K07Rik	1.0103e-111	0.711977	0.967	0.745	1.31814e-107	NP3	0.10088	0.971612	1.08946	0.839103	0.449638	1.01899	1.03031	1.78406	1.93622	2.07469
Dpysl5	1.95166e-129	0.711528	0.754	0.435	2.54634e-125	NP2	0.0683709	0.151541	0.16415	0.601495	0.220898	0.672323	0.502574	1.04446	1.38755	1.30431
Gng2	1.28748e-167	0.711144	0.953	0.792	1.67977e-163	NP2	0.366368	0.624982	0.865215	1.14212	0.665953	1.2862	1.38374	1.81693	2.08565	2.11223
Epb41l3	3.74886e-93	0.710648	0.554	0.283	4.89114e-89	NP2	0.726046	0.503222	0.0947273	0.159702	0.161636	0.495973	0.268856	0.521881	1.08663	0.54964
Kif20b	9.41732e-173	0.71051	0.773	0.182	1.22868e-168	OPC-G2	0.0916602	0.165511	0.0618109	0.175633	0.669818	0.992369	1.20497	0.0870138	0.095928	0.0817537
Nnat	3.4361e-140	0.710287	0.998	0.973	4.48308e-136	NP3	0.919627	1.92097	2.43724	2.13047	1.77656	2.25606	2.13664	2.80768	2.88969	3.15809
Kcna2	2.51311e-10	0.709481	0.481	0.116	3.27885e-06	COP/NFOL	0.859844	0.517931	0.216392	0.111456	0.0741629	0.0562002	0.0717605	0.0469327	0.0570129	0.0469457
Myt1l	6.2827e-110	0.708933	0.779	0.313	8.19704e-106	NP3	0.0683709	0.180433	0.0747941	0.181749	0.0348891	0.449611	0.2848	0.684298	1.54099	1.44794
Ncapd3	2.66623e-141	0.708829	0.908	0.333	3.47863e-137	OPC-G2	0.405931	0.392806	0.289966	0.66236	1.00603	1.15519	0.460597	0.293283	0.320721	0.211099
Rfc4	2.70342e-146	0.70879	0.978	0.398	3.52716e-142	OPC-S	0.137916	0.26788	0.40295	1.10039	1.28833	1.12153	0.783531	0.458782	0.343213	0.367352
Ptpro	1.21729e-13	0.708356	0.519	0.098	1.5882e-09	COP/NFOL	0.852651	0.412342	0.0865599	0.0422313	0.0185394	0.0229694	0.0293472	0.0715513	0.211156	0.133927
Dhfr	4.7655e-170	0.708153	0.931	0.27	6.21755e-166	OPC-S	0.160166	0.209846	0.318279	1.10985	1.11266	0.859182	0.354529	0.285369	0.103798	0.0944345
Cadm4	3.32607e-108	0.707838	0.853	0.49	4.33952e-104	OPC1a	1.584	1.32246	0.773837	0.445955	0.371768	0.378241	0.496242	0.588201	0.711493	0.668973
Scp2	7.32482e-07	0.707773	0.889	0.635	0.00955669	COP/NFOL	1.49987	0.832847	0.989695	0.883635	0.84795	0.64705	0.712506	0.791613	0.679412	0.727609
Lig1	7.58049e-80	0.707651	0.911	0.433	9.89026e-76	OPC-G1	0.164462	0.403573	0.570026	1.57989	1.76683	1.52695	0.584839	0.730557	0.420362	0.403261
Eps8	1.40533e-213	0.707383	0.618	0.098	1.83354e-209	OPC1a	0.472192	0.837297	0.481164	0.047147	0.117609	0.0349762	0.0651654	0.0299164	0.0434073	0.014517
2007-09-01	5.94259e-134	0.706546	0.973	0.874	7.7533e-130	OPC1a	2.72771	2.21753	1.67331	1.46458	1.66459	1.65999	1.75964	1.4497	1.20977	1.30892
H2afz	1.60356e-97	0.706077	1	0.977	2.09217e-93	OPC-S	1.17636	2.38113	2.79639	3.60343	3.77543	3.96807	4.01096	3.21252	2.10061	2.28702
Syn2	4.43782e-173	0.705485	0.688	0.177	5.79002e-169	OPC1b	0.0730668	0.721234	0.945245	0.31603	0.383004	0.0882491	0.145538	0.0605347	0.0423151	0.0363271
Rap1gap	1.079e-170	0.704943	0.669	0.158	1.40777e-166	OPC1a	0.933876	0.915174	0.684037	0.228156	0.175379	0.0380592	0.115682	0.0319386	0.0424522	0.0493426
H2afx	8.09241e-42	0.70493	0.88	0.442	1.05582e-37	OPC-M	0.470169	0.45345	0.394451	0.757938	1.60538	2.18541	1.67701	0.433934	0.333205	0.335677
Sec11c	3.10083e-137	0.704569	0.693	0.23	4.04566e-133	OPC1a	0.60915	0.961051	0.411439	0.168911	0.243266	0.322502	0.266438	0.257759	0.158229	0.206722
Hmgn2	1.17771e-125	0.70407	1	0.896	1.53656e-121	OPC-G2	0.643779	1.05184	2.01831	2.88471	2.70606	2.9715	3.03352	2.67892	1.72389	2.10358
Zfp57	2.26465e-103	0.703672	0.676	0.428	2.95468e-99	NP2	0.0683709	0.514291	0.34121	0.382823	0.230104	0.538117	0.303596	0.720927	1.28128	1.06642
Lrrc4c	1.66124e-307	0.703613	0.528	0.03	2.16742e-303	OPC1a	0.108231	0.739061	0.137464	0.0121376	0.0274999	0.00485612	0.019571	0	0.0254809	0.00938853
Rcn1	8.38749e-134	0.703453	0.795	0.336	1.09432e-129	OPC1a	0.432655	1.10061	0.817034	0.345407	0.440979	0.192483	0.459393	0.387201	0.19334	0.250907
Slc15a4	1.41261e-12	0.703348	0.481	0.1	1.84304e-08	COP/NFOL	0.81186	0.166178	0.109159	0.127957	0.0941482	0.075026	0.111409	0.106303	0.105718	0.0814054
Orai1	1.42528e-183	0.702723	0.554	0.095	1.85956e-179	OPC1a	0.710558	0.803247	0.241324	0.110118	0.108397	0.078256	0.0964587	0.0702906	0.0284291	0.037583
Efhd2	3.26128e-86	0.702549	0.718	0.24	4.25499e-82	OPC-G1	0.127439	0.0294281	0.531933	1.06944	0.895305	0.329244	0.46549	0.279815	0.180881	0.250835
Cd63	3.13712e-120	0.702524	0.935	0.554	4.093e-116	OPC1b	1.27542	1.31861	1.53419	0.987197	1.21083	0.628753	0.79268	0.744826	0.359505	0.55136
Paics	2.83999e-133	0.70221	0.993	0.583	3.70534e-129	OPC-S	0.108828	0.586584	0.925194	1.42996	1.58019	1.28971	0.912924	0.86641	0.573183	0.652501
Ncor2	6.43982e-107	0.702162	0.909	0.674	8.40203e-103	OPC1b	1.46964	0.854012	1.69695	1.2953	1.22005	0.846257	0.882267	0.959072	0.922802	0.981604
Sparcl1	7.89046e-55	0.700719	0.709	0.423	1.02947e-50	OPC1b	0.229377	0.621609	1.32284	0.517447	0.764939	0.449306	0.604338	0.517246	0.755494	0.559778
Lrrtm3	4.59426e-261	0.700457	0.607	0.062	5.99413e-257	OPC1a	0.0615613	0.819782	0.0803865	0.00823194	0.0103978	0.0644537	0.0974476	0.0288927	0.337727	0.025295
Gatm	5.67799e-216	0.700276	0.577	0.08	7.40807e-212	OPC1a	1.13214	0.806754	0.353631	0.0319193	0.0914034	0.0272018	0.0309331	0.0116208	0.0427699	0.0266951
Wscd1	1.83978e-119	0.700175	0.783	0.323	2.40036e-115	OPC1a	1.03253	1.17104	1.19651	0.434516	0.71803	0.170688	0.392316	0.0847406	0.0537904	0.0639178
Hip1	2.57283e-102	0.69971	0.769	0.384	3.35678e-98	OPC1a	0.206258	1.17163	0.791713	0.500384	0.612316	0.365946	0.520434	0.315401	0.347715	0.295412
Arl4a	2.50788e-10	0.699297	0.704	0.242	3.27203e-06	COP/NFOL	1.07095	1.06526	0.463239	0.0763623	0.271045	0.202698	0.23989	0.104055	0.205575	0.104226
Cit	1.17905e-191	0.698959	0.835	0.202	1.53831e-187	OPC-G2	0	0.391213	0.0889948	0.324882	0.681096	0.953007	0.74162	0.0504761	0.0345683	0.0189588
Hist1h2an	1.71541e-260	0.69813	0.761	0.11	2.23809e-256	OPC-G2	0	0.0284141	0.0185942	0.0991418	0.631358	0.824857	0.104416	0.0795044	0.0323289	0.0363754
Tmem59	1.63873e-07	0.698125	0.926	0.788	0.00213805	COP/NFOL	1.82227	1.4679	1.27135	0.946346	0.942524	0.93141	1.01006	1.04963	1.07347	1.10136
Cntrl	3.43266e-68	0.697435	0.793	0.297	4.47859e-64	OPC-M	0.171118	0.387185	0.344838	0.349141	0.451447	0.61537	1.04106	0.344914	0.196646	0.179468
Mcm2	1.10347e-138	0.69707	0.87	0.256	1.43969e-134	OPC-G1	0	0.202188	0.407418	1.01064	0.827961	0.492221	0.27472	0.345095	0.018436	0.0269927
Arx	1.08802e-81	0.696513	0.953	0.67	1.41954e-77	NP1a	0.123115	0.163369	0.456325	1.61047	1.17167	1.90909	1.57199	2.13976	1.61932	1.92768
Igfbpl1	1.82758e-152	0.696063	0.997	0.664	2.38444e-148	NP2	0.456354	0.34606	0.416469	2.11094	1.09889	2.29895	2.06762	2.89455	2.83829	2.9517
Pdia6	4.83022e-97	0.695898	0.93	0.628	6.30199e-93	OPC1a	1.66233	1.65305	1.33409	1.20831	1.31935	0.832308	1.05504	0.867083	0.503341	0.554297
Dner	4.84215e-147	0.695519	0.687	0.197	6.31756e-143	OPC1a	0.134717	0.943293	0.58195	0.182705	0.197855	0.122771	0.196026	0.173246	0.17273	0.187369
Gria2	4.35587e-76	0.695186	0.986	0.85	5.6831e-72	OPC1a	2.57688	2.76239	1.33873	1.06377	1.1165	1.62966	1.17297	1.64584	2.85009	2.27237
Ugdh	5.06722e-112	0.693239	0.736	0.324	6.6112e-108	OPC1a	0.125275	1.06995	0.434482	0.309845	0.378237	0.440529	0.348087	0.270453	0.401301	0.357502
Rad21	4.09772e-110	0.693028	0.955	0.549	5.3463e-106	OPC-G2	0.281769	0.700932	0.655201	0.711186	1.18881	1.52796	1.79374	0.72672	0.635691	0.589571
Tk1	6.41145e-261	0.692642	0.852	0.136	8.36502e-257	OPC-S	0.0554656	0.0456101	0.0731462	0.400492	0.862505	0.680541	0.159077	0.0420249	0.0178707	0.017718
Papss1	6.46759e-07	0.692604	0.852	0.585	0.00843826	COP/NFOL	1.42571	1.12601	0.654765	0.627538	0.812547	0.814999	0.623995	0.61207	0.591823	0.617798
Slitrk2	1.77385e-135	0.692079	0.552	0.134	2.31434e-131	OPC1a	0.0615613	0.828434	0.267906	0.0818417	0.178887	0.17208	0.214319	0.0912632	0.0800783	0.045603
Pbk	1.74212e-77	0.691832	0.949	0.322	2.27294e-73	OPC-M	0.115608	0.189059	0.360909	0.696064	1.60417	1.95518	1.50086	0.256821	0.0595775	0.0623552
Ppfibp2	1.82359e-25	0.690883	0.259	0.014	2.37924e-21	COP/NFOL	0.708693	0.017073	0.0359621	0.00238622	0.0117942	0.0159879	0	0.00609653	0.0237721	0.0203522
Mcm5	3.40685e-152	0.689394	0.941	0.3	4.44492e-148	OPC-S	0.0554656	0.170347	0.384546	1.30909	1.17466	0.888232	0.574036	0.556442	0.0826461	0.0897574
Tiam2	2.53696e-134	0.689042	0.885	0.513	3.30997e-130	NP2	0.0683709	0.127949	0.191095	0.838573	0.238412	1.26507	0.85599	1.82686	1.86341	1.99257
Cd81	9.15743e-109	0.688564	0.965	0.776	1.19477e-104	OPC1a	3.12077	1.87696	1.48788	0.99649	1.10781	1.01296	0.767354	1.16082	1.11196	1.08151
Ramp1	2.03926e-138	0.688553	0.661	0.175	2.66063e-134	OPC1a	0	1.00848	0.954799	0.064379	0.227134	0.0714929	0.132163	0.0827311	0.209233	0.149408
Dcx	5.93178e-112	0.688192	0.994	0.697	7.73919e-108	NP3	0.477564	0.93289	0.325624	1.43774	0.500021	1.84426	1.58881	2.36126	2.68976	2.58207
Gm2a	1.11452e-112	0.688172	0.693	0.255	1.45411e-108	OPC1a	0.466716	1.02757	0.822182	0.15705	0.274838	0.147747	0.381831	0.170523	0.24204	0.196333
Pls3	2.45408e-98	0.688104	0.462	0.18	3.20184e-94	NP2	0	0.150378	0.197435	0.0909364	0.134038	0.157527	0.137118	0.158032	0.90664	0.514439
Cdk6	1.91927e-62	0.688004	0.842	0.424	2.50407e-58	OPC-G1	0.0660827	0.637712	1.26244	1.48895	1.55195	0.842422	1.09446	0.513403	0.106767	0.158639
Pon2	1.47831e-170	0.687776	0.696	0.192	1.92875e-166	OPC1b	0.0571121	0.183688	0.905508	0.414033	0.572877	0.126773	0.469239	0.111943	0.0739508	0.0372507
Tubb5	5.54164e-128	0.687616	1	0.979	7.23018e-124	OPC-G2	2.09009	1.9154	2.10565	3.36845	3.50684	3.97238	3.30144	3.72806	3.31883	3.84331
Gmnn	1.97415e-188	0.686532	0.948	0.243	2.57567e-184	OPC-S	0.219362	0.0552495	0.156634	0.886034	1.05285	1.04243	0.543893	0.320845	0.0169264	0.0510655
Ska2	7.62526e-61	0.686449	0.793	0.324	9.94867e-57	OPC-M	0.173558	0.192113	0.163505	0.41682	0.523495	0.872198	1.08654	0.349029	0.364278	0.319934
Anp32b	4.06282e-102	0.68585	0.991	0.69	5.30076e-98	OPC-G2	1.28726	1.10374	1.57439	2.15023	2.4295	2.21166	2.07317	1.25602	0.727725	0.698498
Celf4	6.80759e-109	0.685534	0.983	0.628	8.88186e-105	NP3	0.123704	0.704185	0.266478	0.907942	0.379105	1.61782	1.30969	1.76876	2.52108	2.32193
2008-09-01	1.2894e-128	0.685318	0.697	0.263	1.68228e-124	OPC1a	0.603165	0.961454	0.490314	0.367527	0.399068	0.268735	0.254242	0.187378	0.129941	0.13652
Timp4	1.11486e-155	0.684882	0.624	0.14	1.45456e-151	OPC1a	0.671261	0.935684	0.820951	0.0719167	0.230929	0.0328661	0.139251	0.0375837	0.0982938	0.075275
Rad51ap1	4.20844e-211	0.684549	0.923	0.205	5.49075e-207	OPC-S	0	0.0898264	0.140066	0.829494	0.989089	0.935502	0.308142	0.0925015	0.0398614	0.0511733
Cenpm	2.01231e-156	0.684009	0.951	0.306	2.62546e-152	OPC-S	0	0.292674	0.419075	0.821447	1.16127	1.12401	1.06994	0.307115	0.0377238	0.0395333
Spc25	1.73359e-189	0.68395	0.919	0.197	2.26182e-185	OPC-S	0	0.119456	0.072178	0.154548	1.19981	1.67662	1.232	0.097087	0.0291994	0.0366745
Tacc3	1.18426e-166	0.683516	0.79	0.199	1.54511e-162	OPC-G2	0.0335871	0.242812	0.195013	0.173273	0.561648	0.974091	1.19875	0.196424	0.0453889	0.0706632
Sgo1	4.68934e-209	0.683205	0.785	0.152	6.11818e-205	OPC-G2	0	0.0755366	0.0388183	0.150103	0.68032	0.884824	0.867243	0.021181	0.0314798	0.0299479
Aplp2	1.03766e-86	0.682924	0.951	0.778	1.35384e-82	OPC1a	1.39599	1.81888	1.25272	0.931973	1.00852	1.04045	1.05157	1.08366	1.18347	1.24576
Sel1l	2.02977e-101	0.682338	0.701	0.305	2.64824e-97	OPC1a	0.728336	1.04144	0.392181	0.25367	0.304876	0.268954	0.286501	0.29262	0.492194	0.316586
Dhfr	1.59337e-105	0.682012	0.835	0.292	2.07887e-101	OPC-G1	0.160166	0.209846	0.318279	1.10985	1.11266	0.859182	0.354529	0.285369	0.103798	0.0944345
Apbb1	1.33727e-07	0.680658	0.778	0.443	0.00174474	COP/NFOL	1.23527	0.533801	0.321583	0.334344	0.294432	0.546594	0.427142	0.668362	0.713093	0.75013
Mef2c	1.64061e-76	0.680653	0.434	0.19	2.1405e-72	NP2	0	0.166267	0.200286	0.119691	0.196202	0.218152	0.252363	0.222628	0.923499	0.469897
Tmsb10	2.15521e-139	0.680336	1	0.978	2.8119e-135	NP3	1.77482	2.29145	2.3088	3.06387	2.46196	3.33406	3.10921	3.83758	3.98998	4.0113
Bub3	4.92569e-99	0.680013	0.903	0.495	6.42655e-95	OPC-G2	0.811309	0.646197	0.628013	0.715096	1.22014	1.36608	1.18966	0.494878	0.416573	0.447316
Brinp1	1.47441e-176	0.679834	0.636	0.12	1.92366e-172	OPC1a	0.178346	0.900773	0.0573485	0.0253109	0.0233788	0.102483	0.094444	0.138648	0.443677	0.40029
Hes5	5.443e-18	0.679753	0.472	0.318	7.10148e-14	NP1a	0.079432	0.857156	0.893067	1.23099	0.693258	0.937629	1.06525	1.42572	0.157612	0.535761
Dnmt1	2.2157e-125	0.679611	0.99	0.483	2.89082e-121	OPC-S	0.305804	0.656311	0.567758	1.18681	1.42586	1.37057	0.566562	0.668949	0.518818	0.41197
C330027C09Rik	2.22146e-140	0.679072	0.747	0.133	2.89834e-136	OPC-M	0	0.0752586	0.0577285	0.114414	0.243326	0.479576	0.813033	0.0711888	0.0413944	0.0566484
Pigyl	1.02868e-11	0.678495	0.889	0.385	1.34212e-07	COP/NFOL	1.09094	0.617176	0.463668	0.455906	0.403768	0.393493	0.321022	0.428484	0.288885	0.342975
Gmnn	4.75804e-159	0.678459	0.865	0.249	6.20782e-155	OPC-G2	0.219362	0.0552495	0.156634	0.886034	1.05285	1.04243	0.543893	0.320845	0.0169264	0.0510655
Nucks1	1.41357e-123	0.677875	0.998	0.843	1.84428e-119	OPC-G2	0.912685	1.595	1.35026	1.64906	1.97233	2.28232	2.60229	1.52557	1.31089	1.22728
mt-Nd2	3.15435e-11	0.677472	1	1	4.11549e-07	COP/NFOL	3.86935	3.54654	3.27559	3.12674	2.96307	3.00496	3.02862	3.09063	3.18441	3.16512
Tmpo	6.45723e-61	0.676607	0.995	0.756	8.42475e-57	OPC-M	0.0906427	0.860093	1.04534	1.75185	1.99205	2.34397	2.1421	1.38112	1.06991	0.947705
Asxl3	1.12877e-112	0.676451	0.538	0.219	1.4727e-108	NP2	0.537939	0.343945	0.104946	0.155448	0.0854427	0.208203	0.0933977	0.346957	0.979635	0.691359
Kifc1	1.2019e-105	0.676103	0.705	0.153	1.56812e-101	OPC-M	0	0.0911833	0.024079	0.093963	0.414002	0.6531	0.841176	0.0545967	0.0059758	0.0170054
Llgl1	1.86724e-09	0.676039	0.556	0.181	2.43619e-05	COP/NFOL	0.847693	0.167443	0.202614	0.222991	0.263175	0.211271	0.189808	0.177101	0.101333	0.102679
H1f0	4.34722e-74	0.675931	0.939	0.616	5.67182e-70	OPC-G2	0.254864	0.575529	0.772485	0.904836	1.29643	1.72552	1.16212	1.34875	1.01411	1.27526
Map7d1	2.30668e-07	0.675742	0.815	0.45	0.00300953	COP/NFOL	1.22661	0.445971	0.465993	0.381189	0.377503	0.471743	0.571142	0.633969	0.732922	0.608643
Smc4	8.53752e-116	0.675317	0.98	0.448	1.11389e-111	OPC-S	0.246543	0.429308	0.44524	0.950013	1.67416	2.14014	1.86904	0.513263	0.526814	0.448479
Spc25	1.97384e-64	0.674997	0.76	0.239	2.57527e-60	OPC-M	0	0.119456	0.072178	0.154548	1.19981	1.67662	1.232	0.097087	0.0291994	0.0366745
Grip1	1.28686e-105	0.674551	0.498	0.192	1.67896e-101	NP2	0	0.209933	0.10816	0.128086	0.0935597	0.191906	0.0882329	0.267952	0.948585	0.722334
Gm17750	3.63635e-91	0.674341	0.921	0.654	4.74435e-87	NP3	0.41835	0.286815	0.501172	1.44238	0.686771	1.60691	1.60686	2.2389	1.67035	2.08889
Gria4	9.22814e-09	0.674269	0.556	0.173	0.0001204	COP/NFOL	0.941401	0.699575	0.0752841	0.082874	0.0716562	0.178526	0.142297	0.122905	0.301503	0.327511
Vps37a	1.76158e-07	0.673818	0.63	0.266	0.00229834	COP/NFOL	0.961302	0.43468	0.390673	0.252391	0.315846	0.236475	0.271555	0.27249	0.220199	0.175925
Dtl	1.68064e-117	0.67376	0.804	0.242	2.19273e-113	OPC-G1	0	0.113177	0.292331	0.990367	0.876675	0.672669	0.322049	0.269021	0.0207459	0.0373451
Npm1	4.62032e-148	0.673333	1	0.975	6.02813e-144	OPC-S	1.53069	2.20206	2.61816	2.87411	3.04633	2.44247	2.53337	2.29969	2.10581	2.15475
Sema6d	2.49331e-93	0.672889	0.714	0.313	3.25302e-89	OPC1a	1.1229	1.10484	0.598597	0.16367	0.284308	0.331156	0.241497	0.31399	0.502568	0.536867
Lig1	1.1365e-85	0.671953	0.898	0.421	1.4828e-81	OPC-G2	0.164462	0.403573	0.570026	1.57989	1.76683	1.52695	0.584839	0.730557	0.420362	0.403261
Clstn1	1.94243e-90	0.671327	0.753	0.387	2.53429e-86	OPC1a	0.456064	1.12561	0.617296	0.366644	0.37687	0.327639	0.360728	0.387761	0.537857	0.410512
Calm2	5.06196e-129	0.670797	0.998	0.928	6.60434e-125	OPC-G2	0.789288	1.55893	1.34546	1.64503	2.07563	2.47703	2.21958	1.76148	1.94811	1.87258
Dll1	7.21765e-167	0.670707	0.668	0.174	9.41687e-163	OPC1b	0.0965222	0.43403	0.872014	0.305421	0.393067	0.0756562	0.355259	0.0469674	0.0806029	0.037524
Ppib	6.8052e-124	0.670363	0.982	0.882	8.87875e-120	OPC1a	1.95641	2.24853	2.13401	1.65352	1.7169	1.27092	1.49544	1.39179	1.29322	1.35125
Lyar	2.93174e-137	0.67009	0.963	0.406	3.82504e-133	OPC-S	0.314888	0.388166	0.582301	0.986008	1.21519	0.774582	0.887265	0.523351	0.304577	0.290081
Mlc1	1.59584e-151	0.669487	0.591	0.143	2.0821e-147	OPC1b	0	0.137312	0.829094	0.160305	0.328293	0.112598	0.354795	0.134144	0.119557	0.0775231
H2afx	5.49883e-130	0.669009	0.983	0.41	7.17432e-126	OPC-S	0.470169	0.45345	0.394451	0.757938	1.60538	2.18541	1.67701	0.433934	0.333205	0.335677
Hspa5	6.7952e-81	0.668805	0.918	0.686	8.8657e-77	OPC1a	1.6656	1.71676	1.27327	1.24392	1.23328	0.905276	1.2719	1.13654	0.737144	0.788008
Ina	1.63612e-100	0.668574	0.516	0.21	2.13464e-96	NP2	0.0347697	0.559787	0.0778222	0.157172	0.0698153	0.162025	0.0690711	0.323482	1.01121	0.776532
Dlx6os1	6.18215e-78	0.66726	0.995	0.588	8.06585e-74	NP1a	0.479805	0.241064	0.244801	1.44571	0.364282	1.94431	1.55685	2.64656	2.66985	2.72474
Hsd17b7	7.37053e-08	0.667111	0.481	0.154	0.000961633	COP/NFOL	0.828091	0.237316	0.198252	0.248533	0.165645	0.148525	0.19584	0.20847	0.0627986	0.0946526
Ptprz1	8.25716e-135	0.66689	0.996	0.861	1.07731e-130	OPC1b	1.49458	3.69787	3.04526	1.99216	2.46602	1.94512	2.21406	1.61633	1.32533	1.26844
Klhl5	6.6869e-109	0.666041	0.685	0.267	8.7244e-105	OPC1a	1.43026	0.987753	0.550825	0.160315	0.245255	0.29761	0.452875	0.279315	0.214051	0.244115
Itgb8	2.99026e-94	0.665906	0.738	0.354	3.90139e-90	OPC1a	0.154901	1.12317	0.913988	0.270781	0.425809	0.35236	0.484628	0.313747	0.318714	0.349954
Aurka	6.59921e-110	0.665151	0.668	0.132	8.60999e-106	OPC-M	0	0.0366963	0.0404845	0.0618378	0.366278	0.646159	0.820885	0.0410371	0.0210598	0.0407874
Hist1h1d	1.01272e-183	0.665057	0.886	0.201	1.32129e-179	OPC-S	0.0554656	0.0735081	0.120938	0.232374	1.04327	1.33584	0.233485	0.249354	0.140898	0.161855
mt-Nd4l	3.32746e-10	0.664874	1	0.924	4.34134e-06	COP/NFOL	2.24195	1.89605	1.54204	1.49035	1.27493	1.44092	1.39028	1.53824	1.65172	1.57567
Pou3f1	1.95188e-151	0.664018	0.356	0.036	2.54662e-147	OPC1a	0.442062	0.716148	0.0347194	0.0434725	0.0224463	0.0653679	0.0207835	0.0759365	0.0460021	0.066865
Ranbp1	2.86571e-86	0.663753	0.991	0.861	3.7389e-82	OPC-G1	0.807891	1.28172	1.89881	2.51716	2.726	2.32742	2.01529	1.74918	1.26211	1.32833
Kif13a	7.54571e-147	0.66364	0.616	0.161	9.84489e-143	OPC1a	0.136007	0.835848	0.452391	0.203535	0.234003	0.109402	0.185195	0.0979593	0.047565	0.0412093
Znrf1	3.95171e-09	0.663261	0.815	0.375	5.1558e-05	COP/NFOL	1.11441	0.34693	0.275935	0.430664	0.345799	0.426727	0.36831	0.468002	0.665067	0.460332
Canx	4.01296e-08	0.663222	0.963	0.759	0.00052357	COP/NFOL	1.86179	1.73166	1.4224	1.08138	1.25666	1.0617	1.25912	1.04913	0.85896	0.880316
Basp1	9.16715e-132	0.662895	1	0.88	1.19604e-127	NP3	1.01943	2.16425	1.49053	1.95805	1.3048	2.47087	2.08687	2.89584	3.19085	3.16867
Mdk	5.93426e-49	0.661761	0.896	0.618	7.74243e-45	OPC-G1	0	0.782748	1.40526	1.97553	1.68797	1.87262	1.55112	1.92728	0.325861	0.891366
Polg	5.86384e-96	0.661749	0.632	0.252	7.65055e-92	OPC1a	0.0883513	0.933755	0.465195	0.245343	0.396048	0.222058	0.272161	0.222535	0.184305	0.175697
G2e3	3.91258e-36	0.661742	0.733	0.394	5.10475e-32	OPC-M	0.718774	0.492289	0.356768	0.323345	0.678046	1.08759	1.20084	0.33393	0.494394	0.374857
Fkbp3	6.26925e-133	0.661619	0.998	0.856	8.1795e-129	OPC-S	0.907105	1.25311	1.81475	2.07945	2.2776	1.91738	1.96619	1.48089	1.30736	1.4056
Nt5dc2	1.90239e-131	0.661531	0.951	0.388	2.48204e-127	OPC-S	0.103232	0.412312	0.485394	0.914782	1.19551	0.946654	0.804111	0.529241	0.243008	0.293419
Gng2	8.27499e-113	0.661514	0.969	0.803	1.07964e-108	NP3	0.366368	0.624982	0.865215	1.14212	0.665953	1.2862	1.38374	1.81693	2.08565	2.11223
Cpe	9.09754e-51	0.660963	0.949	0.818	1.18696e-46	OPC1b	1.05163	1.44635	1.91217	1.05466	1.14595	0.929174	1.1734	1.19544	1.39747	1.27149
Zcchc24	6.1335e-164	0.660942	0.793	0.25	8.00237e-160	OPC1b	0.147665	1.14509	1.05739	0.299462	0.543704	0.127648	0.395958	0.0832652	0.0638909	0.0815232
Gm27032	5.03413e-192	0.660669	0.312	0.017	6.56804e-188	NP2	0	0.0390816	0.0227324	0.00903945	0.00271871	0.0122456	0.00447624	0.0153959	0.684125	0.0557794
Plekhb1	1.44932e-15	0.659316	0.519	0.092	1.89093e-11	COP/NFOL	0.773934	0.412372	0.283725	0.0257995	0.0616782	0.0137512	0.0207021	0.0144088	0.00769606	0.020528
Nap1l1	1.31441e-141	0.659158	1	0.885	1.71492e-137	OPC-S	1.5227	1.67799	1.93367	2.29598	2.46584	2.17124	2.01621	1.75936	1.42841	1.46886
Ran	6.57257e-57	0.658999	0.995	0.884	8.57524e-53	OPC-M	1.20387	1.63875	2.12092	2.57568	2.77122	2.53667	2.70017	1.89887	1.29742	1.28406
Srrm4	7.17644e-91	0.658893	0.809	0.448	9.3631e-87	NP3	0.0910588	0.13859	0.172114	0.665429	0.253104	0.577913	0.463436	1.21457	1.3156	1.43269
Pa2g4	1.26268e-124	0.658876	0.998	0.637	1.64742e-120	OPC-S	0.728259	0.869716	1.10448	1.26748	1.59274	1.16039	1.16326	0.79882	0.686767	0.687227
Arl2bp	2.08624e-102	0.658773	0.877	0.572	2.72191e-98	OPC1a	1.16675	1.38103	0.976086	0.880355	0.752845	0.693488	1.08402	0.762107	0.409041	0.485162
Calm1	4.01376e-198	0.658664	0.999	0.982	5.23676e-194	NP2	2.72354	2.21885	2.10221	2.33409	2.05663	2.45723	2.53196	2.76061	3.12492	2.90983
Hist1h3i	1.36186e-220	0.65805	0.74	0.126	1.77682e-216	OPC-G2	0.0449927	0.02311	0.0431509	0.0941936	0.598456	0.800214	0.0559741	0.09274	0.103699	0.0737747
Cenph	5.73445e-176	0.657974	0.894	0.235	7.48174e-172	OPC-S	0.0248447	0.107842	0.136233	0.698208	0.997972	0.973488	0.517963	0.222844	0.119279	0.0920912
Mt1	1.08515e-39	0.657514	0.658	0.39	1.4158e-35	OPC1b	0.542272	0.680918	1.22631	0.784506	0.773757	0.384263	0.572521	0.53927	0.488108	0.411096
Mllt11	2.76704e-95	0.656882	0.851	0.53	3.61016e-91	NP3	0.715995	0.320209	0.271666	0.535504	0.23954	0.691358	0.624012	1.30518	1.47307	1.54247
Prdx4	5.1479e-121	0.65679	0.975	0.535	6.71646e-117	OPC-S	0.405833	0.768495	0.985465	1.01099	1.39495	1.04458	0.88738	0.554957	0.390322	0.455673
Cdca7	1.63686e-89	0.656257	0.993	0.701	2.13561e-85	OPC-G2	0.228946	0.229846	0.657826	2.0174	1.60436	2.0774	1.63588	1.97628	1.30619	1.55895
Mfsd2a	4.83648e-243	0.655961	0.395	0.018	6.31016e-239	OPC1a	0.487129	0.676496	0.0338201	0.0146036	0.0123455	0.021302	0.0178417	0.0146796	0.00533222	0.0151251
Npas3	1.89441e-115	0.65532	0.644	0.213	2.47164e-111	OPC1a	0.118931	0.939152	0.714936	0.170519	0.450424	0.166261	0.331846	0.115792	0.085744	0.103889
Ezh2	6.88716e-109	0.65405	0.995	0.757	8.98567e-105	OPC-G2	0.632095	0.725568	0.989397	1.70659	1.97013	1.98592	1.77829	1.31434	1.17276	1.16624
Trim59	2.15102e-63	0.653838	0.774	0.288	2.80643e-59	OPC-M	0.228758	0.235774	0.156147	0.315996	0.52279	0.726311	1.01453	0.234502	0.418025	0.205888
Sez6	4.18256e-90	0.653792	0.649	0.433	5.45699e-86	NP2	0	0.333089	0.311333	0.5746	0.399308	0.711068	0.543182	0.614894	1.19771	0.808614
Clic1	4.42228e-57	0.653696	0.926	0.501	5.76974e-53	OPC-M	0.156636	0.353169	0.723678	1.02188	1.04888	1.51393	1.44586	1.02085	0.1958	0.508469
Ddx39	2.66741e-57	0.653302	0.816	0.391	3.48017e-53	OPC-M	0.227618	0.317538	0.526467	0.70389	0.880843	0.744595	1.13046	0.425828	0.196449	0.207146
Rtn4	5.0301e-176	0.653295	0.991	0.962	6.56277e-172	NP2	2.84947	1.43081	1.43562	1.54198	1.17614	1.7894	1.89177	2.21776	2.47887	2.35504
Plk1	2.63594e-123	0.652021	0.65	0.111	3.43911e-119	OPC-M	0	0.062166	0.0176126	0.0215978	0.327777	0.560542	0.777764	0.0133922	0.0116039	0.00652594
Igfbpl1	7.99906e-73	0.651975	1	0.702	1.04364e-68	NP1a	0.456354	0.34606	0.416469	2.11094	1.09889	2.29895	2.06762	2.89455	2.83829	2.9517
Gnao1	1.583e-120	0.651969	0.839	0.684	2.06533e-116	NP2	1.18741	0.707406	0.541897	0.663778	0.577679	1.01225	0.831321	1.30967	1.62557	1.50311
Dll3	1.72915e-93	0.651816	0.632	0.252	2.25602e-89	OPC1a	0	0.978574	0.851924	0.48916	0.401641	0.136343	0.312276	0.14152	0.064972	0.0516343
Zfpm1	1.44004e-42	0.651291	0.37	0.016	1.87881e-38	COP/NFOL	0.670743	0.111879	0.0147125	0.011351	0.00943978	0.00948187	0	0.00748723	0	0
Mxra7	1.78185e-117	0.650833	0.675	0.257	2.32478e-113	OPC1b	0.186036	0.348972	0.97317	0.741213	0.651658	0.197205	0.363925	0.272875	0.0752176	0.152949
Nkx6-2	3.82128e-51	0.650491	0.296	0.008	4.98562e-47	COP/NFOL	0.659736	0.0134891	0.0140776	0.00440905	0.0248169	0.00587379	0.00977235	0	0.00764508	0.00305142
Pycr2	7.17149e-07	0.650355	0.63	0.311	0.00935665	COP/NFOL	0.977369	0.380483	0.452513	0.458128	0.523268	0.267948	0.286759	0.220964	0.199678	0.209712
Gamt	3.99531e-180	0.650343	0.598	0.125	5.21267e-176	OPC1b	1.28926	0.192623	0.796083	0.236463	0.425379	0.0620081	0.103514	0.0613423	0.0222522	0.0131903
Tmsb4x	1.09641e-83	0.649759	1	0.997	1.43049e-79	NP1a	3.30496	4.14831	4.84081	4.87006	4.51313	4.56817	4.5688	5.15305	4.06898	4.60446
Arxes1	1.49581e-230	0.649391	0.534	0.059	1.95159e-226	OPC1a	0.19516	0.710437	0.179395	0.0294828	0.0731145	0.0226072	0.0444049	0.020073	0.0390798	0.0309017
Usp1	4.87904e-112	0.649205	0.936	0.437	6.36569e-108	OPC-G2	0.287652	0.523436	0.64117	1.07431	1.39188	1.32486	1.0491	0.436455	0.254316	0.229994
Itgb1	3.5876e-07	0.649019	0.963	0.671	0.00468074	COP/NFOL	1.5995	1.45859	1.19546	0.919713	0.968879	0.874187	1.00974	0.879357	0.544556	0.595288
Insm1	1.88064e-108	0.648921	0.868	0.359	2.45367e-104	OPC-G2	0	0.064409	0.287024	0.950952	0.962542	1.19744	1.04798	0.908227	0.175003	0.402071
Hist1h2be	1.94719e-184	0.648166	0.752	0.161	2.5405e-180	OPC-G2	0.138375	0.0781645	0.0615437	0.127696	0.619281	0.838236	0.234691	0.196125	0.112216	0.149019
Tmod2	3.58351e-08	0.647855	0.815	0.457	0.000467541	COP/NFOL	1.25171	0.83597	0.602788	0.391458	0.388565	0.340635	0.41302	0.564465	0.733664	0.671951
Grid2	7.25204e-199	0.647565	0.495	0.061	9.46174e-195	OPC1a	0.453361	0.713203	0.157331	0.0252346	0.0678489	0.0634882	0.0444111	0.0388616	0.0234766	0.0576693
Tmem255b	0	0.646597	0.47	0.011	0	OPC1a	0.0635586	0.660967	0.0550542	0.00186977	0.0075898	0.00396011	0.00715631	0.0149921	0.00198693	0.0104674
Mtss1	5.12587e-113	0.64635	0.809	0.651	6.68773e-109	NP2	0.204583	0.964022	0.976809	0.85802	0.820554	0.534531	0.739147	0.650809	1.50012	1.02882
Kat6b	5.06925e-105	0.646038	0.822	0.698	6.61385e-101	NP2	0.361099	0.638963	0.709797	0.736318	0.641159	1.27121	0.93163	1.1861	1.63979	1.42123
Nr3c1	1.21581e-137	0.645151	0.62	0.168	1.58626e-133	OPC1a	0	0.835672	0.505036	0.129068	0.321165	0.143375	0.13841	0.0728709	0.0631409	0.062009
Atp1a2	2.40077e-98	0.64481	0.824	0.387	3.13228e-94	OPC1a	0.194119	1.36326	1.51459	0.410323	0.754367	0.277283	0.410306	0.392892	0.552389	0.366474
Gad1	2.21627e-91	0.644613	0.739	0.332	2.89157e-87	NP3	0.10088	0.197172	0.0611333	0.191078	0.0261153	0.589568	0.390859	0.975289	1.20122	1.28298
Urm1	7.03927e-08	0.644208	0.741	0.341	0.000918413	COP/NFOL	1.01846	0.449171	0.374756	0.335791	0.35095	0.321768	0.35865	0.335264	0.413864	0.350117
Shcbp1	3.96133e-188	0.643941	0.79	0.179	5.16835e-184	OPC-G2	0	0.0873911	0.0536759	0.314543	0.682216	0.852815	0.698851	0.0856025	0.0268403	0.0447499
Pclaf	4.351e-69	0.643383	0.943	0.403	5.67676e-65	OPC-G1	0.136002	0.389195	0.523246	2.12056	2.63018	2.70672	1.69714	0.706075	0.152075	0.162019
Cenpm	1.82105e-134	0.643376	0.901	0.308	2.37592e-130	OPC-G2	0	0.292674	0.419075	0.821447	1.16127	1.12401	1.06994	0.307115	0.0377238	0.0395333
Bcar1	3.34184e-17	0.643316	0.519	0.087	4.3601e-13	COP/NFOL	0.724599	0.168921	0.179783	0.115541	0.127603	0.0333586	0.118668	0.0143414	0.00923336	0.00763257
Tnik	4.50444e-103	0.643298	0.728	0.295	5.87695e-99	OPC1a	1.23658	1.08305	0.629848	0.136982	0.19912	0.216552	0.114742	0.259006	0.644593	0.499827
Alad	5.9446e-07	0.642916	0.519	0.19	0.00775592	COP/NFOL	0.830076	0.239672	0.169316	0.304323	0.369724	0.16622	0.0702382	0.105643	0.133549	0.133025
Pak7	4.83884e-93	0.642874	0.557	0.274	6.31323e-89	NP2	0.331695	0.492526	0.1318	0.17141	0.0749718	0.216432	0.188416	0.474375	1.03729	0.868742
Mrps7	4.561e-70	0.642856	0.779	0.542	5.95073e-66	OPC1a	0.700915	1.31376	1.03004	0.724573	0.812462	0.609082	0.529336	0.546855	0.496068	0.496091
Zeb2	1.52905e-138	0.642755	0.984	0.949	1.99495e-134	NP2	2.16653	1.62231	1.41307	1.90781	1.54116	2.09587	2.01196	2.33776	2.62704	2.46788
Dicer1	4.01326e-08	0.642696	0.852	0.51	0.00052361	COP/NFOL	1.26456	0.710019	0.610129	0.677691	0.553356	0.650855	0.575	0.60428	0.624077	0.566877
Reep3	9.48195e-83	0.642562	0.863	0.598	1.23711e-78	OPC1a	1.35178	1.43712	1.09176	0.810011	0.785553	0.734899	0.850445	0.877539	0.621158	0.579799
Kcnj12	1.70367e-52	0.642438	0.333	0.01	2.22277e-48	COP/NFOL	0.654573	0.0155084	0.0636673	0	0.003115	0	0	0.00244485	0.00484285	0
Ttk	4.73653e-242	0.642372	0.773	0.126	6.17975e-238	OPC-G2	0	0.0733594	0.0181952	0.092335	0.499211	0.779483	0.618229	0.0269668	0.0207803	0.0169899
Cdc25c	1.92284e-176	0.641901	0.691	0.083	2.50872e-172	OPC-M	0	0.0699448	0.0522635	0.0315951	0.098806	0.390879	0.727505	0.0621248	0.0077554	0.014626
Mllt11	1.16833e-123	0.641791	0.808	0.512	1.52432e-119	NP2	0.715995	0.320209	0.271666	0.535504	0.23954	0.691358	0.624012	1.30518	1.47307	1.54247
Ubash3b	2.05233e-111	0.641508	0.374	0.093	2.67767e-107	NP2	0	0.12015	0.107823	0.0432455	0.0563308	0.0821095	0.0860852	0.113003	0.761826	0.265304
Rangap1	8.58378e-115	0.641431	0.896	0.383	1.11993e-110	OPC-G2	0.374144	0.53652	0.555829	0.669423	1.07049	1.27393	1.65515	0.421548	0.297687	0.16031
Tmcc2	2.46461e-16	0.641258	0.519	0.088	3.21557e-12	COP/NFOL	0.740994	0.0641537	0.062804	0.0873532	0.0667925	0.118136	0.0799803	0.142235	0.127898	0.117668
Rfc1	5.06089e-125	0.640963	0.965	0.443	6.60295e-121	OPC-S	0.337543	0.569218	0.702779	0.970824	1.24187	0.906337	0.532469	0.488631	0.408341	0.342584
E2f1	4.87846e-126	0.640588	0.801	0.222	6.36492e-122	OPC-G1	0	0.0612941	0.258698	0.915393	0.738754	0.515102	0.26044	0.336581	0.0501845	0.0933995
Psrc1	3.78692e-173	0.640392	0.66	0.126	4.9408e-169	OPC-G2	0.0316145	0.0424046	0.072193	0.112875	0.268438	0.799884	0.955358	0.112641	0.0222147	0.0421581
Ptprg	8.30037e-104	0.640382	0.591	0.2	1.08295e-99	OPC1a	0.278782	0.863753	0.332932	0.106587	0.284808	0.213577	0.220468	0.163512	0.228122	0.158496
Vcan	1.79353e-58	0.640202	0.89	0.669	2.34002e-54	OPC1a	1.40685	1.8763	0.90776	0.744789	0.542924	1.06801	1.04908	1.17364	1.7498	1.29074
Fry	1.82946e-120	0.640137	0.56	0.146	2.3869e-116	OPC1a	0.424951	0.831378	0.0688591	0.133643	0.0877646	0.244067	0.072189	0.254108	0.26326	0.23987
Fyn	1.32062e-69	0.639786	0.902	0.722	1.72301e-65	OPC1a	3.07932	1.69106	0.86905	0.686176	0.540187	0.779262	0.897407	1.02902	1.28094	1.21155
Ccnd2	1.29165e-80	0.639183	1	0.898	1.68521e-76	OPC-G2	0.773778	1.07125	2.05027	4.09605	3.52437	3.89945	3.61475	4.1537	2.62024	3.38439
Tagln3	4.32099e-90	0.639039	0.884	0.656	5.63759e-86	NP3	0.0929595	0.490857	0.549031	1.02229	0.597101	1.16892	0.921346	1.49334	1.37619	1.68038
Pclo	3.64696e-133	0.638726	0.632	0.167	4.75819e-129	OPC1a	0.36974	0.90576	0.318026	0.0693867	0.141304	0.170193	0.0502969	0.111891	0.501225	0.238875
Jun	4.14074e-49	0.638449	0.909	0.689	5.40242e-45	NP1a	0.396045	1.2071	0.779844	1.43477	0.999658	1.95658	1.59781	2.29456	1.72356	2.39832
Dnajb2	1.63354e-09	0.638428	0.519	0.147	2.13128e-05	COP/NFOL	0.795658	0.166874	0.220096	0.152846	0.121201	0.0895978	0.184146	0.207685	0.134697	0.145545
Zfp618	1.93177e-114	0.638158	0.422	0.118	2.52038e-110	NP2	0.128429	0.1545	0.0429562	0.0673409	0.0211855	0.198132	0.111021	0.17239	0.809892	0.440692
Slc35a2	1.50063e-12	0.637596	0.63	0.157	1.95788e-08	COP/NFOL	0.816476	0.339735	0.242966	0.102705	0.110492	0.108568	0.16441	0.161134	0.164801	0.129913
Nova1	3.61956e-147	0.637523	0.56	0.13	4.72245e-143	OPC1a	0.145719	0.766048	0.24759	0.11824	0.168169	0.149853	0.1191	0.0835558	0.0810245	0.0617191
Gng12	7.86622e-121	0.636559	0.683	0.255	1.02631e-116	OPC1a	1.90841	0.952188	0.749292	0.261971	0.359719	0.186362	0.299534	0.139391	0.0859612	0.0647415
Nhsl2	7.06108e-44	0.636467	0.444	0.023	9.21259e-40	COP/NFOL	0.665746	0.0921143	0.0278025	0.0266763	0.0165774	0.0102187	0.0160983	0.00591186	0.0284816	0.0191117
Pnmal2	4.26101e-109	0.636347	0.632	0.218	5.55934e-105	OPC1a	0.207547	0.926666	0.521109	0.19744	0.147587	0.117589	0.226469	0.209566	0.360859	0.262944
Fbxo5	7.89793e-202	0.634779	0.914	0.191	1.03044e-197	OPC-S	0.0263059	0.102391	0.0994752	0.407805	0.960276	1.19141	0.521338	0.0506138	0.0566722	0.0462755
Ramp1	5.29127e-108	0.634639	0.584	0.179	6.90352e-104	OPC1b	0	1.00848	0.954799	0.064379	0.227134	0.0714929	0.132163	0.0827311	0.209233	0.149408
Hist1h2bm	9.41247e-250	0.634427	0.709	0.097	1.22805e-245	OPC-G2	0	0.0057516	0.0131071	0.0835615	0.452143	0.730978	0.0653075	0.0872638	0.0367426	0.0663791
Phgdh	3.05747e-84	0.633983	0.779	0.409	3.98908e-80	OPC1b	0.627537	0.577625	1.31336	1.0846	1.24993	0.751409	1.31368	0.544577	0.146449	0.107569
Ezr	9.10193e-76	0.633809	0.835	0.436	1.18753e-71	NP1a	0.10088	0.0624413	0.418541	1.36486	0.927739	1.23423	1.26623	1.37272	0.246943	0.687347
Grin2b	1.71356e-66	0.633739	0.463	0.236	2.23568e-62	NP2	0.0683709	0.0806841	0.187393	0.246628	0.216681	0.386028	0.303037	0.392239	0.949218	0.601255
Gadd45g	2.08949e-43	0.633324	0.77	0.533	2.72616e-39	OPC1b	0	0.263287	1.87141	2.12054	1.86776	1.19096	1.82232	1.21796	0.604799	0.757329
Meis2	4.21607e-92	0.633153	0.976	0.914	5.5007e-88	NP3	0.525031	1.33695	1.582	1.94102	1.75028	2.44295	2.11332	2.7748	3.75605	3.39643
Nek2	1.69677e-117	0.632796	0.59	0.094	2.21377e-113	OPC-M	0	0.0653862	0.0205249	0.076928	0.219044	0.37911	0.721721	0.0106578	0.00853068	0
Cenph	2.36863e-140	0.632712	0.818	0.24	3.09035e-136	OPC-G2	0.0248447	0.107842	0.136233	0.698208	0.997972	0.973488	0.517963	0.222844	0.119279	0.0920912
Cdca2	6.54047e-211	0.632496	0.697	0.115	8.53335e-207	OPC-G2	0	0.0557271	0.0262384	0.0801755	0.480535	0.770318	0.698044	0.0231018	0.00900869	0.0224039
Hist1h1c	4.44129e-113	0.632312	0.856	0.324	5.79455e-109	OPC-G2	0.652036	0.185871	0.344178	0.291651	0.779108	1.14363	0.361811	0.570604	0.58199	0.689515
Tuba1a	1.27001e-108	0.631996	1	0.996	1.65698e-104	NP1a	4.07757	2.99157	2.79131	3.72424	3.08102	3.85333	3.84138	4.34831	3.85055	4.43246
Pdia3	5.96704e-86	0.631916	0.912	0.648	7.78519e-82	OPC1a	2.02487	1.5695	1.28893	1.10638	1.19419	0.751291	0.894369	0.889149	0.608749	0.667018
Csmd1	2.94566e-232	0.631028	0.401	0.022	3.8432e-228	OPC1a	0.305886	0.656367	0.0857976	0.00416426	0.0230077	0.0130554	0.022815	0	0.0102914	0.0104341
Ezh2	7.47917e-105	0.630834	0.998	0.758	9.75807e-101	OPC-S	0.632095	0.725568	0.989397	1.70659	1.97013	1.98592	1.77829	1.31434	1.17276	1.16624
Zeb1	1.18654e-107	0.630075	0.96	0.891	1.54807e-103	OPC1b	0.406982	1.80786	2.29138	1.98366	1.87783	1.36533	1.49408	1.43699	1.70431	1.47162
Shc3	1.38098e-162	0.628029	0.487	0.079	1.80176e-158	OPC1a	0	0.70718	0.242347	0.0639114	0.122412	0.0379619	0.101959	0.0263067	0.0173101	0.0267926
Sh3d19	1.47635e-153	0.628008	0.634	0.15	1.92619e-149	OPC1a	0.737178	0.83437	0.358247	0.0955083	0.106568	0.100097	0.0496677	0.111046	0.283517	0.208816
Rtn1	2.32818e-132	0.627626	1	0.987	3.03757e-128	NP3	2.96819	2.47499	1.87191	2.13586	1.67985	2.53896	2.56499	2.88653	3.40481	3.34358
Dbx2	4.31244e-174	0.62678	0.639	0.142	5.62644e-170	OPC1b	0.169018	0.461386	0.813824	0.220955	0.407233	0.102022	0.194536	0.0294143	0.0574684	0.0380717
Prss23	2.1385e-200	0.626503	0.496	0.064	2.7901e-196	OPC1b	0.106318	0.249253	0.699272	0.135324	0.143352	0.00935734	0.0703686	0.00139229	0	0.00638553
Cyp2j6	1.1759e-08	0.626303	0.481	0.133	0.00015342	COP/NFOL	0.797027	0.623903	0.25102	0.089101	0.0895845	0.0464849	0.0644246	0.0553725	0.0388537	0.0479409
Canx	8.8822e-88	0.626115	0.939	0.736	1.15886e-83	OPC1a	1.86179	1.73166	1.4224	1.08138	1.25666	1.0617	1.25912	1.04913	0.85896	0.880316
Mdk	1.50809e-58	0.625602	0.906	0.611	1.96761e-54	NP1a	0	0.782748	1.40526	1.97553	1.68797	1.87262	1.55112	1.92728	0.325861	0.891366
Nsmce4a	6.95722e-117	0.624599	0.978	0.523	9.07709e-113	OPC-S	0.291208	0.466532	0.703868	1.05657	1.33111	1.16815	0.892406	0.730048	0.420033	0.500755
Susd4	1.19513e-16	0.624488	0.481	0.072	1.55929e-12	COP/NFOL	0.734332	0.582456	0.0359817	0.0234773	0.0150966	0.0162183	0.0124151	0.00519247	0.0383317	0.0174984
Rad51ap1	1.73788e-160	0.624218	0.825	0.212	2.26742e-156	OPC-G2	0	0.0898264	0.140066	0.829494	0.989089	0.935502	0.308142	0.0925015	0.0398614	0.0511733
Cadm3	5.09039e-09	0.622979	0.63	0.203	6.64143e-05	COP/NFOL	0.901435	0.382354	0.22883	0.111689	0.112061	0.103065	0.171525	0.194115	0.480864	0.301335
Nlk	5.69392e-67	0.622524	0.793	0.453	7.42886e-63	NP1a	0.648614	0.412791	0.251982	0.707894	0.373524	0.885579	0.56007	1.27355	0.668743	1.05072
Incenp	2.96017e-161	0.622147	0.906	0.236	3.86214e-157	OPC-S	0	0.175268	0.147446	0.340045	1.07988	1.36876	1.22526	0.161031	0.0797239	0.0487181
Tmem9b	6.96462e-12	0.622061	0.593	0.153	9.08673e-08	COP/NFOL	0.784119	0.342682	0.210884	0.124679	0.13338	0.106342	0.0788909	0.133924	0.117722	0.128492
Prkcq	2.25308e-15	0.621671	0.519	0.089	2.93959e-11	COP/NFOL	0.775073	0.778965	0.115096	0.00825211	0.0222599	0.0105606	0.0105103	0.00878226	0.00926614	0.00417194
Ndc80	1.4267e-219	0.621658	0.742	0.128	1.86142e-215	OPC-G2	0.0312833	0.0540513	0.030812	0.147317	0.595556	0.759888	0.447851	0.0209538	0.00551999	0.0152013
Kif4	8.54534e-76	0.621414	0.728	0.206	1.11491e-71	OPC-M	0	0.131907	0.0725406	0.14803	0.741756	1.05622	0.925126	0.031101	0.0123573	0.0235386
Bace2	3.79279e-278	0.621406	0.407	0.001	4.94845e-274	COP/NFOL	0.622262	0.00183359	0.00174587	0	0	0.00401692	0	0	0	0
Melk	2.60139e-214	0.620396	0.783	0.15	3.39404e-210	OPC-G2	0	0.0685373	0.0355527	0.207026	0.641133	0.785567	0.5525	0.0386351	0.018091	0.0124124
Map6d1	5.60024e-61	0.620099	0.407	0.013	7.30663e-57	COP/NFOL	0.634702	0.0589247	0.0269643	0.00626282	0.0215238	0.00135633	0	0	0.00245585	0.00445289
Cdk1	5.92076e-190	0.619052	0.896	0.193	7.72481e-186	OPC-S	0	0.110207	0.0816627	0.240355	1.01079	1.33271	1.01105	0.104144	0.0445898	0.0338413
Csrp1	3.87337e-78	0.618959	0.854	0.387	5.05358e-74	OPC-G1	0.624815	0.128092	0.413169	1.14477	0.954239	0.612127	0.637144	0.719382	0.320664	0.558243
Hip1r	3.46692e-121	0.618893	0.55	0.144	4.52329e-117	OPC1a	0.720987	0.789219	0.131353	0.170273	0.077156	0.11172	0.119139	0.186698	0.243608	0.172139
Dnmt1	1.57364e-84	0.617248	0.917	0.489	2.05313e-80	OPC-G2	0.305804	0.656311	0.567758	1.18681	1.42586	1.37057	0.566562	0.668949	0.518818	0.41197
Cyp51	1.58004e-66	0.616743	0.728	0.416	2.06148e-62	OPC1a	1.76269	1.16085	0.633322	0.663471	0.506848	0.446901	0.539612	0.843265	0.319455	0.403827
Spred1	1.97823e-80	0.616024	0.697	0.352	2.581e-76	OPC1a	0.581324	1.03558	0.701188	0.333051	0.473953	0.339541	0.418812	0.222489	0.364703	0.35174
Sgo1	4.53156e-68	0.615319	0.654	0.191	5.91232e-64	OPC-M	0	0.0755366	0.0388183	0.150103	0.68032	0.884824	0.867243	0.021181	0.0314798	0.0299479
Srgap1	5.16427e-163	0.614504	0.517	0.087	6.73782e-159	OPC1a	0.08528	0.727363	0.192814	0.0815742	0.0472607	0.0572775	0.0352083	0.170283	0.125662	0.0995834
Cdca8	3.84589e-131	0.614488	0.973	0.308	5.01773e-127	OPC-S	0.0615613	0.399187	0.44929	0.618323	1.51763	1.97645	2.21792	0.463294	0.14695	0.0925775
Zfp488	6.88445e-36	0.614351	0.481	0.034	8.98214e-32	COP/NFOL	0.659039	0.297081	0.0157195	0	0.00240451	0	0.00479322	0	0.00524742	0.00340465
Pnkd	1.95427e-07	0.614286	0.815	0.462	0.00254973	COP/NFOL	1.13509	0.609651	0.516937	0.48027	0.551423	0.54715	0.560334	0.531806	0.467262	0.473555
Pmf1	2.38402e-133	0.614246	0.889	0.314	3.11042e-129	OPC-G2	0.0589634	0.179427	0.310317	0.616765	1.0234	1.03102	0.887471	0.364638	0.117168	0.163072
Cenpp	3.58973e-182	0.613611	0.78	0.18	4.68352e-178	OPC-G2	0	0.0847511	0.107752	0.245015	0.584612	0.80581	0.579088	0.145337	0.0445685	0.0437866
Rap1gap	8.88758e-10	0.613563	0.667	0.216	1.15956e-05	COP/NFOL	0.933876	0.915174	0.684037	0.228156	0.175379	0.0380592	0.115682	0.0319386	0.0424522	0.0493426
Nasp	9.92656e-90	0.613494	0.998	0.76	1.29512e-85	OPC-G2	0.52126	1.15409	1.49212	2.41895	2.40157	2.27422	2.2385	1.74045	0.966511	0.985771
Birc5	1.17063e-142	0.612698	0.963	0.275	1.52732e-138	OPC-S	0	0.404437	0.277939	0.382695	1.38077	1.84338	1.99673	0.318633	0.0729442	0.0728828
Hmgb1	1.58849e-93	0.612226	1	0.98	2.07251e-89	OPC-S	2.35056	2.51016	2.98607	3.50188	3.61574	3.78189	3.75442	3.07572	2.21348	2.26084
Scrt1	1.64855e-97	0.611777	0.699	0.42	2.15086e-93	NP2	0.151925	0.3525	0.12752	0.471859	0.124123	0.610432	0.582183	1.06659	1.27327	1.25489
Odc1	4.39791e-58	0.611431	0.93	0.596	5.73796e-54	OPC-G1	0.277816	0.657417	1.35153	1.72648	1.8283	1.43161	1.58376	0.959325	0.53658	0.588975
St18	5.46395e-78	0.611029	0.565	0.179	7.12882e-74	NP1a	0.758331	0.0315081	0.0325682	0.323943	0.0518137	0.574247	0.343237	0.943433	0.267028	0.776409
Rrm2	2.84272e-74	0.610912	0.88	0.342	3.7089e-70	OPC-G1	0	0.157705	0.353268	1.47216	1.79606	1.85126	1.11114	0.417799	0.0734287	0.100155
Ttyh2	5.54284e-87	0.610847	0.519	0.015	7.23174e-83	COP/NFOL	0.626143	0.00974857	0.0499911	0.0134871	0.0148665	0.00616296	0.00625178	0.0127526	0.0041916	0.0148368
Hirip3	2.04362e-109	0.610846	0.938	0.396	2.66631e-105	OPC-S	0.118397	0.307073	0.430965	0.987305	1.24089	1.37262	0.964926	0.493674	0.317564	0.304236
Ncald	1.66621e-119	0.610656	0.888	0.402	2.1739e-115	OPC1b	0.637877	2.04649	1.51658	1.05983	0.963775	0.357147	0.696025	0.304914	0.116003	0.157007
Pde4b	1.73368e-152	0.60958	0.593	0.13	2.26193e-148	OPC1a	1.05716	0.781045	0.563233	0.042428	0.173796	0.0392358	0.134253	0.0269626	0.0673969	0.0233006
Gad1	1.69993e-98	0.609538	0.642	0.319	2.2179e-94	NP2	0.10088	0.197172	0.0611333	0.191078	0.0261153	0.589568	0.390859	0.975289	1.20122	1.28298
Ncapd2	3.82914e-71	0.609488	0.839	0.284	4.99588e-67	OPC-M	0.0248447	0.212664	0.176293	0.341118	0.709419	1.05915	0.98928	0.217352	0.12603	0.147261
Brca1	1.08425e-216	0.609411	0.8	0.142	1.41462e-212	OPC-S	0.309012	0.0891838	0.093908	0.546103	0.793949	0.610636	0.184802	0.0560215	0.0170584	0.00590357
Ckb	5.72508e-86	0.609263	1	0.92	7.46951e-82	OPC-S	2.37112	2.97207	3.82785	3.08973	3.34651	2.09849	2.70531	1.88508	1.61944	1.59341
Emid1	2.63346e-126	0.609139	0.27	0.023	3.43587e-122	OPC1a	0	0.634281	0.0567113	0.0286579	0.0322403	0.0109593	0.00748341	0.00589025	0.0169711	0.0303731
Wasf1	1.14937e-104	0.608969	0.685	0.269	1.49958e-100	OPC1a	1.32254	0.936148	0.335493	0.248176	0.229443	0.262478	0.259086	0.282336	0.394491	0.344864
Kcnc1	2.71886e-61	0.608956	0.577	0.419	3.5473e-57	NP2	0	0.421243	0.53034	0.595667	0.449514	0.461764	0.395306	0.439906	1.10857	0.63675
Sh3bp4	4.24246e-07	0.608622	0.556	0.201	0.00553514	COP/NFOL	0.884759	0.716876	0.468401	0.115328	0.0967765	0.0997344	0.100185	0.185465	0.0949963	0.258084
Cdk5r1	1.39948e-96	0.608575	0.766	0.605	1.8259e-92	NP2	0.220056	0.454175	0.565899	0.650608	0.403511	0.738636	0.874413	1.03763	1.4242	1.36201
Ralgds	7.99173e-10	0.607906	0.741	0.277	1.04268e-05	COP/NFOL	0.957132	0.232178	0.205038	0.330356	0.126081	0.207872	0.24454	0.505833	0.450873	0.573479
Gm42047	8.91585e-35	0.607456	0.515	0.266	1.16325e-30	OPC-G2	0.194673	0.451729	0.457248	0.498503	0.733682	1.06628	0.948409	0.410818	0.267851	0.257792
Cdc20	5.94905e-114	0.606888	0.617	0.154	7.76172e-110	OPC-G2	0	0.236422	0.133378	0.0645375	0.384203	0.993698	1.92845	0.132599	0.0182726	0.074924
Dclk2	1.09851e-66	0.606851	0.914	0.693	1.43322e-62	NP1a	0.203114	0.62905	0.691096	1.2188	0.782438	1.39453	1.07315	1.67571	1.09487	1.43452
H3f3a	3.36447e-146	0.606748	1	0.995	4.38962e-142	NP3	2.37752	2.5878	2.90147	3.36662	3.10311	3.72693	3.27645	3.85275	3.76992	4.03702
Serf1	1.45503e-94	0.606295	0.96	0.865	1.89838e-90	NP3	0.371526	1.16768	1.12439	1.10196	1.02311	1.19974	1.2054	1.61878	1.93925	2.04
Aurkb	1.12235e-228	0.60611	0.837	0.138	1.46433e-224	OPC-S	0	0.0421245	0.0206703	0.120419	0.819296	0.930267	0.591797	0.0159041	0.013226	0.00551768
Ezr	6.95425e-58	0.605098	0.867	0.442	9.07321e-54	OPC-G1	0.10088	0.0624413	0.418541	1.36486	0.927739	1.23423	1.26623	1.37272	0.246943	0.687347
Pgp	2.2285e-86	0.604845	0.826	0.483	2.90753e-82	OPC1a	1.03908	1.25743	0.950012	0.846837	1.15423	0.73262	0.608817	0.35602	0.262241	0.232801
Naa50	3.84506e-120	0.604774	0.98	0.448	5.01666e-116	OPC-S	0.20257	0.613008	0.786944	0.958656	1.19964	0.760943	0.889363	0.426735	0.324042	0.286262
Hadh	1.07102e-07	0.604716	0.556	0.204	0.00139737	COP/NFOL	0.811183	0.235776	0.472407	0.238427	0.363708	0.166266	0.228225	0.0866227	0.0352464	0.0572185
Tns3	3.20421e-145	0.604605	0.538	0.117	4.18053e-141	OPC1a	2.24703	0.765883	0.259537	0.164055	0.174	0.0930383	0.147098	0.0515607	0.0198505	0.0254637
Hnrnpf	2.78609e-109	0.604579	0.995	0.71	3.63501e-105	OPC-S	0.81359	1.00673	1.30239	1.53817	1.70301	1.28041	1.20631	1.08578	0.795315	0.821198
Malat1	1.86423e-53	0.603956	1	0.999	2.43226e-49	OPC1a	6.18098	6.35963	5.84749	4.79834	5.00672	5.43539	5.16527	5.24071	6.28016	5.95961
Tpm4	3.52635e-91	0.603745	0.915	0.524	4.60082e-87	OPC-G2	0.182196	0.484788	0.697612	1.13318	1.25457	1.35164	1.02681	0.844332	0.395021	0.513661
Ctsd	9.37106e-08	0.603679	0.778	0.416	0.00122264	COP/NFOL	1.09346	0.824715	0.724707	0.393909	0.384936	0.361996	0.376684	0.39596	0.332202	0.393865
Selenoh	2.27628e-95	0.603616	0.986	0.784	2.96986e-91	OPC-G2	0.149407	1.22932	1.52461	1.94739	2.13637	2.19651	2.47738	1.64625	1.10107	1.10435
Chst11	1.49008e-163	0.603508	0.515	0.09	1.9441e-159	OPC1a	0	0.692332	0.222975	0.102756	0.079499	0.0709522	0.0657839	0.0711719	0.0455646	0.0430035
6330403K07Rik	7.99019e-117	0.60315	0.91	0.739	1.04248e-112	NP2	0.10088	0.971612	1.08946	0.839103	0.449638	1.01899	1.03031	1.78406	1.93622	2.07469
Cbx5	6.14098e-109	0.602571	1	0.792	8.01214e-105	OPC-S	0.693221	1.33908	1.78554	1.78666	2.02661	1.78966	1.58213	1.0656	1.09263	0.992783
Galnt13	5.49652e-235	0.602512	0.464	0.036	7.1713e-231	OPC1a	0.0975416	0.640194	0.106865	0.016494	0.049849	0.036297	0.0316427	0.0095404	0.0249287	0.00626656
Prc1	9.76008e-171	0.602364	0.958	0.239	1.2734e-166	OPC-S	0.214654	0.328829	0.141289	0.2516	1.40439	2.05235	1.95327	0.156307	0.0909979	0.0798519
Nop56	4.37713e-105	0.602096	0.97	0.505	5.71084e-101	OPC-S	0.537551	0.725487	0.812121	1.12792	1.29818	0.879152	0.774255	0.576188	0.481957	0.389645
Rpa2	1.39473e-83	0.601954	0.81	0.31	1.81971e-79	OPC-G1	0.0516297	0.187305	0.426938	1.04171	1.11951	0.762088	0.44997	0.280752	0.153066	0.10702
Ccne2	2.17633e-198	0.601604	0.681	0.106	2.83945e-194	OPC-S	0	0.0775678	0.131455	0.564425	0.751044	0.428467	0.0545863	0.0295151	0.0114344	0.0046698
Pmf1	4.77323e-140	0.60122	0.923	0.313	6.22764e-136	OPC-S	0.0589634	0.179427	0.310317	0.616765	1.0234	1.03102	0.887471	0.364638	0.117168	0.163072
mt-Co1	2.72645e-10	0.600863	1	1	3.5572e-06	COP/NFOL	4.32181	3.95031	4.02456	3.64688	3.58044	3.6231	3.60042	3.5528	3.64049	3.59327
Cenpw	3.00443e-67	0.600779	0.802	0.286	3.91989e-63	OPC-M	0.079432	0.163321	0.21176	0.482993	0.860105	0.827856	0.962533	0.233506	0.101091	0.0889215
Mfge8	3.85921e-69	0.600717	0.901	0.444	5.03511e-65	OPC-S	0.167875	1.00388	2.4971	1.39141	1.87361	0.543643	1.51717	0.399627	0.307519	0.272702
Kdm5b	3.7288e-89	0.60042	0.767	0.601	4.86497e-85	NP2	0.374945	0.79871	0.880048	0.491698	0.210221	0.431887	0.912833	1.16182	1.46687	1.3399
Ank3	2.39395e-70	0.599908	0.488	0.228	3.12339e-66	NP2	1.77536	1.06702	0.147475	0.0654714	0.039951	0.129463	0.0564157	0.184745	1.0387	0.646446
Cadm2	7.52443e-89	0.59966	0.798	0.374	9.81713e-85	OPC1a	1.9993	1.26279	0.48319	0.178771	0.213892	0.518619	0.407375	0.470741	1.02307	0.817909
mt-Cytb	2.75137e-10	0.599227	1	1	3.58971e-06	COP/NFOL	4.41278	4.26514	3.93833	3.70599	3.55585	3.66578	3.67931	3.65248	3.76566	3.7019
H3f3b	7.49292e-130	0.598881	1	0.998	9.77602e-126	OPC-G2	2.50458	2.89922	3.06091	3.39987	3.70925	4.19066	3.53035	3.77023	3.86596	3.87194
Gfra1	5.23912e-205	0.598285	0.462	0.048	6.83548e-201	OPC1a	0.285259	0.64346	0.138639	0.0341604	0.0634987	0.0287652	0.0607072	0.0182702	0.00544621	0.00859718
Slc27a4	2.94557e-07	0.598117	0.407	0.121	0.00384308	COP/NFOL	0.728591	0.247855	0.136541	0.11355	0.0988361	0.124624	0.0749548	0.090771	0.114778	0.119597
Tm7sf3	1.56327e-103	0.59804	0.616	0.222	2.0396e-99	OPC1a	1.18743	0.835338	0.443512	0.19357	0.266879	0.159729	0.273682	0.129414	0.16996	0.138502
Dek	9.16109e-69	0.597943	1	0.721	1.19525e-64	OPC-G1	0.406202	1.15236	1.38061	2.30105	2.74897	2.5141	1.98081	1.31058	0.830968	0.807289
Dtymk	1.98334e-108	0.597905	0.988	0.605	2.58766e-104	OPC-S	0.55872	0.685485	1.01379	1.35158	1.481	1.23152	1.06188	0.839071	0.547505	0.619513
Cenpq	2.28843e-186	0.597262	0.911	0.222	2.98571e-182	OPC-S	0.330471	0.235477	0.185635	0.408258	0.872089	0.643197	0.66532	0.131372	0.106233	0.109036
Mapt	5.23816e-81	0.597235	0.819	0.735	6.83423e-77	NP2	1.64209	1.49355	1.30725	0.977795	1.01197	0.581292	0.837424	0.852751	1.74658	1.35255
Foxm1	8.05899e-198	0.597198	0.735	0.144	1.05146e-193	OPC-G2	0	0.0718109	0.0572586	0.126306	0.496709	0.742979	0.591945	0.0780984	0.0149241	0.0163324
Cdk5rap2	1.18404e-97	0.597	0.891	0.406	1.54481e-93	OPC-G2	0.0350892	0.52729	0.58982	0.519506	0.862397	1.14305	1.06431	0.390224	0.376315	0.337056
Tubb2b	4.15385e-136	0.596998	1	0.986	5.41953e-132	NP2	2.81982	2.48477	2.28389	2.65149	2.08933	2.89825	3.02917	3.71046	3.78814	4.14882
Kpna2	6.26155e-128	0.596032	0.603	0.143	8.16944e-124	OPC-G2	0.148371	0.0970707	0.0788791	0.111264	0.536153	0.779271	0.809962	0.0513229	0.0300912	0.0516431
Kif15	1.80587e-162	0.595745	0.872	0.214	2.35612e-158	OPC-S	0	0.159011	0.129618	0.384984	0.962341	1.22806	0.869228	0.0862704	0.0271125	0.0303909
mt-Atp6	6.90518e-12	0.5956	1	1	9.00919e-08	COP/NFOL	5.21135	4.93431	4.75153	4.54985	4.41814	4.52304	4.49787	4.44393	4.60529	4.52461
Itgb1	9.90393e-82	0.595105	0.914	0.64	1.29217e-77	OPC1a	1.5995	1.45859	1.19546	0.919713	0.968879	0.874187	1.00974	0.879357	0.544556	0.595288
Stmn3	5.57665e-124	0.594881	0.993	0.924	7.27585e-120	NP3	0.668939	1.61695	1.12157	1.59365	1.24172	1.80113	1.65702	2.18388	2.2727	2.41159
Supt16	7.82409e-108	0.594795	1	0.767	1.02081e-103	OPC-S	0.86465	1.19454	1.22813	1.52005	1.82033	1.58874	1.37828	1.14355	1.04235	0.948864
Nrxn2	2.5997e-77	0.594591	0.922	0.67	3.39183e-73	OPC1a	0.18684	1.55027	0.973305	0.727624	0.548588	0.677877	0.455367	0.921605	1.24456	1.15269
Limch1	3.13706e-12	0.594325	0.519	0.112	4.09293e-08	COP/NFOL	0.752839	0.370012	0.210737	0.0698664	0.0906015	0.068042	0.0936966	0.0952879	0.177273	0.0846377
Abracl	6.51726e-62	0.594264	0.951	0.731	8.50307e-58	NP1a	0.329358	0.454176	0.514828	1.78189	1.23084	1.72574	1.50001	1.99286	1.61881	1.68607
Rab6b	3.3343e-67	0.593448	0.632	0.478	4.35027e-63	NP2	0.48966	0.749067	0.384803	0.458636	0.326613	0.461988	0.414997	0.698109	1.19694	0.953862
Arxes2	6.36785e-158	0.593341	0.54	0.103	8.30813e-154	OPC1a	0.0931798	0.707635	0.265705	0.102037	0.136112	0.0608792	0.0638343	0.0605717	0.0940713	0.0640441
Arl6ip1	5.1963e-37	0.593279	0.93	0.823	6.77962e-33	OPC1a	1.65458	2.25227	1.52146	0.745843	1.44639	2.43999	2.81245	1.20052	1.24296	1.22849
Frmd8	8.96632e-09	0.592933	0.407	0.099	0.000116984	COP/NFOL	0.685567	0.130354	0.111345	0.12544	0.139901	0.0976281	0.155752	0.118777	0.0224998	0.0370398
Stk32a	0	0.592544	0.432	0.01	0	OPC1a	0	0.603806	0.0353396	0.00650008	0.0107739	0.00686455	0.0156533	0.0132711	0.00220412	0.00376134
Srsf7	2.40714e-68	0.592511	0.959	0.69	3.14059e-64	OPC-G1	0.824716	0.861356	1.03966	1.71708	1.68338	1.40593	1.44113	1.19149	0.746881	0.903428
Adam23	7.09889e-09	0.592475	0.407	0.096	9.26193e-05	COP/NFOL	0.697486	0.258047	0.0530293	0.196181	0.173243	0.176835	0.0925028	0.0347205	0.0087806	0.0345989
Il1rap	3.53908e-15	0.592309	0.407	0.057	4.61743e-11	COP/NFOL	0.683974	0.430464	0.0341983	0.00690894	0.0320173	0.0190429	0.010888	0.0197405	0.0789345	0.0159401
Mns1	5.90359e-73	0.592162	0.806	0.266	7.70241e-69	OPC-M	0.0554656	0.249485	0.230781	0.42705	0.877305	0.914169	0.957223	0.12432	0.0657502	0.0232349
Gadd45g	1.4869e-75	0.591992	0.953	0.524	1.93995e-71	OPC-S	0	0.263287	1.87141	2.12054	1.86776	1.19096	1.82232	1.21796	0.604799	0.757329
Sdk2	2.01819e-75	0.591649	0.741	0.386	2.63314e-71	NP3	0.0347697	0.106759	0.181443	0.392472	0.124108	0.590824	0.25542	0.889865	1.5596	1.39309
Nuf2	9.90942e-185	0.591328	0.78	0.168	1.29288e-180	OPC-G2	0	0.120528	0.0962843	0.21688	0.653905	0.798141	0.786552	0.0606608	0.0244362	0.0105381
Hmgb3	1.97024e-55	0.590336	1	0.903	2.57058e-51	OPC-M	0.313615	1.23021	1.62297	2.19121	2.08361	2.37897	2.48689	2.18866	1.71304	1.81831
St8sia2	3.23885e-83	0.590222	0.549	0.283	4.22572e-79	NP2	0	0.0730928	0.0878368	0.282706	0.153056	0.498005	0.41006	0.606416	0.982177	0.792935
Galnt10	1.68077e-186	0.589733	0.481	0.059	2.1929e-182	OPC1a	0.100336	0.661886	0.141186	0.0346541	0.0254163	0.0562427	0.0753333	0.0783718	0.0584512	0.0790144
Scrn1	8.23933e-09	0.589571	0.593	0.187	0.000107499	COP/NFOL	0.809105	0.258912	0.128733	0.250757	0.291968	0.265461	0.307419	0.375465	0.0512651	0.243563
Ankrd28	2.28163e-90	0.589518	0.609	0.236	2.97684e-86	OPC1a	1.62022	0.862553	0.336621	0.252337	0.314522	0.302061	0.222755	0.21426	0.210752	0.172867
Actl6b	2.46887e-99	0.589261	0.47	0.171	3.22113e-95	NP2	0	0.085116	0.0252332	0.104576	0.0508761	0.243483	0.131673	0.377882	0.834664	0.653402
Kpna2	2.51976e-36	0.589106	0.479	0.173	3.28753e-32	OPC-M	0.148371	0.0970707	0.0788791	0.111264	0.536153	0.779271	0.809962	0.0513229	0.0300912	0.0516431
Rnf165	7.95426e-73	0.589071	0.672	0.522	1.03779e-68	NP2	0.108153	0.418533	0.465743	0.628308	0.453561	0.598423	0.556574	0.813259	1.24298	1.05793
Anp32b	2.49981e-62	0.588983	0.987	0.698	3.26151e-58	OPC-G1	1.28726	1.10374	1.57439	2.15023	2.4295	2.21166	2.07317	1.25602	0.727725	0.698498
Elavl3	1.22299e-127	0.588667	0.951	0.825	1.59564e-123	NP2	1.96529	0.909921	0.761414	1.46084	0.894664	1.59418	1.64966	2.01485	2.09825	2.0393
Abhd2	1.45534e-82	0.588622	0.552	0.205	1.89879e-78	OPC1a	0.0868911	0.811658	0.429569	0.178844	0.257541	0.166793	0.178957	0.143967	0.181712	0.166564
Hspd1	2.03349e-97	0.588286	0.998	0.791	2.6531e-93	OPC-S	1.15701	1.35786	1.664	1.71739	1.91182	1.23267	1.4833	1.19036	1.03454	1.04459
Gad2	9.63309e-77	0.588016	0.879	0.516	1.25683e-72	NP3	0.162889	0.14353	0.104071	0.962319	0.324962	1.26999	0.971039	1.62559	1.81139	1.75841
Csrp2	1.29877e-94	0.587914	0.896	0.413	1.6945e-90	OPC-G2	0.0449927	0.157715	0.210705	0.688905	0.632142	1.18225	0.725589	0.893075	0.646685	0.777425
Tmem121	2.49454e-80	0.587748	0.593	0.25	3.25463e-76	OPC1a	0.0652058	0.835649	0.344875	0.344989	0.405677	0.285188	0.248334	0.234559	0.125637	0.116419
Dnajc9	1.70366e-92	0.587498	0.967	0.548	2.22277e-88	OPC-G2	0.263219	0.471921	0.70142	1.43308	1.60331	1.4759	0.970379	0.852784	0.573777	0.589448
mt-Nd5	5.30737e-09	0.58686	1	0.948	6.92453e-05	COP/NFOL	2.54876	2.30732	2.13363	1.94703	1.83645	1.87795	1.8937	1.91503	1.79297	1.83482
Lrch3	2.09117e-81	0.586655	0.742	0.381	2.72835e-77	OPC1a	1.21047	1.05184	0.556931	0.30811	0.301545	0.408386	0.254501	0.425284	0.562315	0.492978
Mcm4	2.56607e-103	0.58638	0.813	0.265	3.34795e-99	OPC-G1	0.0709658	0.208756	0.373441	0.904839	0.767887	0.496791	0.313236	0.372131	0.0667783	0.0789192
Tubb4b	7.11537e-105	0.586134	0.985	0.485	9.28343e-101	OPC-S	0.857202	0.655297	0.851255	1.13537	1.73986	2.05037	2.53108	0.949633	0.229358	0.340179
Gapdh	1.99758e-107	0.58588	0.998	0.959	2.60624e-103	OPC-S	2.23942	1.96159	2.43966	2.97897	2.98229	2.89597	2.73869	2.57311	1.87271	1.98892
Tacc2	1.25928e-70	0.58572	0.742	0.427	1.64299e-66	OPC1a	0	1.15365	0.827736	0.530844	0.332169	0.352806	0.462764	0.560128	0.599637	0.600836
Abat	3.28894e-07	0.585117	0.519	0.187	0.00429109	COP/NFOL	0.826069	0.211139	0.245925	0.141654	0.0652147	0.196188	0.19142	0.293692	0.337852	0.28953
Dock9	1.2299e-193	0.584939	0.395	0.031	1.60466e-189	OPC1a	0.99596	0.632572	0.0415674	0.00844278	0.01707	0.00924342	0.0073741	0.0135708	0.0732736	0.0492099
Btg1	2.07699e-89	0.584905	0.985	0.855	2.70984e-85	NP3	0.736113	0.711258	1.27468	1.3357	0.915399	1.67471	1.51542	2.17516	2.91781	2.60137
Mns1	4.87555e-134	0.584559	0.799	0.238	6.36112e-130	OPC-G2	0.0554656	0.249485	0.230781	0.42705	0.877305	0.914169	0.957223	0.12432	0.0657502	0.0232349
Emc10	4.71108e-07	0.584175	0.926	0.739	0.00614654	COP/NFOL	1.5728	1.21653	1.07691	0.93734	0.897062	0.90595	0.971585	0.973942	0.888591	0.975006
Cks1b	1.70237e-124	0.584095	0.963	0.354	2.22109e-120	OPC-S	0.192073	0.196417	0.404054	0.873138	1.19271	1.32017	1.55377	0.442017	0.113612	0.175089
Cnp	1.7427e-109	0.583861	0.683	0.27	2.2737e-105	OPC1a	4.30991	1.25966	0.861593	0.327363	0.333776	0.175096	0.274081	0.258003	0.164457	0.270272
Nfic	2.22255e-119	0.583761	0.896	0.327	2.89976e-115	OPC-S	0.473216	0.377076	0.473251	0.851611	1.00847	0.676743	0.441016	0.356357	0.226262	0.180626
Il1rapl1	1.07004e-89	0.583527	0.646	0.227	1.39609e-85	OPC1a	0.637182	0.968416	0.215725	0.049668	0.063671	0.185266	0.195591	0.173972	0.802261	0.436475
Pou3f4	4.76367e-56	0.583363	0.82	0.654	6.21517e-52	NP3	0.16317	0.326501	0.617364	1.08018	0.777877	1.50966	1.28986	1.60829	1.23695	1.69035
Vbp1	1.17536e-54	0.582899	0.931	0.608	1.53349e-50	OPC-M	0.568295	0.622392	0.629449	0.705811	0.746552	0.995926	1.35884	0.82893	0.840582	0.785391
Rfc2	1.60135e-112	0.582758	0.96	0.432	2.08929e-108	OPC-S	0.21831	0.343216	0.522556	1.05347	1.16083	0.961669	0.579351	0.60747	0.365174	0.392748
Nsg1	2.46058e-129	0.58204	0.936	0.886	3.21031e-125	NP2	0.538457	1.18944	1.1283	1.44201	1.17339	1.30505	1.08008	1.62061	1.98686	1.87535
Adgrg1	2.37361e-97	0.581962	0.825	0.446	3.09685e-93	OPC1b	0.139281	0.708038	1.12905	0.668581	0.681644	0.528106	0.617149	0.547439	0.343813	0.491405
Rab3a	3.10206e-80	0.581615	0.624	0.395	4.04726e-76	NP2	0.718441	0.348876	0.159898	0.319169	0.147369	0.468857	0.362331	0.766179	1.10871	1.06515
Nfib	1.36569e-170	0.581517	1	0.978	1.78182e-166	NP2	0.80581	1.72705	2.45064	2.74587	2.58738	2.94469	2.87922	3.1767	3.4039	3.38267
Rab4a	5.39787e-08	0.581261	0.481	0.148	0.00070426	COP/NFOL	0.748181	0.243747	0.153378	0.144487	0.106153	0.123468	0.132311	0.173675	0.185896	0.174124
Lbh	1.9311e-71	0.581158	0.734	0.398	2.51951e-67	OPC1a	0.0601879	1.12705	0.968063	0.337021	0.365139	0.28832	0.30523	0.44686	0.587272	0.51208
Chaf1b	5.51544e-110	0.580947	0.759	0.218	7.19599e-106	OPC-G1	0	0.036197	0.170234	0.854001	0.792562	0.558233	0.131698	0.3551	0.0557879	0.105261
Knl1	6.34686e-161	0.580938	0.916	0.22	8.28075e-157	OPC-S	0	0.207842	0.101177	0.381055	1.11572	1.52559	1.51937	0.129109	0.0535309	0.0224208
2002-03-01	1.57813e-83	0.580915	0.667	0.312	2.05898e-79	OPC1a	0.44461	0.917635	0.532328	0.259568	0.324416	0.266158	0.347313	0.316582	0.305551	0.266492
Cdh13	2.22909e-07	0.58058	0.444	0.127	0.00290829	COP/NFOL	0.787124	0.846209	0.232216	0.0267036	0.0633804	0.0560873	0.0554026	0.0230451	0.0428269	0.0484089
Cdk1	8.94502e-34	0.580403	0.594	0.242	1.16706e-29	OPC-M	0	0.110207	0.0816627	0.240355	1.01079	1.33271	1.01105	0.104144	0.0445898	0.0338413
Kcnj10	1.28504e-07	0.580393	0.593	0.229	0.00167659	COP/NFOL	0.852127	0.552736	0.577425	0.194254	0.341022	0.100723	0.237463	0.105874	0.0987666	0.0615443
Evi5l	1.15268e-110	0.580332	0.613	0.196	1.5039e-106	OPC1a	0.692378	0.808956	0.337823	0.133991	0.138642	0.202967	0.19494	0.167242	0.253794	0.231982
Atp1a1	7.06259e-07	0.580096	0.556	0.217	0.00921456	COP/NFOL	0.832753	0.61313	0.339931	0.275459	0.214292	0.174617	0.156371	0.198385	0.104321	0.105478
Siva1	4.06223e-67	0.579908	0.883	0.499	5.29999e-63	OPC-G1	0.268134	0.531849	0.762603	1.29647	1.40089	0.941093	0.59716	0.583661	0.42454	0.411165
Phlda1	2.60031e-181	0.579817	0.399	0.037	3.39263e-177	OPC1a	0.317891	0.625562	0.0682902	0.0344223	0.029551	0.0532483	0.0166336	0.0432957	0.031536	0.0544546
Rhob	2.09641e-51	0.57921	0.699	0.494	2.73519e-47	NP3	0.841744	0.558911	0.416793	0.466656	0.281362	0.719533	0.575572	1.12324	0.926992	1.28108
Gpr146	3.24451e-22	0.579132	0.37	0.033	4.23311e-18	COP/NFOL	0.615605	0.101367	0.082389	0.0241363	0.0217365	0.00551906	0.014133	0.0203597	0.0219026	0.009133
Tspan5	1.04016e-67	0.578943	0.704	0.613	1.3571e-63	NP2	0.421605	0.471899	0.808072	0.693435	0.633904	0.742055	0.662152	0.88709	1.35718	1.08868
Sft2d3	6.86761e-07	0.578537	0.593	0.257	0.00896017	COP/NFOL	0.866746	0.408393	0.272831	0.247162	0.233835	0.23226	0.322815	0.313745	0.257229	0.304002
Hmgcs1	9.62312e-63	0.578011	0.845	0.599	1.25553e-58	OPC1a	2.66222	1.55963	1.31795	1.16036	0.877114	0.811071	1.08064	1.23038	0.563413	0.671891
mt-Co3	5.98248e-11	0.577533	1	1	7.80534e-07	COP/NFOL	4.82157	4.5423	4.40056	4.11643	3.97052	4.13154	4.07467	4.08206	4.27233	4.19772
Sae1	9.62981e-95	0.57715	0.955	0.582	1.2564e-90	OPC-G2	0.42153	0.603886	0.797653	1.11905	1.3827	1.42544	1.32286	0.837418	0.533146	0.571527
Hmgn2	4.03691e-66	0.577076	0.994	0.899	5.26695e-62	OPC-G1	0.643779	1.05184	2.01831	2.88471	2.70606	2.9715	3.03352	2.67892	1.72389	2.10358
Crlf1	7.42834e-50	0.576801	0.44	0.171	9.69175e-46	OPC1a	0.144751	1.05652	1.45574	0.156307	0.494041	0.0339296	0.24418	0.0410474	0.0279229	0.0209817
G2e3	5.16203e-85	0.576247	0.806	0.368	6.7349e-81	OPC-G2	0.718774	0.492289	0.356768	0.323345	0.678046	1.08759	1.20084	0.33393	0.494394	0.374857
Sp8	2.02711e-83	0.576184	0.677	0.377	2.64477e-79	NP2	0.181792	0.0653778	0.0563441	0.463036	0.159946	1.01276	0.605614	1.19108	1.30328	1.31133
Uchl1	1.11139e-84	0.575557	0.941	0.839	1.45003e-80	NP3	0.747634	1.00375	0.918821	1.36447	1.04417	1.47417	1.28257	1.90864	1.70479	1.98957
Neil3	5.98755e-183	0.575544	0.686	0.128	7.81196e-179	OPC-G2	0	0.0455007	0.0156735	0.189069	0.683333	0.725599	0.36135	0.0135864	0.0136399	0.0296456
Chd3	5.57362e-83	0.575426	0.959	0.927	7.2719e-79	NP2	1.60994	1.61764	1.6292	1.92371	1.36293	1.84734	1.73444	2.18206	2.47504	2.39669
Prkcb	9.4269e-172	0.575378	0.432	0.052	1.22993e-167	OPC1a	0.0316145	0.629437	0.0784402	0.0414392	0.0706473	0.0772324	0.0734652	0.0335477	0.0389129	0.0367622
Pax6	2.50856e-65	0.575364	0.863	0.455	3.27292e-61	OPC-G2	0.0347697	0.162445	0.341226	0.762984	0.873316	1.39407	1.104	1.08821	1.02479	0.952869
Cd9	2.9867e-110	0.57515	0.925	0.547	3.89674e-106	OPC1b	2.51585	2.08129	1.61926	0.79252	1.0407	0.599918	1.13756	0.636742	0.31468	0.464309
Ado	1.23578e-08	0.57509	0.556	0.185	0.000161232	COP/NFOL	0.772793	0.343937	0.248136	0.2196	0.240361	0.139874	0.0967154	0.118324	0.177405	0.117677
Col9a3	1.22456e-34	0.575086	0.534	0.314	1.59768e-30	OPC1a	2.57016	1.01957	0.357095	0.398858	0.474032	0.337381	0.246434	0.377385	0.422927	0.401225
Malat1	1.24215e-202	0.574847	1	0.999	1.62063e-198	NP2	6.18098	6.35963	5.84749	4.79834	5.00672	5.43539	5.16527	5.24071	6.28016	5.95961
Eif4a3	2.6627e-105	0.574701	0.983	0.57	3.47402e-101	OPC-S	0.618243	0.707178	0.844602	1.18465	1.36727	1.11919	0.840603	0.835139	0.48739	0.58491
Srrm4	3.49201e-82	0.574397	0.697	0.443	4.55603e-78	NP2	0.0910588	0.13859	0.172114	0.665429	0.253104	0.577913	0.463436	1.21457	1.3156	1.43269
Kif5a	2.07924e-79	0.57333	0.621	0.374	2.71279e-75	NP2	0.162195	0.430182	0.136615	0.314371	0.122157	0.476255	0.416757	0.813463	1.12169	1.09709
Mmd2	1.87185e-107	0.573313	0.633	0.228	2.44221e-103	OPC1b	0.373296	0.526148	0.840672	0.289161	0.467238	0.142764	0.252875	0.174854	0.158416	0.122198
Ssrp1	8.0436e-101	0.572834	0.983	0.656	1.04945e-96	OPC-S	0.430017	0.706779	0.955512	1.34349	1.56502	1.45455	1.26066	1.03711	0.73572	0.757049
Msmo1	2.11705e-50	0.572661	0.583	0.309	2.76211e-46	OPC1a	1.36956	0.979676	0.538288	0.589703	0.366543	0.353974	0.559544	0.60719	0.171312	0.21638
Ptges3	5.84464e-107	0.571587	0.995	0.732	7.6255e-103	OPC-S	0.943168	0.935727	1.21028	1.46955	1.70398	1.42807	1.3036	1.09458	0.946439	0.923833
Olfr1297	1.55025e-115	0.571382	0.468	0.102	2.02261e-111	OPC1a	0.322845	0.711574	0.537114	0.0944398	0.153788	0.029993	0.0741714	0.0179865	0.00966634	0.0130082
Hist1h4i	1.01756e-135	0.571372	0.721	0.195	1.32761e-131	OPC-G2	0.131611	0.0932665	0.134702	0.311771	0.499126	0.796707	0.364151	0.362834	0.0850264	0.18645
Srsf7	8.87078e-96	0.571203	0.993	0.68	1.15737e-91	OPC-S	0.824716	0.861356	1.03966	1.71708	1.68338	1.40593	1.44113	1.19149	0.746881	0.903428
Ska1	1.48687e-193	0.570903	0.676	0.12	1.93993e-189	OPC-G2	0	0.0536428	0.0180293	0.113024	0.505818	0.69532	0.500318	0.0124885	0.0137053	0.0176572
Cadps	5.77327e-55	0.57067	0.577	0.407	7.53239e-51	NP2	0.0615613	0.77265	0.221687	0.287702	0.256543	0.632313	0.227433	0.652995	1.13141	0.908958
Ldha	2.54583e-87	0.569556	0.805	0.444	3.32155e-83	OPC1b	1.28009	0.956267	1.19411	0.847793	1.08804	0.405508	0.645815	0.414099	0.29234	0.312345
Id2	5.04371e-44	0.569235	0.55	0.291	6.58053e-40	OPC1a	0.0473454	1.03447	0.594408	0.377663	0.536086	0.425813	0.362755	0.338012	0.561792	0.319592
Fut9	2.10512e-84	0.569226	0.62	0.259	2.74655e-80	OPC1a	0.122821	0.886454	0.669641	0.321251	0.573468	0.321562	0.219845	0.146964	0.123024	0.0621868
Atp2b1	7.24915e-70	0.569133	0.845	0.565	9.45797e-66	OPC1a	0.646925	1.32495	0.878132	0.777158	0.924306	0.879947	0.697927	0.615491	0.688024	0.581662
Robo2	3.73379e-81	0.568575	0.816	0.397	4.87148e-77	NP3	0.148494	0.140475	0.189104	0.332414	0.0853752	0.695745	0.422099	1.01031	2.09382	1.68915
Chst2	5.78624e-10	0.567408	0.481	0.112	7.54931e-06	COP/NFOL	0.713546	0.504462	0.184355	0.0624155	0.104679	0.0602406	0.03913	0.0472242	0.0714905	0.0620258
Lypd1	8.58114e-223	0.566735	0.446	0.035	1.11958e-218	OPC1a	0	0.603466	0.125486	0.0190135	0.0800533	0.00776837	0.0134155	0.00355561	0.0153253	0.00716765
Bub1	1.92629e-185	0.566639	0.728	0.144	2.51323e-181	OPC-G2	0	0.08593	0.0477473	0.146355	0.573179	0.734356	0.74766	0.0284498	0.00858115	0.0113512
Dab1	6.04664e-117	0.566615	0.566	0.149	7.88905e-113	OPC1a	0.111064	0.788767	0.231954	0.0983117	0.125555	0.171108	0.137091	0.214927	0.318528	0.269154
Prex1	3.12519e-118	0.566512	0.477	0.109	4.07744e-114	OPC1a	0.181422	0.673568	0.27468	0.147505	0.117873	0.0793185	0.0716378	0.0681056	0.0447082	0.0364229
Nrep	1.40938e-86	0.566387	0.952	0.693	1.83882e-82	NP3	0.363163	0.531482	0.598966	0.886953	0.447527	1.23009	1.15761	1.66765	2.24972	2.00749
Gng5	5.51832e-92	0.566109	0.998	0.733	7.19975e-88	OPC-S	1.43578	1.24693	1.9986	1.63716	1.90251	1.37711	1.52841	1.1889	0.682497	0.874137
Nudcd2	5.15392e-47	0.565528	0.839	0.444	6.72432e-43	OPC-M	0.840813	0.538016	0.637836	0.650873	0.788745	0.769789	1.09296	0.466896	0.249574	0.25813
Hist1h2af	6.85812e-222	0.565258	0.793	0.118	8.94778e-218	OPC-S	0	0.00670065	0.0115712	0.10972	0.808656	1.20086	0.0489369	0.00886449	0.0134099	0.0206596
Hmgn3	6.52396e-47	0.565191	0.931	0.546	8.51181e-43	OPC-M	1.0144	1.06663	0.891431	0.871937	0.732575	0.739469	1.29504	0.773961	0.389888	0.437535
Ptma	1.11901e-150	0.564686	1	0.998	1.45998e-146	OPC-G2	2.95864	2.9952	3.60696	4.28701	4.28903	4.41337	4.13685	4.05889	3.73243	3.77372
Srgap2	1.99589e-81	0.564433	0.759	0.648	2.60404e-77	NP2	0.158805	0.734291	0.955483	0.581395	0.540145	0.834045	0.753073	0.847512	1.42604	1.23554
Gapdh	9.68938e-76	0.56435	0.991	0.96	1.26417e-71	OPC-G1	2.23942	1.96159	2.43966	2.97897	2.98229	2.89597	2.73869	2.57311	1.87271	1.98892
Frmd4b	5.22651e-63	0.564309	0.464	0.255	6.81902e-59	NP2	0.607121	0.094735	0.17772	0.277905	0.25104	0.362409	0.255769	0.285483	0.855698	0.522644
Ubald2	2.01728e-42	0.564164	0.926	0.571	2.63194e-38	OPC-M	0.216416	0.473588	0.497771	0.666061	0.796437	1.24686	1.33927	0.848365	0.743602	0.85859
Mdk	6.28886e-58	0.564109	0.939	0.606	8.20508e-54	OPC-G2	0	0.782748	1.40526	1.97553	1.68797	1.87262	1.55112	1.92728	0.325861	0.891366
Rbbp7	1.09837e-108	0.563622	0.965	0.455	1.43305e-104	OPC-S	0.33384	0.473352	0.643551	0.948409	1.14338	0.89582	0.750247	0.462165	0.352735	0.378125
Dut	8.17035e-62	0.563259	0.959	0.559	1.06599e-57	OPC-G1	0.0948539	0.585486	0.768779	1.74089	2.09018	2.03706	1.14882	0.973053	0.546924	0.528237
Lhx2	1.09587e-145	0.562866	0.854	0.236	1.42979e-141	OPC-S	0.0314962	0.199586	0.599589	0.686246	0.883848	0.417606	0.589264	0.190139	0.0520981	0.0835358
Cdca7	7.41344e-52	0.562805	0.978	0.71	9.67232e-48	OPC-G1	0.228946	0.229846	0.657826	2.0174	1.60436	2.0774	1.63588	1.97628	1.30619	1.55895
Megf11	6.90855e-160	0.562262	0.442	0.059	9.01358e-156	OPC1a	0.0316145	0.649096	0.362191	0.0504782	0.0690547	0.018619	0.0412439	0.0127242	0.024781	0.00507787
Hsd17b12	7.25102e-74	0.562158	0.834	0.532	9.46041e-70	OPC1a	1.84464	1.23811	1.03673	0.759672	0.819851	0.51441	0.735478	0.539001	0.435157	0.444097
Tenm4	1.01415e-113	0.561942	0.288	0.045	1.32316e-109	NP2	0.322146	0.0526088	0.100287	0.024352	0.0163486	0.0415053	0.0550411	0.0476067	0.618735	0.0663583
Ank3	8.78356e-114	0.561829	0.718	0.221	1.14599e-109	OPC1a	1.77536	1.06702	0.147475	0.0654714	0.039951	0.129463	0.0564157	0.184745	1.0387	0.646446
Smurf1	1.68883e-10	0.561135	0.444	0.1	2.20342e-06	COP/NFOL	0.679364	0.106147	0.102233	0.0874631	0.0715184	0.0762171	0.106977	0.0955317	0.196214	0.122943
Bub1b	3.10096e-179	0.56109	0.688	0.129	4.04583e-175	OPC-G2	0	0.0793986	0.0602654	0.0701698	0.377067	0.733068	1.01807	0.0402718	0.0303951	0.0185317
Phgdh	2.83408e-31	0.56018	0.793	0.441	3.69762e-27	OPC-M	0.627537	0.577625	1.31336	1.0846	1.24993	0.751409	1.31368	0.544577	0.146449	0.107569
Dtl	6.87526e-153	0.560122	0.864	0.223	8.97015e-149	OPC-S	0	0.113177	0.292331	0.990367	0.876675	0.672669	0.322049	0.269021	0.0207459	0.0373451
Slbp	2.12858e-84	0.55982	0.851	0.362	2.77716e-80	OPC-G2	0.195132	0.278323	0.424378	1.02633	1.32331	1.11859	0.400868	0.429261	0.256792	0.251551
Tmem205	6.32905e-07	0.55962	0.63	0.3	0.00825751	COP/NFOL	0.896295	0.463499	0.461138	0.248174	0.276027	0.228374	0.25334	0.324263	0.324091	0.303875
Ogt	1.63591e-105	0.559619	0.899	0.837	2.13437e-101	NP2	0.955945	1.34637	1.24808	0.96377	0.720784	1.0934	0.843592	1.26451	1.80652	1.71104
Id4	1.12533e-48	0.557793	0.798	0.49	1.46822e-44	NP1a	0.0248447	0.24096	0.409616	0.993362	0.513262	1.14169	0.737909	1.51012	1.17596	1.48698
Prickle1	7.82561e-88	0.557711	0.444	0.01	1.02101e-83	COP/NFOL	0.569784	0.0362953	0.010054	0.00546752	0.00977996	0.00413385	0	0	0.0206022	0.00300798
Id4	3.05036e-39	0.556885	0.686	0.494	3.97981e-35	NP3	0.0248447	0.24096	0.409616	0.993362	0.513262	1.14169	0.737909	1.51012	1.17596	1.48698
Prim1	1.63156e-129	0.556619	0.911	0.297	2.12869e-125	OPC-S	0.0585068	0.249541	0.240939	0.848825	0.964505	0.913298	0.319959	0.427676	0.180899	0.2082
Gas1	4.58795e-48	0.556536	0.516	0.249	5.9859e-44	OPC1b	0.0789855	0.559073	0.941325	0.455555	0.896393	0.31783	0.712487	0.112424	0.117969	0.0794837
Nudc	5.20065e-102	0.556529	0.993	0.772	6.78528e-98	OPC-S	0.941289	1.00482	1.16349	1.45333	1.72698	1.46013	1.39833	1.11049	1.04641	0.989921
Kif5c	5.5565e-52	0.556451	0.748	0.575	7.24957e-48	NP3	0.426849	0.477133	0.385089	0.95821	0.572186	0.831302	0.733013	1.29833	1.1254	1.41364
Nlgn2	8.18165e-87	0.556386	0.661	0.273	1.06746e-82	OPC1a	0.649892	0.877323	0.323276	0.224455	0.203181	0.229525	0.264221	0.365559	0.382672	0.388456
Stam	2.30783e-08	0.556029	0.593	0.213	0.000301103	COP/NFOL	0.799373	0.243809	0.187879	0.154434	0.224793	0.266759	0.181725	0.196518	0.331295	0.256921
Tubb5	3.31895e-110	0.555514	1	0.978	4.33024e-106	NP3	2.09009	1.9154	2.10565	3.36845	3.50684	3.97238	3.30144	3.72806	3.31883	3.84331
Asap1	8.16813e-61	0.555063	0.675	0.585	1.0657e-56	NP2	0.175736	0.751194	0.449382	0.557107	0.528141	0.796464	0.536953	0.861441	1.28369	1.05862
Tmem176a	6.81632e-138	0.555007	0.38	0.05	8.89326e-134	OPC1a	0.306873	0.614794	0.100074	0.0289822	0.0486341	0.0342979	0.0393015	0.0536383	0.0635172	0.0549946
Nhp2	5.00172e-90	0.55418	0.975	0.579	6.52574e-86	OPC-S	0.642605	0.799953	1.19367	1.28746	1.38315	0.759658	0.976867	0.707879	0.49151	0.556395
Gng3	2.71267e-50	0.554169	0.732	0.472	3.53922e-46	NP3	0.882643	1.08086	0.226707	0.392684	0.167134	0.604569	0.493236	1.07633	1.62925	1.53246
Mllt3	3.8586e-50	0.553949	0.548	0.412	5.03432e-46	NP2	0.220898	0.466829	0.3554	0.362499	0.365234	0.53979	0.441631	0.525883	1.04419	0.733339
Hjurp	1.20499e-29	0.553815	0.862	0.534	1.57215e-25	OPC-M	0.340923	0.694403	0.560156	0.898874	1.19706	1.65501	1.40601	0.498908	0.588027	0.520841
Timp4	1.4877e-89	0.552888	0.504	0.151	1.941e-85	OPC1b	0.671261	0.935684	0.820951	0.0719167	0.230929	0.0328661	0.139251	0.0375837	0.0982938	0.075275
mt-Co2	3.9727e-10	0.552789	1	1	5.18318e-06	COP/NFOL	4.7016	4.40778	4.28293	4.09669	3.99266	4.0532	4.03255	4.00298	4.15418	4.06141
Plpp2	6.91777e-36	0.552225	0.333	0.016	9.02562e-32	COP/NFOL	0.568853	0.0339459	0.0149497	0.0288786	0.00523621	0.00864175	0.00978551	0.0281346	0.0065458	0.0193516
Sox11	1.20776e-82	0.552173	1	0.959	1.57577e-78	NP1a	0.981835	1.41421	2.09793	3.31297	2.65859	3.35854	3.32828	3.63371	3.36978	3.60052
Chd7	3.54189e-77	0.552163	0.956	0.841	4.6211e-73	OPC1b	1.13747	1.59253	2.04477	1.87639	1.66089	1.45596	1.43284	1.48787	1.34259	1.24703
Nol4	2.09773e-72	0.552133	0.72	0.541	2.7369e-68	NP2	0	0.34654	0.188974	0.806629	0.439411	1.05565	0.912251	1.17597	1.37715	1.27987
Kctd4	4.5945e-234	0.551843	0.434	0.029	5.99445e-230	OPC1a	0.435626	0.582008	0.0880253	0.0109058	0.0158693	0.0112445	0.0157632	0.0135669	0.0226821	0.00864277
Susd4	1.57399e-279	0.55142	0.464	0.022	2.05358e-275	OPC1a	0.734332	0.582456	0.0359817	0.0234773	0.0150966	0.0162183	0.0124151	0.00519247	0.0383317	0.0174984
Mpp5	6.42993e-11	0.551222	0.556	0.146	8.38913e-07	COP/NFOL	0.702364	0.247661	0.198377	0.111275	0.200543	0.13596	0.235962	0.109692	0.0853855	0.0957883
Synpr	9.80183e-55	0.551059	0.528	0.232	1.27884e-50	NP3	0.0248447	0.0297877	0.0556006	0.164403	0.0261143	0.35899	0.143225	0.585461	1.16142	1.06976
B3gat1	1.20632e-135	0.550983	0.538	0.118	1.57389e-131	OPC1a	0.123819	0.692174	0.385747	0.0418975	0.129244	0.0432256	0.0804315	0.014717	0.159579	0.0681499
Prdx6	4.20563e-76	0.549847	0.926	0.631	5.48708e-72	OPC1b	0.441952	0.840644	1.46832	1.24899	1.16094	0.876429	1.19919	1.0444	0.634949	0.755381
Sapcd2	2.59454e-79	0.549723	0.523	0.187	3.3851e-75	OPC1a	0	0.770588	0.142646	0.0632509	0.310271	0.633166	0.759654	0.0476751	0.0206401	0.0306193
Filip1l	4.45646e-77	0.549641	0.252	0.055	5.81435e-73	NP2	0	0.0463802	0.0466264	0.069973	0.0239978	0.0761376	0.0271732	0.10035	0.61619	0.119095
Slc4a4	8.20178e-47	0.549587	0.451	0.273	1.07009e-42	NP2	0.055372	0.346125	0.603352	0.242623	0.310409	0.275394	0.253646	0.343485	0.943324	0.51594
Homer2	4.96596e-88	0.549445	0.658	0.285	6.47909e-84	OPC1b	0.234776	0.659672	0.886724	0.478971	0.658867	0.312187	0.376715	0.172271	0.0658368	0.0733984
Nacad	8.20266e-15	0.54938	0.481	0.08	1.0702e-10	COP/NFOL	0.657931	0.113287	0.0180284	0.0704987	0.0132722	0.102029	0.139367	0.183715	0.113579	0.205747
Vcan	9.87536e-60	0.548773	0.77	0.677	1.28844e-55	NP2	1.40685	1.8763	0.90776	0.744789	0.542924	1.06801	1.04908	1.17364	1.7498	1.29074
Sp9	2.72939e-61	0.548318	0.926	0.536	3.56103e-57	NP1a	0.24924	0.10929	0.0860407	1.08997	0.449084	1.50456	1.11102	1.72358	1.62413	1.64583
Nsg2	3.58921e-90	0.5482	0.881	0.807	4.68284e-86	NP2	0.298773	0.822777	1.07667	1.0611	0.77062	1.30005	1.20821	1.63658	1.82069	1.76598
Crmp1	2.25494e-83	0.548188	0.938	0.775	2.94202e-79	NP3	0.667086	0.722454	0.664083	1.23028	0.69841	1.25708	1.28672	1.77182	1.76262	1.85322
Pid1	7.58552e-111	0.548061	0.754	0.291	9.89683e-107	OPC1b	0.163275	1.37132	1.03646	0.392209	0.410331	0.249366	0.356602	0.264519	0.0834459	0.102883
Ncapg2	6.31598e-127	0.548023	0.726	0.202	8.24046e-123	OPC-G2	0	0.127209	0.136585	0.528265	0.789253	0.796686	0.315701	0.145906	0.0666104	0.0450854
Hist3h2ba	1.70317e-71	0.547369	0.815	0.686	2.22212e-67	NP2	1.252	0.921111	0.493939	0.703849	0.527044	1.15255	0.865366	1.61819	1.78172	2.04628
Diaph3	1.48981e-162	0.547001	0.693	0.151	1.94376e-158	OPC-G2	0.272514	0.153251	0.0630023	0.238301	0.523342	0.704603	0.431854	0.0221225	0.033683	0.015252
3632451O06Rik	1.63208e-16	0.546452	0.63	0.114	2.12938e-12	COP/NFOL	0.755916	0.830071	0.0367166	0.0130429	0.0354682	0.0943302	0.0188003	0.0905708	0.124942	0.153871
Hist3h2a	3.65727e-44	0.545305	0.583	0.365	4.77164e-40	NP3	0.334671	0.336717	0.3275	0.235925	0.177546	0.429121	0.321162	0.668432	0.941045	1.0793
Hepacam	7.83557e-142	0.545252	0.642	0.179	1.02231e-137	OPC1b	0	0.469529	0.762357	0.245868	0.389246	0.112556	0.337285	0.105818	0.0835283	0.0949785
Tmpo	6.88096e-87	0.545022	0.998	0.744	8.97759e-83	OPC-S	0.0906427	0.860093	1.04534	1.75185	1.99205	2.34397	2.1421	1.38112	1.06991	0.947705
Nckap1	2.0962e-61	0.544667	0.732	0.438	2.73491e-57	OPC1a	0.982139	1.05594	0.643359	0.465774	0.565763	0.500907	0.524483	0.422339	0.475183	0.436864
Spag5	1.03724e-211	0.544371	0.686	0.109	1.35329e-207	OPC-G2	0	0.0665336	0.0410845	0.0981334	0.3926	0.656386	0.475978	0.0481169	0.0166552	0.00671208
Plppr5	3.01012e-258	0.544345	0.417	0.018	3.92731e-254	OPC1a	0.12983	0.566915	0.0322906	0.00696481	0.0159983	0.00480298	0.0238488	0.0196537	0.035771	0.0149559
Smc6	4.23746e-95	0.544151	0.993	0.666	5.52862e-91	OPC-S	0.500447	0.930664	0.878758	1.24544	1.57092	1.5274	1.09693	0.886633	0.941452	0.804467
Hp1bp3	1.84302e-44	0.543419	0.991	0.845	2.40459e-40	OPC-M	0.963752	1.14883	1.10623	1.22649	1.22436	1.61668	1.85127	1.36683	1.39358	1.28883
Cdkn2c	2.14688e-151	0.543308	0.704	0.172	2.80103e-147	OPC-G2	0	0.162005	0.0892523	0.180343	0.493059	0.720372	0.487297	0.108575	0.0570989	0.0872302
Bub1	3.3431e-81	0.543198	0.682	0.176	4.36175e-77	OPC-M	0	0.08593	0.0477473	0.146355	0.573179	0.734356	0.74766	0.0284498	0.00858115	0.0113512
Tmem132b	4.64175e-94	0.543154	0.477	0.132	6.05609e-90	OPC1a	0.471223	0.70849	0.505386	0.170127	0.254923	0.0279811	0.100904	0.0147222	0.0449115	0.0521941
Zfp704	9.04737e-83	0.543013	0.974	0.814	1.18041e-78	NP3	0.090727	1.22459	0.858197	0.907753	0.826179	1.56958	1.16438	1.77666	2.92348	2.48057
Arhgap35	1.4281e-49	0.542942	0.726	0.475	1.86325e-45	OPC1a	1.47	1.11978	0.518316	0.479013	0.540965	0.594094	0.520156	0.621636	0.628833	0.534439
Slc6a11	3.77915e-87	0.542935	0.491	0.152	4.93066e-83	OPC1b	0.108052	0.224536	0.737513	0.179508	0.231063	0.109368	0.151518	0.143778	0.260281	0.160676
Phldb1	5.03863e-76	0.542712	0.693	0.317	6.5739e-72	OPC1a	1.26919	0.962187	0.409904	0.210637	0.145535	0.298767	0.244873	0.387339	0.59105	0.525689
Arhgap5	8.94156e-77	0.542409	0.847	0.499	1.1666e-72	OPC1b	2.05681	0.942171	1.24916	0.729341	0.988536	0.614163	0.760594	0.47669	0.533608	0.488204
Notch1	8.82393e-79	0.542374	0.823	0.465	1.15126e-74	OPC1b	0.0525083	0.825273	1.21345	0.923779	1.11975	0.774696	1.09065	0.574208	0.188445	0.251632
Mad2l1	5.55227e-74	0.542333	0.737	0.223	7.24405e-70	OPC-M	0.0957963	0.0931542	0.0976607	0.262228	0.610875	0.742553	0.790662	0.12919	0.056153	0.0467686
Qpct	4.69171e-126	0.542158	0.491	0.101	6.12127e-122	OPC1a	0.0263059	0.686076	0.0896568	0.0446123	0.0506636	0.0995145	0.0353706	0.0625342	0.282061	0.222168
Smc1a	9.45275e-93	0.541912	0.998	0.82	1.2333e-88	OPC-G2	0.820881	1.20411	1.15241	1.60886	1.78768	1.90759	1.65529	1.35544	1.22683	1.24861
Soga3	8.12954e-92	0.541827	0.867	0.805	1.06066e-87	NP2	0.709351	0.840916	0.824939	1.04101	0.749457	1.25912	1.21468	1.50867	1.72655	1.6498
Hist1h4h	2.45122e-149	0.541733	0.683	0.158	3.1981e-145	OPC-G2	0.0589634	0.0468471	0.104503	0.116582	0.440575	0.715582	0.143877	0.154656	0.173066	0.193199
Ncam1	3.34428e-130	0.541444	0.991	0.902	4.36329e-126	NP2	1.50183	2.02922	1.24773	1.47339	0.907188	2.29229	1.96299	2.38914	2.56105	2.58726
Rlbp1	1.04873e-42	0.541409	0.686	0.451	1.36828e-38	OPC1b	0.0350892	1.1787	1.26128	0.760821	0.776268	0.399129	0.632931	0.622572	0.558894	0.67943
Stmn2	5.31848e-46	0.541337	0.96	0.608	6.93902e-42	NP1a	0.210013	0.533804	0.449086	1.3784	0.39952	2.21056	2.10601	3.08982	3.27129	3.47673
Dixdc1	1.11508e-07	0.541316	0.667	0.254	0.00145484	COP/NFOL	0.928891	0.270601	0.0720096	0.231603	0.0913612	0.222738	0.194076	0.392983	0.742125	0.548971
Vim	1.18369e-27	0.540395	0.889	0.547	1.54436e-23	OPC-M	0.0944061	0.527244	1.46381	1.21185	1.01659	1.30985	1.68183	1.9157	0.292884	1.14034
Abhd12	5.36548e-82	0.540246	0.652	0.293	7.00034e-78	OPC1a	0.766914	0.858572	0.53325	0.278064	0.346657	0.310197	0.275607	0.240559	0.246093	0.224883
Rfc3	4.01997e-58	0.540183	0.905	0.504	5.24486e-54	OPC-G1	0.236593	0.418388	0.504202	1.25741	1.15123	1.16605	0.697539	0.727695	0.522257	0.608393
Slc22a23	1.04259e-173	0.539964	0.483	0.068	1.36026e-169	OPC1a	1.34196	0.624555	0.245178	0.044182	0.0669441	0.038278	0.0481765	0.0162678	0.0143916	0.0164925
Ran	5.74973e-63	0.5398	1	0.881	7.50167e-59	OPC-G1	1.20387	1.63875	2.12092	2.57568	2.77122	2.53667	2.70017	1.89887	1.29742	1.28406
Cenpm	1.46133e-53	0.539396	0.829	0.342	1.90659e-49	OPC-M	0	0.292674	0.419075	0.821447	1.16127	1.12401	1.06994	0.307115	0.0377238	0.0395333
Dpysl3	7.54509e-103	0.539221	0.994	0.966	9.84407e-99	NP3	0.370851	1.95532	1.92612	2.19676	1.87035	1.8946	2.29146	2.47958	2.66321	2.78139
Ppib	6.62681e-127	0.538661	0.993	0.879	8.64599e-123	OPC1b	1.95641	2.24853	2.13401	1.65352	1.7169	1.27092	1.49544	1.39179	1.29322	1.35125
Nuf2	9.03999e-69	0.538561	0.691	0.204	1.17945e-64	OPC-M	0	0.120528	0.0962843	0.21688	0.653905	0.798141	0.786552	0.0606608	0.0244362	0.0105381
Serf1	1.64497e-103	0.538555	0.918	0.866	2.14619e-99	NP2	0.371526	1.16768	1.12439	1.10196	1.02311	1.19974	1.2054	1.61878	1.93925	2.04
Sox11	3.75278e-91	0.538354	1	0.957	4.89625e-87	NP3	0.981835	1.41421	2.09793	3.31297	2.65859	3.35854	3.32828	3.63371	3.36978	3.60052
Mns1	4.13116e-140	0.537263	0.854	0.235	5.38993e-136	OPC-S	0.0554656	0.249485	0.230781	0.42705	0.877305	0.914169	0.957223	0.12432	0.0657502	0.0232349
Emp1	9.04053e-149	0.537185	0.498	0.045	1.17952e-144	OPC-M	0	0.0158361	0.114443	0.0213531	0.0424348	0.110455	0.592277	0.046658	0.0454036	0.0354856
Tiam2	1.56777e-59	0.536003	0.946	0.55	2.04546e-55	NP1a	0.0683709	0.127949	0.191095	0.838573	0.238412	1.26507	0.85599	1.82686	1.86341	1.99257
Ckap5	2.05194e-71	0.535931	0.884	0.503	2.67717e-67	OPC-G2	0.741726	0.695705	0.584792	0.475091	0.988209	1.26541	1.5761	0.554217	0.638409	0.516406
Ncapg2	1.26629e-155	0.535866	0.81	0.196	1.65213e-151	OPC-S	0	0.127209	0.136585	0.528265	0.789253	0.796686	0.315701	0.145906	0.0666104	0.0450854
Aig1	4.94226e-159	0.53586	0.462	0.068	6.44817e-155	OPC1a	0.889785	0.623485	0.213564	0.0353317	0.0639551	0.0399805	0.0404757	0.0237669	0.0715682	0.0582454
Brd8	5.69408e-38	0.535504	0.945	0.657	7.42906e-34	OPC-M	0.599721	0.907584	0.773247	0.718811	1.04607	1.41224	1.46823	0.685048	0.939572	0.814414
Evl	4.25895e-87	0.535257	0.818	0.751	5.55665e-83	NP2	0.522573	0.640547	0.598671	0.921163	0.733067	1.05436	0.919634	1.20638	1.51468	1.44214
Fip1l1	2.08912e-58	0.534885	0.843	0.666	2.72568e-54	OPC1a	0.526924	1.40224	0.922636	0.966317	0.944474	0.927725	0.952157	0.863569	0.784466	0.738697
Sox4	2.72758e-139	0.534397	1	0.977	3.55868e-135	NP2	2.24695	2.23114	3.14491	3.17577	2.58619	2.88569	2.90659	3.37497	3.61218	3.58588
Akap9	8.85799e-94	0.534321	0.927	0.915	1.1557e-89	NP2	1.32252	1.45039	1.35649	1.32084	1.12594	1.48996	1.41864	1.82213	2.05661	1.84984
B3gnt9	5.73894e-62	0.533557	0.37	0.011	7.4876e-58	COP/NFOL	0.545637	0.00794187	0.00672996	0.00560732	0.0105654	0.0097529	0.010218	0.00840659	0.0184255	0.0216111
Cdc6	2.84913e-141	0.533354	0.598	0.102	3.71726e-137	OPC-G1	0	0.0378286	0.0837739	0.637497	0.438868	0.207074	0.0213714	0.0604829	0.0112363	0.00923151
Camk1	9.18128e-76	0.53323	0.675	0.313	1.19788e-71	OPC1a	0.0554656	0.935768	0.272966	0.208333	0.200658	0.29463	0.266802	0.409892	0.577207	0.588338
Topbp1	1.83533e-113	0.533166	0.951	0.373	2.39455e-109	OPC-S	0.245665	0.345312	0.416801	0.996788	1.03962	0.908153	0.594224	0.537191	0.248674	0.267689
Pcna	2.14653e-56	0.532545	0.825	0.433	2.80058e-52	OPC-G2	0.481114	0.385091	0.632463	1.52916	1.73621	1.3496	0.52292	0.626981	0.335927	0.351734
Kif11	1.93135e-161	0.532411	0.881	0.197	2.51984e-157	OPC-S	0	0.236788	0.0789903	0.148878	1.01704	1.48042	1.38121	0.0839854	0.0441366	0.0413119
Nasp	4.72576e-36	0.532369	0.991	0.772	6.1657e-32	OPC-M	0.52126	1.15409	1.49212	2.41895	2.40157	2.27422	2.2385	1.74045	0.966511	0.985771
Rsrp1	4.716e-78	0.532366	0.823	0.733	6.15297e-74	NP2	1.21963	1.40451	1.07266	0.684741	0.522346	0.76631	0.869521	1.14995	1.59706	1.32976
Timeless	1.1218e-82	0.53194	0.769	0.273	1.46361e-78	OPC-G1	0	0.146413	0.241706	0.877495	0.813999	0.705535	0.379365	0.387269	0.117821	0.0990198
Cdca7	6.74586e-61	0.531715	0.975	0.704	8.80133e-57	NP1a	0.228946	0.229846	0.657826	2.0174	1.60436	2.0774	1.63588	1.97628	1.30619	1.55895
Ntrk2	2.01741e-77	0.531525	0.894	0.549	2.63211e-73	OPC1a	0.41504	1.47107	1.70597	0.879232	1.14042	0.623242	0.936955	0.619396	0.515745	0.496664
Gpr37l1	1.19412e-108	0.530969	0.688	0.23	1.55797e-104	OPC1b	1.44947	1.5413	1.03928	0.144835	0.306635	0.0923192	0.21383	0.0962194	0.111376	0.108251
Knstrn	7.38157e-104	0.530623	0.738	0.243	9.63073e-100	OPC-G2	0.0554656	0.223988	0.289364	0.279993	0.574929	0.897199	1.38498	0.409965	0.0543196	0.113137
Hspe1	1.13004e-89	0.529208	0.998	0.856	1.47436e-85	OPC-S	1.53102	1.64699	2.0661	1.90074	2.10698	1.39358	1.62953	1.36239	1.24886	1.28984
Mif	1.66838e-54	0.528998	0.975	0.792	2.17674e-50	OPC-G1	1.83377	1.6656	1.83807	2.13011	2.28784	1.69917	1.62681	1.47917	1.02195	1.08638
Auts2	3.03614e-95	0.528939	1	0.946	3.96125e-91	NP3	2.22867	1.63635	1.30117	1.68678	1.53285	2.15065	1.61793	2.24366	3.04987	2.77341
Kif3a	1.81449e-67	0.528694	0.881	0.698	2.36736e-63	OPC1a	0.592281	1.44873	1.0766	0.718973	0.674699	0.745704	0.881685	0.934116	1.01482	0.993367
Selenoh	3.3808e-82	0.528576	0.998	0.784	4.41093e-78	OPC-S	0.149407	1.22932	1.52461	1.94739	2.13637	2.19651	2.47738	1.64625	1.10107	1.10435
Stmn1	5.63846e-99	0.528049	1	0.98	7.35649e-95	OPC-G2	1.40425	1.95964	2.84009	3.9968	3.7525	4.35712	4.19244	4.26721	4.0642	4.19674
Wls	1.08512e-07	0.527942	0.556	0.168	0.00141576	COP/NFOL	0.823545	0.247102	0.12625	0.0515497	0.054372	0.190489	0.135503	0.252595	0.559228	0.465565
Gpm6b	2.95306e-74	0.527743	0.977	0.858	3.85286e-70	OPC1b	1.48399	2.24752	2.05394	1.16569	1.32219	1.25587	1.44313	1.31535	1.44781	1.30137
Kif18a	4.7061e-158	0.527609	0.619	0.118	6.14004e-154	OPC-G2	0	0.0829323	0.0523825	0.0742931	0.38553	0.660488	0.637686	0.0519589	0.0196952	0.045962
Cyp2j6	1.88156e-131	0.527437	0.466	0.091	2.45488e-127	OPC1a	0.797027	0.623903	0.25102	0.089101	0.0895845	0.0464849	0.0644246	0.0553725	0.0388537	0.0479409
Gm13889	4.82824e-48	0.526885	0.817	0.523	6.2994e-44	NP1a	0.840312	0.467001	0.23265	0.806596	0.413929	1.18138	0.873389	1.38072	1.09298	1.14891
Scd2	3.57556e-62	0.526834	0.937	0.786	4.66503e-58	OPC1a	2.47202	1.76809	1.53585	1.20663	1.01962	1.10821	1.38327	1.32869	1.06571	1.14744
Chaf1b	3.16519e-146	0.526498	0.81	0.2	4.12962e-142	OPC-S	0	0.036197	0.170234	0.854001	0.792562	0.558233	0.131698	0.3551	0.0557879	0.105261
Nsd2	1.74532e-76	0.526453	0.979	0.787	2.27712e-72	OPC-G2	0.698431	1.21566	1.2031	1.52326	1.71246	1.8153	1.47583	1.2897	1.11351	1.06491
Ncapd3	2.98526e-112	0.525982	0.906	0.336	3.89487e-108	OPC-S	0.405931	0.392806	0.289966	0.66236	1.00603	1.15519	0.460597	0.293283	0.320721	0.211099
Ccdc50	4.05696e-53	0.525939	0.833	0.741	5.29312e-49	NP3	0.542935	0.743188	0.758629	0.896167	0.778195	0.992513	0.840514	1.33901	1.57318	1.63564
Vegfa	2.06668e-09	0.525891	0.444	0.109	2.6964e-05	COP/NFOL	0.648853	0.26186	0.188794	0.12696	0.146839	0.0944855	0.0892932	0.100922	0.0594598	0.0360052
mt-Cytb	1.16151e-85	0.525873	1	1	1.51542e-81	OPC1a	4.41278	4.26514	3.93833	3.70599	3.55585	3.66578	3.67931	3.65248	3.76566	3.7019
Slc25a5	4.10736e-79	0.525683	0.995	0.713	5.35887e-75	OPC-S	1.41587	1.40909	2.12907	1.88069	1.97674	1.50186	1.6055	1.40706	0.575388	0.866393
Sh3gl3	2.28728e-110	0.525414	0.523	0.133	2.98422e-106	OPC1a	1.77905	0.721933	0.106639	0.0746278	0.0771401	0.119921	0.121772	0.103735	0.306664	0.21332
Rnd3	1.15037e-56	0.524903	0.936	0.63	1.50089e-52	NP1a	0.132365	0.151291	0.318935	1.1433	0.773563	1.42231	1.30107	1.75683	1.64537	1.70492
Mad2l1	2.69854e-146	0.524299	0.749	0.194	3.52078e-142	OPC-G2	0.0957963	0.0931542	0.0976607	0.262228	0.610875	0.742553	0.790662	0.12919	0.056153	0.0467686
Kcnq4	1.13101e-194	0.524059	0.493	0.065	1.47563e-190	OPC1b	0.057621	0.112896	0.591493	0.122279	0.120699	0.0269589	0.113595	0.0415029	0.0215684	0.0524025
Arap2	3.1007e-125	0.52372	0.542	0.135	4.04548e-121	OPC1b	0.231191	0.364822	0.703266	0.127127	0.495649	0.0982039	0.217458	0.0441299	0.0566189	0.0529766
Chl1	2.58805e-103	0.523439	0.286	0.037	3.37663e-99	OPC1a	0	0.578068	0.140742	0.0108966	0.0684475	0.0289933	0.0478599	0.0244757	0.0407571	0.0436888
Rbfox2	6.19985e-73	0.523324	0.881	0.679	8.08895e-69	NP3	0.123659	0.456611	0.450511	0.792732	0.623665	0.803687	0.973223	1.23692	1.78759	1.62465
Dpysl5	6.04326e-71	0.523056	0.783	0.458	7.88464e-67	NP3	0.0683709	0.151541	0.16415	0.601495	0.220898	0.672323	0.502574	1.04446	1.38755	1.30431
Sae1	2.93663e-92	0.523043	0.985	0.581	3.83142e-88	OPC-S	0.42153	0.603886	0.797653	1.11905	1.3827	1.42544	1.32286	0.837418	0.533146	0.571527
Sirt2	2.01869e-75	0.522989	0.771	0.489	2.63379e-71	OPC1a	4.23582	1.35154	0.892786	0.483485	0.483636	0.409309	0.506913	0.501043	0.565506	0.627008
Ttc3	8.35714e-166	0.522792	0.998	0.99	1.09036e-161	NP2	1.04628	2.14484	2.08405	2.05284	1.88784	2.1023	2.03158	2.34022	2.73844	2.66965
Sp8	1.99757e-56	0.522703	0.711	0.397	2.60623e-52	NP3	0.181792	0.0653778	0.0563441	0.463036	0.159946	1.01276	0.605614	1.19108	1.30328	1.31133
Lrrfip1	4.27577e-97	0.522687	0.647	0.255	5.5786e-93	OPC1b	0.242224	0.530058	0.82602	0.490641	0.521571	0.132788	0.341113	0.150225	0.184686	0.142425
2610035D17Rik	3.62278e-20	0.522625	0.519	0.069	4.72665e-16	COP/NFOL	0.603624	0.138004	0.114069	0.054235	0.0415895	0.0709877	0.0443996	0.0609907	0.0699159	0.0889608
Snrpb	1.71092e-92	0.522537	0.995	0.793	2.23223e-88	OPC-S	0.830172	1.09127	1.38298	1.7537	1.84722	1.64885	1.61004	1.42464	0.978564	1.0947
Hspa14	2.64281e-117	0.522383	0.901	0.334	3.44807e-113	OPC-S	0.429059	0.395754	0.390723	0.645997	0.909932	0.682983	0.501333	0.307339	0.192862	0.209123
Neil3	1.12025e-194	0.522025	0.736	0.126	1.46159e-190	OPC-S	0	0.0455007	0.0156735	0.189069	0.683333	0.725599	0.36135	0.0135864	0.0136399	0.0296456
Ptprt	1.29818e-203	0.522003	0.409	0.031	1.69374e-199	OPC1a	0.15615	0.563468	0.142768	0.00259394	0.026399	0.00732954	0.0151781	0.0074159	0.0461404	0.0105085
Phgdh	6.77773e-86	0.521913	0.926	0.41	8.84291e-82	OPC-S	0.627537	0.577625	1.31336	1.0846	1.24993	0.751409	1.31368	0.544577	0.146449	0.107569
Pola1	7.67645e-93	0.521688	0.835	0.332	1.00155e-88	OPC-G2	0.204628	0.168737	0.265614	0.776214	0.862612	0.96203	0.385164	0.585172	0.30329	0.319506
Timp3	8.80321e-113	0.521607	0.46	0.098	1.14856e-108	OPC1a	0.140144	0.662741	0.292226	0.052289	0.0727366	0.0822464	0.0623262	0.0915866	0.160262	0.149082
Prox1	7.12783e-37	0.521393	0.681	0.446	9.29969e-33	NP1a	0.154446	0.293193	0.641451	0.879808	0.513344	0.744458	0.703666	1.16421	0.538068	0.890833
Syce2	1.1796e-171	0.520894	0.827	0.189	1.53903e-167	OPC-S	0	0.127462	0.239884	0.46152	0.736051	0.491513	0.270288	0.157571	0.08752	0.0649086
Sesn3	3.57027e-63	0.52089	0.784	0.474	4.65813e-59	OPC1b	0.756021	0.857303	1.15192	0.427531	0.576179	0.589871	0.791548	0.515367	0.563923	0.677135
Scrt1	5.54104e-62	0.520258	0.728	0.439	7.2294e-58	NP3	0.151925	0.3525	0.12752	0.471859	0.124123	0.610432	0.582183	1.06659	1.27327	1.25489
Cenpw	1.19323e-137	0.520005	0.872	0.254	1.5568e-133	OPC-S	0.079432	0.163321	0.21176	0.482993	0.860105	0.827856	0.962533	0.233506	0.101091	0.0889215
Rcc2	2.90748e-60	0.519794	0.972	0.664	3.79339e-56	OPC-G1	0.564085	0.655244	1.05093	1.5296	1.42516	1.23626	1.37813	1.19815	0.653672	0.80394
Calcrl	3.45395e-246	0.519399	0.358	0.01	4.50637e-242	OPC1a	0	0.531933	0.0423342	0.00159176	0.00966448	0	0.0125026	0.00545143	0.00799424	0.0120082
Ccnb2	1.85793e-131	0.519397	0.676	0.16	2.42404e-127	OPC-G2	0	0.184603	0.237246	0.126573	0.424039	0.781551	1.24922	0.131322	0.0341048	0.0284132
Dctpp1	4.0738e-55	0.519366	0.946	0.599	5.31509e-51	OPC-G1	0.281884	0.652914	1.06165	1.46327	1.69636	1.10408	0.960439	0.64454	0.685128	0.594735
Lxn	1.91182e-133	0.518873	0.519	0.116	2.49436e-129	OPC1b	0.0425377	0.182033	0.661406	0.121835	0.20689	0.0690875	0.204445	0.105075	0.129683	0.148889
Plppr3	2.12133e-61	0.518665	0.571	0.363	2.7677e-57	NP2	0.132365	0.104539	0.177748	0.392721	0.144693	0.432632	0.369162	0.834824	1.02845	1.06404
Creb5	5.6615e-82	0.518483	0.387	0.096	7.38656e-78	OPC1a	0.0525083	0.65223	0.303911	0.0594475	0.148967	0.0720013	0.147202	0.0675249	0.101522	0.11207
Efhd2	9.39206e-91	0.518139	0.716	0.23	1.22538e-86	OPC-S	0.127439	0.0294281	0.531933	1.06944	0.895305	0.329244	0.46549	0.279815	0.180881	0.250835
Itm2b	1.215e-77	0.517871	0.957	0.807	1.58522e-73	OPC1a	1.73181	1.80829	1.68965	1.02475	1.11833	1.24234	1.34376	1.31807	1.03565	1.3487
Plk4	4.92031e-120	0.517737	0.771	0.242	6.41953e-116	OPC-G2	0.121145	0.184925	0.185306	0.562972	0.776753	0.812148	0.507229	0.161625	0.109017	0.117734
Hist1h3b	5.382e-227	0.517731	0.785	0.115	7.02189e-223	OPC-S	0	0.00973416	0.0266423	0.104638	0.708073	0.991502	0.0481606	0.0269158	0.00611766	0.0222441
Dnajc9	3.29697e-59	0.517435	0.953	0.561	4.30155e-55	OPC-G1	0.263219	0.471921	0.70142	1.43308	1.60331	1.4759	0.970379	0.852784	0.573777	0.589448
Tle4	1.37031e-79	0.516771	0.585	0.224	1.78784e-75	OPC1a	0.45436	0.821034	0.618791	0.23182	0.338672	0.163998	0.222855	0.122864	0.251015	0.260796
Prdx1	5.65868e-89	0.516676	0.995	0.744	7.38288e-85	OPC-S	1.91219	1.11231	1.55152	1.71186	1.79964	1.44804	1.60697	1.31506	0.851993	0.934393
Psmc3ip	3.89264e-128	0.516263	0.859	0.265	5.07873e-124	OPC-S	0	0.117693	0.202103	0.769285	0.837969	0.6243	0.423619	0.281639	0.194099	0.191403
Slc35f1	3.09474e-117	0.51622	0.532	0.135	4.03771e-113	OPC1a	0.296699	0.680781	0.115415	0.101764	0.137302	0.195197	0.113847	0.17287	0.235504	0.136138
Ippk	6.8098e-21	0.51605	0.519	0.067	8.88475e-17	COP/NFOL	0.585475	0.0943532	0.0727299	0.0914327	0.0647758	0.0556051	0.0302967	0.0656889	0.0647862	0.0688239
Bsg	1.12e-68	0.515978	0.939	0.828	1.46126e-64	OPC1a	1.14899	1.72289	1.38471	1.11259	1.19031	1.15355	1.21879	1.17177	1.16588	1.19506
Gm26735	9.36744e-83	0.515707	0.847	0.754	1.22217e-78	NP2	0.706709	0.608765	1.11079	1.13879	0.729184	0.978356	1.02137	1.36739	1.64489	1.60326
Epn2	3.61819e-07	0.515647	0.778	0.365	0.00472065	COP/NFOL	1.23339	1.89938	0.570161	0.333908	0.345972	0.266244	0.26936	0.322717	0.288735	0.298043
S100a3	1.80464e-242	0.515322	0.35	0.009	2.35452e-238	OPC1a	0.549326	0.528102	0.029316	0	0.0125223	0.00370094	0.00384855	0	0.00328604	0.00251222
Ncam1	1.64155e-88	0.51525	0.996	0.909	2.14172e-84	NP3	1.50183	2.02922	1.24773	1.47339	0.907188	2.29229	1.96299	2.38914	2.56105	2.58726
Rnaseh2c	9.83039e-43	0.514986	0.935	0.626	1.28257e-38	OPC-M	0.664511	0.718879	0.930517	1.26696	1.30446	1.23129	1.4436	1.07234	0.518506	0.646748
2001-03-01	1.13573e-53	0.514796	0.507	0.299	1.48179e-49	NP2	0	0.859659	0.20297	0.147956	0.0982401	0.295983	0.170523	0.437286	0.973186	0.796809
Lhfpl2	6.04907e-18	0.513969	0.37	0.04	7.89222e-14	COP/NFOL	0.563001	0.226792	0.0288692	0.0491928	0.0278892	0.0225851	0.0159451	0.0193751	0.0154716	0.0089818
Arhgdig	2.61652e-129	0.513836	0.452	0.088	3.41378e-125	OPC1a	0.0704929	0.597336	0.191013	0.109824	0.176392	0.0532321	0.033547	0.0303385	0.0278698	0.042937
Ifrd1	3.36792e-115	0.513748	0.862	0.311	4.39413e-111	OPC-S	0.471277	0.369184	0.457821	0.453841	0.876237	0.587905	0.41638	0.35167	0.21295	0.183364
Tead1	1.84525e-42	0.513584	0.965	0.689	2.4075e-38	OPC-G1	0.132365	0.371055	1.22958	1.64225	1.36921	1.26536	1.23478	1.21043	1.13666	1.11046
Ran	1.16847e-71	0.51353	0.995	0.878	1.5245e-67	OPC-G2	1.20387	1.63875	2.12092	2.57568	2.77122	2.53667	2.70017	1.89887	1.29742	1.28406
AC149090.1	9.62138e-86	0.513493	0.832	0.746	1.2553e-81	NP2	2.17151	1.43525	0.858031	0.7387	0.657435	0.985042	0.572679	1.0402	1.59984	1.43941
Rfc4	3.90908e-82	0.512973	0.882	0.405	5.10018e-78	OPC-G2	0.137916	0.26788	0.40295	1.10039	1.28833	1.12153	0.783531	0.458782	0.343213	0.367352
Kmt5a	5.75925e-41	0.51242	0.839	0.445	7.51409e-37	OPC-M	0.869597	0.526633	0.587797	0.734957	0.84872	0.843588	1.07493	0.45794	0.312072	0.343604
Sh3bp4	2.1051e-107	0.512409	0.554	0.156	2.74653e-103	OPC1a	0.884759	0.716876	0.468401	0.115328	0.0967765	0.0997344	0.100185	0.185465	0.0949963	0.258084
Kmt2e	9.89557e-94	0.512045	0.895	0.87	1.29108e-89	NP2	0.679269	1.08056	1.03286	1.15565	0.983738	1.25556	1.27924	1.60738	1.83611	1.80724
Ddah2	4.6789e-71	0.512024	0.986	0.857	6.10456e-67	OPC-G2	0.927106	1.05563	1.23221	1.65056	1.42478	2.09134	2.10581	1.95739	1.4665	1.86257
Mif4gd	2.81249e-128	0.51053	0.434	0.079	3.66945e-124	OPC1a	0.272322	0.594908	0.270383	0.076002	0.0953409	0.0464792	0.0682325	0.0288848	0.0224548	0.0250277
Sema6a	8.58571e-76	0.509825	0.454	0.145	1.12018e-71	OPC1a	2.07207	0.704774	0.455691	0.118335	0.25062	0.0329702	0.169695	0.0422239	0.0539801	0.0352964
Tubb2a	7.78627e-44	0.509808	0.732	0.549	1.01587e-39	NP3	0.793705	0.865173	0.473348	0.424307	0.451422	0.778306	0.860727	1.08699	1.16474	1.35538
Cdk2ap1	7.27247e-75	0.50978	0.998	0.835	9.4884e-71	OPC-S	1.17315	1.59272	2.46259	2.30011	2.29836	1.69715	2.05818	1.73554	1.01329	1.32273
Cdca2	8.83589e-55	0.509724	0.539	0.153	1.15282e-50	OPC-M	0	0.0557271	0.0262384	0.0801755	0.480535	0.770318	0.698044	0.0231018	0.00900869	0.0224039
Sema3d	2.26181e-16	0.509487	0.296	0.028	2.95098e-12	COP/NFOL	0.562485	0.363718	0.0074789	0.00211353	0.00250145	0	0	0	0.00133081	0
Odf2	6.48863e-41	0.509476	0.747	0.348	8.46572e-37	OPC-M	0.595198	0.42576	0.399868	0.299702	0.530664	0.872521	0.940474	0.252595	0.353844	0.243177
Sptbn1	1.62394e-58	0.509387	0.652	0.489	2.11876e-54	NP2	1.47207	1.21716	0.696284	0.240883	0.330376	0.520044	0.526588	0.575069	1.22908	0.846527
Hspe1	1.87947e-95	0.509136	0.982	0.852	2.45214e-91	OPC1b	1.53102	1.64699	2.0661	1.90074	2.10698	1.39358	1.62953	1.36239	1.24886	1.28984
Afap1l2	1.02676e-254	0.5087	0.393	0.014	1.33961e-250	OPC1a	0.459175	0.526424	0.0552231	0.00728522	0.011779	0.000972834	0.00976899	0.00347407	0.00686121	0.00415028
U2af1	7.25208e-96	0.50859	0.998	0.818	9.46178e-92	OPC-S	1.28327	1.09433	1.3033	1.73406	1.84232	1.64345	1.40951	1.38908	1.11618	1.22853
Ccdc88a	4.94918e-121	0.508188	0.986	0.955	6.4572e-117	NP2	0.982467	1.71002	1.51554	1.67037	1.46109	2.29979	2.02673	2.46356	2.57513	2.61899
Ccdc88a	3.40908e-84	0.508172	0.998	0.956	4.44783e-80	NP3	0.982467	1.71002	1.51554	1.67037	1.46109	2.29979	2.02673	2.46356	2.57513	2.61899
Ppic	8.03886e-156	0.507999	0.547	0.117	1.04883e-151	OPC1b	0	0.083051	0.618355	0.217701	0.355703	0.104358	0.167202	0.0329144	0.0195453	0.0392433
Paics	2.97533e-58	0.507631	0.946	0.596	3.88191e-54	OPC-G1	0.108828	0.586584	0.925194	1.42996	1.58019	1.28971	0.912924	0.86641	0.573183	0.652501
Brd8	2.40599e-76	0.507566	0.96	0.64	3.13909e-72	OPC-G2	0.599721	0.907584	0.773247	0.718811	1.04607	1.41224	1.46823	0.685048	0.939572	0.814414
Ptprs	6.25275e-85	0.507429	0.98	0.944	8.15797e-81	NP3	1.16986	1.49401	1.49546	1.7572	1.47822	1.87596	1.73343	2.08368	1.87832	2.25249
Plppr3	1.77718e-59	0.507057	0.656	0.368	2.31869e-55	NP3	0.132365	0.104539	0.177748	0.392721	0.144693	0.432632	0.369162	0.834824	1.02845	1.06404
Aurka	6.26771e-137	0.506844	0.572	0.114	8.17748e-133	OPC-G2	0	0.0366963	0.0404845	0.0618378	0.366278	0.646159	0.820885	0.0410371	0.0210598	0.0407874
Atp9a	1.93482e-07	0.506553	0.852	0.383	0.00252435	COP/NFOL	1.01248	0.881123	0.45614	0.303977	0.288291	0.244089	0.134442	0.359678	0.638624	0.559877
Sp9	2.85945e-69	0.506154	0.798	0.517	3.73073e-65	NP2	0.24924	0.10929	0.0860407	1.08997	0.449084	1.50456	1.11102	1.72358	1.62413	1.64583
Gadd45g	6.31311e-11	0.505704	0.76	0.554	8.23672e-07	OPC-M	0	0.263287	1.87141	2.12054	1.86776	1.19096	1.82232	1.21796	0.604799	0.757329
Sorcs3	6.35698e-217	0.505481	0.378	0.019	8.29395e-213	OPC1a	0	0.540625	0.00914543	0.0160383	0.00526991	0.0206798	0.0072663	0.0141682	0.0761032	0.0677586
Hmgb3	3.71368e-93	0.505433	0.998	0.899	4.84524e-89	OPC-G2	0.313615	1.23021	1.62297	2.19121	2.08361	2.37897	2.48689	2.18866	1.71304	1.81831
Trio	4.34893e-53	0.504932	0.644	0.348	5.67405e-49	OPC1a	1.53268	0.956915	0.407268	0.279092	0.271487	0.343372	0.285271	0.385843	0.614559	0.524176
Dll3	8.58746e-78	0.504892	0.602	0.251	1.12041e-73	OPC1b	0	0.978574	0.851924	0.48916	0.401641	0.136343	0.312276	0.14152	0.064972	0.0516343
Klf7	2.92835e-74	0.504046	0.843	0.764	3.82062e-70	NP2	0.774513	0.700296	0.962558	0.995102	0.684394	1.23904	1.1282	1.6118	1.71152	1.71885
Egfr	4.73107e-101	0.503934	0.891	0.301	6.17263e-97	OPC-S	0	0.398103	1.61115	0.902022	1.15991	0.369601	0.763103	0.122721	0.057437	0.0874906
Suz12	9.84308e-78	0.503525	0.908	0.488	1.28423e-73	OPC-G2	0.539687	0.57028	0.503178	0.837618	1.09128	1.16447	0.881681	0.578046	0.557018	0.49107
Omg	3.80906e-207	0.50338	0.411	0.031	4.96968e-203	OPC1a	0.0921964	0.536539	0.115255	0.0155721	0.0162895	0.0127689	0.020178	0.0223683	0.0201097	0.0121293
Atp6v0e	1.73925e-60	0.503127	0.849	0.674	2.2692e-56	OPC1a	1.10345	1.39772	1.059	1.00024	0.962187	0.902389	0.70442	1.06467	0.584491	0.924076
Sall3	1.51106e-66	0.503081	0.728	0.388	1.97148e-62	OPC1b	0.0449927	0.708525	1.0466	0.68453	0.958406	0.477797	0.731728	0.32867	0.328108	0.316181
Plekhg1	7.23846e-12	0.503073	0.37	0.062	9.44402e-08	COP/NFOL	0.563888	0.0330333	0.110327	0.0573957	0.0853724	0.0902921	0.0964021	0.0780499	0.0101682	0.0439388
Kifc1	1.40495e-176	0.502785	0.676	0.127	1.83303e-172	OPC-G2	0	0.0911833	0.024079	0.093963	0.414002	0.6531	0.841176	0.0545967	0.0059758	0.0170054
Mcm2	4.52286e-135	0.502565	0.857	0.243	5.90097e-131	OPC-S	0	0.202188	0.407418	1.01064	0.827961	0.492221	0.27472	0.345095	0.018436	0.0269927
Neto1	5.96578e-205	0.502472	0.411	0.031	7.78356e-201	OPC1a	0.0263059	0.54094	0.0935168	0.007548	0.0305536	0.0301183	0.00449623	0.0159671	0.0378633	0.0406312
Cycs	1.54766e-84	0.502241	0.993	0.738	2.01923e-80	OPC-S	1.22377	1.069	1.31952	1.66836	1.73748	1.54354	1.48754	1.38939	0.822659	0.949289
Aamdc	1.69524e-90	0.502105	0.735	0.342	2.21178e-86	OPC1b	0.509981	0.423187	0.889526	0.542894	0.58614	0.287988	0.439522	0.299493	0.321713	0.296601
Ccdc50	7.00935e-60	0.502077	0.775	0.748	9.1451e-56	NP2	0.542935	0.743188	0.758629	0.896167	0.778195	0.992513	0.840514	1.33901	1.57318	1.63564
Bub3	3.69745e-85	0.502015	0.968	0.491	4.82406e-81	OPC-S	0.811309	0.646197	0.628013	0.715096	1.22014	1.36608	1.18966	0.494878	0.416573	0.447316
Ptbp1	3.78292e-100	0.501619	0.914	0.372	4.93557e-96	OPC-S	0.373799	0.30073	0.520309	0.758252	0.964913	0.699058	0.742127	0.488745	0.253514	0.275374
Ttc9b	6.46228e-59	0.501405	0.956	0.69	8.43134e-55	NP1a	0.211187	0.795746	0.440855	1.31482	0.869331	1.4361	1.38423	1.58486	1.12642	1.27802
Olfm2	1.67621e-58	0.501331	0.415	0.139	2.18695e-54	OPC1a	0	0.732751	0.328365	0.390012	0.418564	0.084839	0.0722283	0.0656254	0.173205	0.249463
Gria4	5.29546e-92	0.501285	0.487	0.133	6.90899e-88	OPC1a	0.941401	0.699575	0.0752841	0.082874	0.0716562	0.178526	0.142297	0.122905	0.301503	0.327511
Me2	1.13613e-07	0.501212	0.519	0.175	0.00148231	COP/NFOL	0.664305	0.160026	0.187255	0.261458	0.317243	0.208856	0.17443	0.124208	0.0601604	0.0957042
Tm9sf3	4.3027e-55	0.500834	0.828	0.608	5.61373e-51	OPC1a	1.37216	1.28973	1.05316	0.699353	0.84809	0.758881	0.885317	0.713411	0.695004	0.597995
Gpr137	6.58795e-09	0.500271	0.37	0.081	8.5953e-05	COP/NFOL	0.582423	0.127599	0.0999539	0.0887431	0.0805595	0.0703753	0.0458175	0.0929223	0.0596997	0.0671835
Prim1	1.00539e-94	0.499348	0.804	0.306	1.31174e-90	OPC-G2	0.0585068	0.249541	0.240939	0.848825	0.964505	0.913298	0.319959	0.427676	0.180899	0.2082
Inppl1	6.78661e-135	0.498692	0.568	0.149	8.8545e-131	OPC1b	1.07459	0.295171	0.651929	0.262841	0.323093	0.0649278	0.178824	0.0536686	0.0289246	0.0331704
Fam111a	1.2692e-129	0.498599	0.636	0.148	1.65592e-125	OPC-G2	0.0709658	0.0804344	0.0522588	0.477521	0.586825	0.679084	0.166434	0.115267	0.040626	0.0806461
Nckap5	1.04736e-120	0.497752	0.374	0.058	1.36649e-116	OPC1a	0.86669	0.57192	0.230359	0.0168715	0.0627094	0.028551	0.0414835	0.0208185	0.0357241	0.022204
Sem1	6.77695e-65	0.497728	0.985	0.895	8.84188e-61	NP1a	1.50548	1.43041	1.63478	2.12539	1.85704	2.11154	2.08989	2.21856	1.37297	1.55611
Abtb2	2.75115e-18	0.497647	0.444	0.057	3.58942e-14	COP/NFOL	0.564901	0.309431	0.0953903	0.0221063	0.0411783	0.010481	0.0403191	0.00258702	0.00946266	0.0119652
Mt3	4.0277e-76	0.497069	0.769	0.424	5.25494e-72	OPC1a	0.319771	1.24088	1.46759	0.434592	0.651952	0.352143	0.591641	0.447651	0.641623	0.49065
Cdk2ap1	6.73912e-51	0.496931	0.987	0.839	8.79253e-47	OPC-G1	1.17315	1.59272	2.46259	2.30011	2.29836	1.69715	2.05818	1.73554	1.01329	1.32273
Slco5a1	6.1316e-68	0.496778	0.336	0.119	7.99989e-64	NP2	0	0.151105	0.0890648	0.101845	0.0786192	0.0862961	0.0845228	0.194243	0.639838	0.283268
Impdh2	1.61567e-92	0.496679	0.931	0.44	2.10797e-88	OPC-S	0.58191	0.517745	0.664215	0.78771	1.04179	0.702572	0.715626	0.466699	0.360344	0.378985
Sel1l3	1.20692e-41	0.496484	0.489	0.229	1.57467e-37	NP1a	0	0.0605855	0.13746	0.605263	0.363268	0.482925	0.29431	0.799593	0.234316	0.379432
Arl4c	1.5755e-32	0.49606	0.908	0.573	2.05555e-28	OPC-M	0.0347697	0.483148	0.725636	0.989756	1.09293	1.20017	1.34407	0.91049	0.679632	0.856552
Smc6	8.19022e-68	0.495961	0.962	0.668	1.06858e-63	OPC-G2	0.500447	0.930664	0.878758	1.24544	1.57092	1.5274	1.09693	0.886633	0.941452	0.804467
Ipo5	1.04878e-115	0.495823	0.859	0.291	1.36834e-111	OPC-S	0.324786	0.351992	0.448121	0.560409	0.82787	0.503281	0.370238	0.239211	0.17091	0.161772
Col11a1	5.27909e-64	0.495621	0.546	0.222	6.88762e-60	OPC1a	0.0909975	0.823372	0.268647	0.137069	0.189104	0.176413	0.192613	0.235305	0.63424	0.252524
Pkp4	1.37712e-61	0.495542	0.631	0.187	1.79673e-57	OPC-M	1.00292	0.287124	0.168463	0.133816	0.330616	0.412612	0.698273	0.0980334	0.107714	0.0568118
Ubald2	1.98332e-67	0.49553	0.908	0.554	2.58764e-63	OPC-G2	0.216416	0.473588	0.497771	0.666061	0.796437	1.24686	1.33927	0.848365	0.743602	0.85859
Ly6h	3.56979e-45	0.494692	0.73	0.483	4.6575e-41	NP3	0.223982	1.11143	0.288514	0.415443	0.255668	0.546747	0.243042	0.805089	1.55409	1.41006
Cenpk	5.46179e-124	0.494648	0.778	0.231	7.12599e-120	OPC-G2	0.0925503	0.140615	0.162368	0.641193	0.747114	0.774161	0.532789	0.194633	0.0532951	0.0738199
Tfdp1	2.98167e-113	0.494609	0.906	0.345	3.89018e-109	OPC-S	0.404284	0.378163	0.405876	0.747423	0.89306	0.606685	0.451062	0.331885	0.227725	0.250085
Ddah2	7.8476e-39	0.494387	0.995	0.863	1.02388e-34	OPC-M	0.927106	1.05563	1.23221	1.65056	1.42478	2.09134	2.10581	1.95739	1.4665	1.86257
Flrt1	1.34373e-148	0.493902	0.38	0.044	1.75317e-144	OPC1a	0.0803697	0.552837	0.0888515	0.0585009	0.0195483	0.0643887	0	0.0732633	0.0644309	0.0541736
Epb41l2	2.46542e-31	0.493754	0.425	0.22	3.21664e-27	OPC1a	2.57208	0.782985	0.3716	0.236592	0.400928	0.260642	0.305741	0.0980541	0.111365	0.0867119
Psip1	3.8216e-93	0.493697	0.995	0.897	4.98604e-89	OPC-G2	1.04883	1.52606	1.52796	1.90347	2.1263	2.18917	2.07105	1.68417	1.56174	1.49743
Gpd1	2.0234e-50	0.493285	0.541	0.194	2.63993e-46	OPC-G1	0.159216	0.1475	0.327715	0.778181	0.527509	0.264949	0.428816	0.463521	0.0619984	0.284229
4430402I18Rik	1.02366e-179	0.49281	0.368	0.029	1.33556e-175	OPC1a	1.17754	0.536979	0.0765624	0.0236075	0.0279808	0.0155713	0.00983369	0.0160695	0.0227843	0.0179645
Lamp1	2.6756e-53	0.492348	0.851	0.69	3.49085e-49	OPC1a	2.57495	1.43813	1.29295	0.820781	0.968826	0.778411	0.848011	0.904292	0.760046	0.803191
Pgk1	3.36018e-78	0.492239	0.893	0.587	4.38402e-74	OPC1b	1.45478	0.875557	1.32362	1.1138	1.21893	0.914123	0.98713	0.757751	0.50923	0.510632
Parm1	3.43983e-55	0.49221	0.469	0.19	4.48794e-51	NP3	0.173687	0.0336758	0.0292787	0.155535	0.0331986	0.331524	0.134974	0.634398	0.756585	0.855202
Lrrtm2	4.53737e-07	0.491278	0.407	0.11	0.00591991	COP/NFOL	0.64488	0.410009	0.113495	0.0258016	0.0439113	0.0590795	0.104241	0.095585	0.179465	0.15725
Nfib	7.26493e-87	0.49091	1	0.98	9.47855e-83	NP3	0.80581	1.72705	2.45064	2.74587	2.58738	2.94469	2.87922	3.1767	3.4039	3.38267
Raly	3.59034e-84	0.490472	0.985	0.579	4.68431e-80	OPC-S	0.67993	0.55981	0.852202	1.18889	1.32383	1.25173	1.07002	0.968608	0.463281	0.651298
Ppa1	1.41391e-81	0.49034	0.968	0.58	1.84473e-77	OPC-S	0.332904	0.5946	0.883718	1.20591	1.29859	1.02567	1.00153	0.978335	0.523304	0.600933
Lrrc4b	2.58656e-53	0.489945	0.63	0.349	3.37469e-49	OPC1a	0.743866	0.883552	0.569053	0.28328	0.36573	0.29046	0.286473	0.369206	0.394625	0.386034
Nusap1	1.06806e-132	0.489196	0.844	0.208	1.39349e-128	OPC-S	0.0554656	0.180602	0.0344821	0.175346	1.21454	2.04647	1.63765	0.10614	0.091153	0.11044
Atad2	1.35654e-65	0.489087	0.791	0.3	1.76988e-61	OPC-G1	0.0350892	0.233504	0.284872	1.11247	1.46391	1.46761	0.319471	0.283858	0.0791855	0.104068
Olfm1	1.07436e-39	0.488937	0.537	0.427	1.40172e-35	NP2	0.465752	0.589966	0.341633	0.38586	0.313804	0.481408	0.406451	0.588	0.997593	0.756139
D630045J12Rik	2.97253e-07	0.488711	0.593	0.22	0.00387826	COP/NFOL	0.759513	0.405098	0.176455	0.222999	0.15077	0.216163	0.203149	0.268288	0.3342	0.306863
Khdrbs2	1.73034e-11	0.488188	0.407	0.073	2.25757e-07	COP/NFOL	0.600353	0.475931	0.0456668	0.0109052	0.0306345	0.031491	0.00767088	0.0342864	0.107067	0.0429941
Map1a	1.27474e-76	0.487907	0.675	0.319	1.66315e-72	OPC1b	2.19567	0.79732	0.922272	0.443651	0.566012	0.253731	0.367393	0.223983	0.262196	0.191806
Sgk1	4.39962e-182	0.487828	0.429	0.044	5.74019e-178	OPC1a	1.30095	0.548154	0.105312	0.0175743	0.01765	0.0456392	0.0966063	0.0368801	0.0169961	0.0256768
Plpp4	1.33121e-182	0.487792	0.413	0.04	1.73682e-178	OPC1a	0	0.536675	0.19812	0.0190197	0.0689243	0.0164611	0.0115767	0.0151955	0.00812059	0.0109977
Celf3	2.63259e-60	0.487602	0.526	0.316	3.43474e-56	NP2	0.0347697	0.289542	0.11851	0.309221	0.114204	0.365892	0.317454	0.690611	0.904989	0.820528
Crmp1	7.26166e-84	0.487489	0.886	0.773	9.47428e-80	NP2	0.667086	0.722454	0.664083	1.23028	0.69841	1.25708	1.28672	1.77182	1.76262	1.85322
Alyref	3.39073e-89	0.487463	0.968	0.487	4.42389e-85	OPC-S	0.252574	0.396258	0.620428	0.969466	1.12887	1.04701	0.876927	0.648898	0.432678	0.434471
Gapdh	2.02757e-74	0.487044	0.995	0.959	2.64537e-70	OPC-G2	2.23942	1.96159	2.43966	2.97897	2.98229	2.89597	2.73869	2.57311	1.87271	1.98892
Csmd2	4.18202e-93	0.486768	0.452	0.121	5.45628e-89	OPC1a	0.433424	0.610521	0.343535	0.132953	0.226262	0.0695397	0.106607	0.0232671	0.0290012	0.0186841
Tpx2	6.78842e-121	0.486714	0.914	0.266	8.85686e-117	OPC-S	0.0335871	0.41063	0.278948	0.291492	1.24306	1.66972	2.17962	0.299889	0.0992348	0.119247
H2afz	2.69947e-44	0.486612	0.997	0.978	3.522e-40	OPC-G1	1.17636	2.38113	2.79639	3.60343	3.77543	3.96807	4.01096	3.21252	2.10061	2.28702
Rnd3	1.79987e-53	0.486328	0.862	0.629	2.34829e-49	NP3	0.132365	0.151291	0.318935	1.1433	0.773563	1.42231	1.30107	1.75683	1.64537	1.70492
Sapcd2	2.40829e-53	0.486118	0.627	0.206	3.1421e-49	OPC-M	0	0.770588	0.142646	0.0632509	0.310271	0.633166	0.759654	0.0476751	0.0206401	0.0306193
Arsb	4.78359e-125	0.486005	0.376	0.057	6.24115e-121	OPC1a	0.593147	0.542498	0.107216	0.0520209	0.0731317	0.0407525	0.0749151	0.0205965	0.0351072	0.0205297
Ncl	2.80657e-89	0.485941	1	0.93	3.66173e-85	OPC-S	1.57864	1.97474	2.06093	2.21876	2.40939	2.06343	2.11351	1.83163	1.7081	1.67709
Cmc2	7.30313e-109	0.485862	0.818	0.291	9.5284e-105	OPC-G2	0.217722	0.266651	0.299208	0.418713	0.784431	0.823744	0.620218	0.225459	0.147816	0.191711
Lmnb1	1.07828e-77	0.485762	0.998	0.742	1.40683e-73	OPC-S	0.452315	0.974649	1.14432	1.71651	1.9611	2.28072	2.37359	1.39935	1.00912	1.02599
Ppp1r12b	2.01989e-42	0.485654	0.457	0.307	2.63535e-38	NP2	0.353353	0.405218	0.307018	0.246037	0.22049	0.28844	0.22527	0.336095	0.823991	0.506155
Anp32b	6.80245e-31	0.485569	0.991	0.705	8.87516e-27	OPC-M	1.28726	1.10374	1.57439	2.15023	2.4295	2.21166	2.07317	1.25602	0.727725	0.698498
Tpm4	5.78032e-77	0.485352	0.973	0.52	7.54158e-73	OPC-S	0.182196	0.484788	0.697612	1.13318	1.25457	1.35164	1.02681	0.844332	0.395021	0.513661
Set	7.26121e-110	0.485244	0.998	0.957	9.4737e-106	OPC-S	1.5949	1.90449	2.21763	2.52449	2.61271	2.28884	2.44401	2.15211	1.94236	1.89107
Cenpw	1.88381e-109	0.485087	0.792	0.26	2.45781e-105	OPC-G2	0.079432	0.163321	0.21176	0.482993	0.860105	0.827856	0.962533	0.233506	0.101091	0.0889215
Os9	3.9774e-58	0.485066	0.775	0.487	5.18932e-54	OPC1a	1.16597	1.09911	0.856956	0.468772	0.429209	0.438375	0.472538	0.532211	0.66565	0.645904
Ramp2	2.76911e-107	0.48445	0.44	0.099	3.61286e-103	OPC1a	0.135651	0.585112	0.194891	0.11659	0.131447	0.0459883	0.0919711	0.0587029	0.0816886	0.0672612
Cdk4	1.81815e-98	0.484449	1	0.921	2.37214e-94	OPC-S	1.38613	1.50763	2.04565	2.4207	2.40994	2.21202	2.09899	2.11169	1.53448	1.77461
Hbb-bs	7.95139e-10	0.483836	0.64	0.582	1.03742e-05	OPC-S	0.711872	0.812143	0.753531	0.672536	1.74846	2.39374	1.7757	0.850347	1.02493	0.959436
Dtd1	3.15957e-62	0.483807	0.579	0.278	4.12229e-58	OPC1a	0.401875	0.795493	0.530422	0.313497	0.362969	0.210679	0.22059	0.188601	0.297849	0.224196
Ppp1r14b	6.90457e-46	0.483427	0.975	0.992	9.0084e-42	OPC1a	0.987188	3.35767	3.2519	2.96661	2.73327	2.40859	2.92527	2.96624	2.70632	2.91697
Cep170	7.51299e-58	0.48337	0.742	0.735	9.8022e-54	NP2	0.840358	0.790921	0.692965	0.86335	0.739997	1.02755	0.937962	1.15714	1.42738	1.21482
Rps2	5.90115e-125	0.483286	1	0.995	7.69923e-121	OPC1b	3.10609	3.21091	3.57644	3.42208	3.44823	2.82092	3.11174	2.97384	2.90961	2.94747
Snu13	2.17953e-84	0.483079	0.998	0.789	2.84364e-80	OPC-S	0.974191	1.08322	1.22049	1.54111	1.68364	1.36048	1.21986	1.18964	1.06076	1.12639
Ska2	3.85844e-87	0.482841	0.78	0.3	5.0341e-83	OPC-G2	0.173558	0.192113	0.163505	0.41682	0.523495	0.872198	1.08654	0.349029	0.364278	0.319934
Cdk4	1.16617e-68	0.482685	1	0.923	1.5215e-64	OPC-G1	1.38613	1.50763	2.04565	2.4207	2.40994	2.21202	2.09899	2.11169	1.53448	1.77461
Cdc45	4.93146e-126	0.482679	0.66	0.164	6.43408e-122	OPC-G2	0	0.0374153	0.0692001	0.588906	0.66501	0.672585	0.138519	0.100173	0.0180176	0.0343361
Actg1	2.3209e-113	0.482412	1	0.991	3.02808e-109	NP3	2.66283	2.44447	2.52783	2.76224	2.65967	2.91538	2.77077	3.23141	2.92068	3.28698
Hmgn1	2.47945e-56	0.482086	1	0.97	3.23494e-52	OPC-M	1.06768	1.84284	2.17941	2.57002	2.58066	2.70303	2.79187	2.45703	2.13737	2.1666
Gm47283	1.6512e-49	0.482075	0.973	0.728	2.15432e-45	OPC-S	0.866481	1.34501	1.21061	1.47593	1.69525	1.43325	1.44201	1.01634	1.07024	0.937919
Hist1h2bj	4.72887e-191	0.481123	0.733	0.121	6.16976e-187	OPC-S	0	0.0174082	0.0155469	0.0982222	0.665573	0.870026	0.117682	0.125095	0.0287548	0.0723068
Rfc5	9.47269e-136	0.480573	0.83	0.233	1.2359e-131	OPC-S	0.0615613	0.14973	0.147942	0.606862	0.753344	0.632391	0.331982	0.207343	0.156245	0.134111
Rad51ap1	1.73476e-55	0.480525	0.639	0.243	2.26335e-51	OPC-G1	0	0.0898264	0.140066	0.829494	0.989089	0.935502	0.308142	0.0925015	0.0398614	0.0511733
Rbmxl1	1.02461e-52	0.480373	0.883	0.509	1.33682e-48	OPC-G1	0.519183	0.54507	0.770896	1.14969	1.07262	0.757809	0.872696	0.714707	0.384834	0.481556
Dlgap5	5.14411e-148	0.480038	0.634	0.13	6.71151e-144	OPC-G2	0	0.140739	0.0632938	0.136526	0.274063	0.650736	1.02137	0.0763104	0.00818621	0.0073243
Kif5a	1.3649e-51	0.479743	0.658	0.389	1.78079e-47	NP3	0.162195	0.430182	0.136615	0.314371	0.122157	0.476255	0.416757	0.813463	1.12169	1.09709
Snx22	4.64935e-204	0.479719	0.405	0.03	6.066e-200	OPC1a	0.158179	0.516309	0.114278	0.0081857	0.0168919	0.0134433	0.0171605	0.00638655	0.0364907	0.0240118
Tmem147	4.04118e-52	0.47946	0.759	0.534	5.27252e-48	OPC1a	1.25968	1.14298	0.991318	0.659398	0.825654	0.532662	0.588133	0.551018	0.481782	0.547105
Tk1	3.99429e-116	0.479331	0.629	0.158	5.21136e-112	OPC-G2	0.0554656	0.0456101	0.0731462	0.400492	0.862505	0.680541	0.159077	0.0420249	0.0178707	0.017718
Sp9	2.18166e-57	0.478934	0.86	0.531	2.84641e-53	NP3	0.24924	0.10929	0.0860407	1.08997	0.449084	1.50456	1.11102	1.72358	1.62413	1.64583
Selenos	1.26789e-53	0.478895	0.683	0.398	1.65422e-49	OPC1a	1.60006	0.971001	0.769323	0.394185	0.40477	0.295803	0.532579	0.414998	0.440439	0.427934
Nav3	1.25724e-55	0.47889	0.763	0.446	1.64031e-51	NP3	0.141642	0.986882	0.175068	0.186254	0.0785242	0.571458	0.290419	0.849161	1.60137	1.37476
Celf2	6.50046e-88	0.47835	0.944	0.907	8.48115e-84	NP2	0.418637	1.10561	1.33506	1.44457	1.53117	1.6732	1.6309	1.68897	2.04361	1.95238
Rpl12	4.26003e-110	0.478341	0.989	0.968	5.55807e-106	OPC1b	1.98824	2.46853	2.8685	2.78575	2.67516	2.15458	2.51907	2.31863	2.17262	2.26292
Fermt2	4.94132e-57	0.478281	0.751	0.5	6.44694e-53	OPC1a	0.818075	1.06506	0.849368	0.530101	0.690483	0.576318	0.589757	0.488037	0.473985	0.44548
Abcd3	1.5794e-48	0.478114	0.609	0.348	2.06064e-44	OPC1a	1.34467	0.869778	0.642715	0.348297	0.436491	0.32616	0.415268	0.332684	0.263505	0.26898
Pak3	2.47081e-26	0.477935	0.823	0.568	3.22366e-22	OPC-G1	0.34445	0.629371	1.00321	1.35412	1.14761	0.761482	1.01337	0.89613	0.808901	0.840616
Cenpu	8.38832e-191	0.477841	0.798	0.15	1.09442e-186	OPC-S	0.107678	0.0388043	0.0626185	0.358836	0.647896	0.591037	0.234591	0.106253	0.0469364	0.0643447
Ezr	4.22573e-30	0.477429	0.834	0.454	5.51332e-26	OPC-M	0.10088	0.0624413	0.418541	1.36486	0.927739	1.23423	1.26623	1.37272	0.246943	0.687347
Tagln2	1.33928e-87	0.477149	0.299	0.052	1.74735e-83	OPC1a	0	0.532312	0.0606843	0.0435566	0.16098	0.0846695	0.0767594	0.0410856	0.0199662	0.00746875
Nme1	5.31334e-60	0.477094	0.978	0.877	6.93232e-56	OPC-G1	1.85907	1.78984	1.93999	2.19878	2.18224	1.74731	1.72492	1.74288	1.32104	1.39122
Rad51	9.8479e-182	0.476882	0.768	0.149	1.28486e-177	OPC-S	0	0.0335567	0.0881645	0.478561	0.642566	0.557885	0.222695	0.0728212	0.025746	0.0192327
Hnrnpdl	1.36177e-80	0.476862	1	0.886	1.7767e-76	OPC-S	1.03518	1.58387	1.52593	1.72037	2.03184	1.79479	1.60908	1.54271	1.40664	1.46256
Dclk1	1.28919e-68	0.476692	0.936	0.85	1.682e-64	NP3	0.224537	1.16276	1.25792	1.24375	1.11973	1.36295	1.41498	1.84675	1.89337	1.98249
Ncapg	4.65837e-173	0.476639	0.798	0.158	6.07778e-169	OPC-S	0.0635586	0.0823289	0.0429625	0.178837	0.708737	0.904034	0.704719	0.0265125	0.0159805	0.0188969
Aplp1	7.04195e-76	0.47627	0.731	0.528	9.18764e-72	NP2	2.99914	0.91891	0.230814	0.380435	0.187552	0.675922	0.513287	1.05861	1.31005	1.30956
Hnrnpab	4.50839e-87	0.476084	0.995	0.94	5.8821e-83	OPC-G2	1.37534	1.40252	1.81987	2.38854	2.43205	2.52044	2.3408	2.31713	1.91935	1.94213
Ect2	1.0743e-159	0.47564	0.66	0.129	1.40164e-155	OPC-G2	0	0.107079	0.0286285	0.0933262	0.386937	0.652129	1.05337	0.0353503	0.017781	0.0217722
Sptan1	1.78215e-48	0.475285	0.697	0.647	2.32517e-44	NP2	0.850374	0.949362	0.640776	0.526251	0.481785	0.762231	0.825112	0.934211	1.30409	1.16306
Cep295	1.47507e-74	0.47511	0.816	0.368	1.92452e-70	OPC-G2	0.115354	0.446497	0.335316	0.516771	0.754337	0.944203	0.796696	0.413715	0.423528	0.304918
Capn5	4.68705e-61	0.474836	0.407	0.013	6.11519e-57	COP/NFOL	0.492914	0.0601902	0.0218859	0.00435002	0.00890068	0.00164998	0.00324962	0.0239408	0.0140835	0.00880923
Pold3	4.50899e-114	0.474776	0.869	0.291	5.88287e-110	OPC-S	0.0957963	0.266608	0.317126	0.666243	0.831413	0.609822	0.306292	0.292543	0.274625	0.23788
Elfn2	9.19077e-155	0.474732	0.425	0.054	1.19912e-150	OPC1a	0.609871	0.553748	0.0600017	0.036732	0.006261	0.0270265	0.0296033	0.0712008	0.153528	0.0826851
Nop10	1.86525e-71	0.474409	0.983	0.608	2.4336e-67	OPC-S	0.568856	0.863217	1.18322	1.26571	1.34901	0.85367	0.976864	0.738769	0.630779	0.620769
Gmnn	6.9053e-63	0.474223	0.734	0.276	9.00935e-59	OPC-G1	0.219362	0.0552495	0.156634	0.886034	1.05285	1.04243	0.543893	0.320845	0.0169264	0.0510655
Tmco3	7.9359e-63	0.47413	0.517	0.209	1.0354e-58	OPC1a	0.281838	0.708577	0.352965	0.174422	0.204285	0.183121	0.209791	0.239024	0.238952	0.193408
Shtn1	8.06306e-45	0.47405	0.66	0.373	1.05199e-40	NP3	0.0965222	0.234759	0.0724739	0.313931	0.126184	0.876646	0.358442	0.975137	1.67752	1.37346
Ttyh1	1.47395e-52	0.473713	0.464	0.188	1.92307e-48	OPC1a	1.63074	0.763335	0.689797	0.116003	0.179978	0.119819	0.155536	0.143761	0.226282	0.165757
Mfap2	2.50573e-39	0.473661	0.788	0.542	3.26922e-35	NP1a	0.138427	0.339758	0.7341	1.10847	0.807642	0.919388	0.938294	1.25974	0.602418	1.02183
Timeless	3.13839e-129	0.473645	0.867	0.252	4.09466e-125	OPC-S	0	0.146413	0.241706	0.877495	0.813999	0.705535	0.379365	0.387269	0.117821	0.0990198
Ncaph	2.45203e-135	0.473588	0.648	0.157	3.19916e-131	OPC-G2	0.0615613	0.0516294	0.0685931	0.278134	0.585197	0.633689	0.388597	0.0940833	0.0316123	0.0104617
Nrxn1	4.8649e-47	0.473249	0.884	0.665	6.34723e-43	OPC1b	0.267057	2.55406	1.86636	0.630506	1.08494	0.89821	0.904648	0.687185	1.18363	0.904923
Sh3glb2	1.66627e-07	0.473195	0.593	0.233	0.00217399	COP/NFOL	0.710019	0.382851	0.262032	0.264933	0.253152	0.202237	0.232505	0.182526	0.18385	0.180917
Plk4	1.27317e-128	0.473125	0.837	0.237	1.66111e-124	OPC-S	0.121145	0.184925	0.185306	0.562972	0.776753	0.812148	0.507229	0.161625	0.109017	0.117734
Dag1	2.14654e-54	0.473082	0.634	0.34	2.80059e-50	OPC1a	0.626623	0.872575	0.751185	0.387671	0.43845	0.303699	0.396825	0.319076	0.26079	0.245024
Apc2	5.58758e-51	0.47298	0.479	0.287	7.29012e-47	NP2	0.287205	0.328837	0.184696	0.197981	0.0673789	0.27018	0.322182	0.597805	0.853225	0.75661
Ezr	7.16569e-73	0.472946	0.879	0.429	9.34908e-69	OPC-G2	0.10088	0.0624413	0.418541	1.36486	0.927739	1.23423	1.26623	1.37272	0.246943	0.687347
Srsf10	5.2417e-82	0.472896	0.995	0.77	6.83884e-78	OPC-S	0.671221	1.27547	1.34195	1.66631	1.72751	1.57969	1.40564	1.16407	0.974087	0.893838
Gas1	1.10679e-50	0.472614	0.615	0.25	1.44403e-46	OPC-S	0.0789855	0.559073	0.941325	0.455555	0.896393	0.31783	0.712487	0.112424	0.117969	0.0794837
S100a10	2.29777e-40	0.472548	0.8	0.507	2.9979e-36	NP1a	0	0.204589	0.354401	0.631018	0.298865	0.887633	0.889374	1.46235	1.3784	1.65559
Pou3f2	1.02451e-49	0.472547	0.96	0.712	1.33668e-45	OPC-G2	0.0248447	0.806184	1.27563	1.68667	1.6822	1.74508	1.63277	1.41144	0.945982	1.12488
Kif2c	2.65103e-143	0.472545	0.622	0.127	3.45879e-139	OPC-G2	0	0.114389	0.0259681	0.0665163	0.415804	0.647057	1.02313	0.0529672	0.0187275	0.0041067
Mturn	6.70063e-48	0.472502	0.381	0.195	8.74231e-44	NP2	0.0350892	0.222288	0.147304	0.111303	0.0755322	0.184481	0.260785	0.25379	0.71361	0.526489
Fam110b	9.84622e-38	0.472396	0.64	0.466	1.28464e-33	NP3	0.199055	0.340192	0.309112	0.536115	0.362148	0.637116	0.454293	0.857142	0.953532	1.09733
Ehd1	7.47408e-60	0.472356	0.742	0.255	9.75143e-56	OPC-M	0.876119	0.305371	0.301913	0.315268	0.230653	0.262429	0.747191	0.361997	0.165517	0.289248
Pik3r1	6.1574e-37	0.472213	0.692	0.634	8.03356e-33	NP2	0.629358	1.4683	1.16966	0.474243	0.536383	0.577417	0.667873	0.742088	1.44181	1.12763
Thra	1.08083e-56	0.472059	0.786	0.777	1.41016e-52	NP2	2.55493	1.54597	1.0324	0.741619	0.693854	0.791639	0.689611	1.04419	1.59307	1.37419
Spon1	2.03485e-51	0.471977	0.727	0.597	2.65486e-47	NP2	0.0347697	1.31076	0.990078	0.492375	0.425709	0.566567	0.356923	0.962784	1.42823	1.38944
Nme1	2.0219e-82	0.471904	0.995	0.873	2.63797e-78	OPC-S	1.85907	1.78984	1.93999	2.19878	2.18224	1.74731	1.72492	1.74288	1.32104	1.39122
Stmn3	6.43509e-104	0.471771	0.977	0.922	8.39587e-100	NP2	0.668939	1.61695	1.12157	1.59365	1.24172	1.80113	1.65702	2.18388	2.2727	2.41159
Cep55	8.36994e-103	0.471746	0.525	0.081	1.09203e-98	OPC-M	0	0.0411821	0.0161785	0.0469363	0.180969	0.307211	0.539826	0	0.00557452	0.00500419
Itgav	4.89074e-80	0.471537	0.38	0.098	6.38095e-76	OPC1a	0.120218	0.568846	0.263689	0.0700626	0.153996	0.068002	0.077256	0.0306185	0.0568016	0.0165199
Cdca5	7.39257e-160	0.471483	0.605	0.112	9.64508e-156	OPC-G2	0.0316145	0.0258416	0.0197063	0.147136	0.522249	0.578755	0.25025	0.00365455	0.0106048	0.0191822
Rfc4	4.21774e-54	0.471147	0.864	0.42	5.50289e-50	OPC-G1	0.137916	0.26788	0.40295	1.10039	1.28833	1.12153	0.783531	0.458782	0.343213	0.367352
Cdc45	4.46546e-165	0.470949	0.758	0.156	5.82608e-161	OPC-S	0	0.0374153	0.0692001	0.588906	0.66501	0.672585	0.138519	0.100173	0.0180176	0.0343361
Cdh2	5.85328e-53	0.470884	0.714	0.683	7.63678e-49	NP2	0.818552	0.768446	0.655243	0.777773	0.653991	0.87635	0.782388	0.992076	1.31858	1.12058
Spry4	1.42399e-176	0.47084	0.313	0.018	1.85788e-172	OPC1a	0	0.487337	0.063613	0.0112829	0.0253101	0.00746714	0.0111644	0.00292922	0.0020502	0.00488609
Spc24	3.83822e-42	0.470722	0.834	0.355	5.00773e-38	OPC-M	0.0886021	0.282974	0.331971	0.781284	1.47683	1.6874	1.19372	0.247704	0.136103	0.114082
Rpl13	5.43294e-73	0.470689	1	0.999	7.08836e-69	OPC1a	2.99366	4.03725	3.8874	3.63746	3.55242	3.24958	3.4894	3.44932	3.5356	3.53024
Cdk5rap2	1.72599e-27	0.470604	0.793	0.436	2.25191e-23	OPC-M	0.0350892	0.52729	0.58982	0.519506	0.862397	1.14305	1.06431	0.390224	0.376315	0.337056
Gal3st1	3.52215e-219	0.470349	0.36	0.015	4.59535e-215	OPC1a	1.39526	0.5039	0.0394783	0.00170994	0.00590939	0.01004	0.00157113	0.00399321	0.0166014	0
Rrm1	7.75354e-54	0.470043	0.873	0.413	1.0116e-49	OPC-G1	0.277608	0.302937	0.407269	1.16568	1.4318	1.39727	0.793218	0.477654	0.242708	0.284884
Paip2b	4.00158e-36	0.469931	0.705	0.32	5.22086e-32	OPC-M	0.364609	0.330925	0.369411	0.275853	0.262215	0.400254	0.836444	0.381197	0.429091	0.380839
Kif21b	1.57151e-48	0.469675	0.505	0.32	2.05035e-44	NP2	0.423166	0.758116	0.284986	0.156806	0.064571	0.187212	0.285423	0.505518	0.918541	0.785095
Cdca3	2.73008e-117	0.469308	0.859	0.238	3.56193e-113	OPC-S	0	0.244623	0.281449	0.239252	1.01364	1.44221	1.56354	0.301288	0.0519331	0.0262048
Hpf1	1.72517e-83	0.469241	0.973	0.526	2.25084e-79	OPC-S	0.632854	0.659466	0.682121	0.854463	1.14776	1.01483	0.738238	0.571405	0.532964	0.525693
Kif26a	3.14693e-60	0.469055	0.375	0.153	4.1058e-56	NP2	0.484117	0.135575	0.0504287	0.10434	0.0545013	0.138799	0.0657636	0.443573	0.724588	0.664609
Topbp1	1.30824e-56	0.469029	0.839	0.394	1.70687e-52	OPC-G1	0.245665	0.345312	0.416801	0.996788	1.03962	0.908153	0.594224	0.537191	0.248674	0.267689
Nexmif	3.63609e-107	0.468866	0.411	0.08	4.74401e-103	OPC1a	0.137223	0.581045	0.121098	0.0518217	0.0799661	0.1157	0.0218098	0.0546805	0.198475	0.0900919
Acap3	1.31922e-72	0.46868	0.507	0.182	1.72119e-68	OPC1a	0.380056	0.67994	0.261139	0.174471	0.13166	0.169271	0.0621154	0.20949	0.246759	0.256994
Unc5c	6.88803e-148	0.468595	0.403	0.048	8.98682e-144	OPC1a	0.539859	0.577262	0.0204532	0.00234103	0.0159859	0.028849	0.00470601	0.0210933	0.312436	0.0998287
Serbp1	1.37339e-104	0.46844	1	0.97	1.79187e-100	OPC-S	1.44143	2.11272	2.41243	2.56889	2.66278	2.1988	2.4586	2.18188	1.95773	1.96875
Arsb	6.89376e-09	0.468297	0.407	0.093	8.99429e-05	COP/NFOL	0.593147	0.542498	0.107216	0.0520209	0.0731317	0.0407525	0.0749151	0.0205965	0.0351072	0.0205297
Dlx5	1.69463e-53	0.468244	0.743	0.348	2.21098e-49	NP1a	0.0683709	0.0272625	0.0337098	0.518511	0.165093	0.858761	0.769064	1.06579	0.862577	0.934266
Kif18a	1.23385e-59	0.468178	0.553	0.147	1.60981e-55	OPC-M	0	0.0829323	0.0523825	0.0742931	0.38553	0.660488	0.637686	0.0519589	0.0196952	0.045962
Ptms	1.26274e-53	0.468054	0.998	0.957	1.6475e-49	NP1a	1.13751	1.96675	1.71845	2.19669	1.46389	2.47372	2.66943	2.86566	2.78058	2.81394
Hnrnpd	1.75058e-82	0.468014	1	0.91	2.28398e-78	OPC-S	0.956711	1.40209	1.57993	2.03848	2.20006	2.15452	1.77303	1.7626	1.68356	1.57705
Asah1	8.88725e-65	0.467884	0.564	0.247	1.15952e-60	OPC1a	0.508952	0.731253	0.506302	0.230607	0.266952	0.205394	0.277237	0.190293	0.183141	0.186915
Slitrk5	3.28721e-120	0.467869	0.395	0.068	4.28883e-116	OPC1a	0.102906	0.535764	0.113658	0.0662237	0.104303	0.12003	0.0752594	0.0489795	0.0300112	0.017185
Ankrd12	1.69238e-37	0.467719	0.649	0.592	2.20805e-33	NP2	1.0103	1.08172	0.776608	0.563766	0.45154	0.661227	0.55748	0.824691	1.2967	1.13719
Fam19a5	1.41453e-84	0.467678	0.544	0.189	1.84554e-80	OPC1a	0.782302	0.678136	0.499952	0.256692	0.259226	0.101291	0.124991	0.0743717	0.14201	0.0565792
Hmgn5	3.52387e-78	0.467547	0.921	0.416	4.59759e-74	OPC-S	0.190879	0.458067	0.725247	0.854623	1.11206	1.08606	1.37925	0.600646	0.178483	0.300621
Kidins220	3.34645e-51	0.467423	0.698	0.631	4.36612e-47	NP2	0.755784	0.972054	0.661572	0.544873	0.338558	0.714479	0.717209	0.947923	1.28872	1.19149
Cenpc1	1.54705e-42	0.467377	0.742	0.33	2.01843e-38	OPC-M	0.188363	0.455023	0.302999	0.312064	0.47393	0.712901	0.857689	0.239231	0.330696	0.298563
Cdk6	3.58222e-75	0.467323	0.818	0.399	4.67373e-71	OPC1b	0.0660827	0.637712	1.26244	1.48895	1.55195	0.842422	1.09446	0.513403	0.106767	0.158639
Tln2	8.11477e-71	0.467242	0.477	0.171	1.05873e-66	OPC1a	0.0833362	0.64926	0.322937	0.113305	0.29207	0.181069	0.127906	0.0546587	0.171599	0.104254
Ralgps2	1.25962e-57	0.467239	0.765	0.469	1.64343e-53	OPC1a	0.133114	1.08719	0.767499	0.413634	0.401861	0.4726	0.73037	0.510027	0.756786	0.632784
Tfeb	6.09081e-66	0.46697	0.37	0.01	7.94668e-62	COP/NFOL	0.47626	0.0359483	0.0132216	0.0188153	0.0073028	0.00206328	0.00827886	0.0042299	0	0
Akirin2	6.47651e-32	0.466963	0.908	0.61	8.4499e-28	OPC-M	0.518215	0.573482	0.628841	0.580035	0.61718	1.00002	1.2569	0.931203	0.904754	0.877939
Dlgap4	2.88095e-59	0.466849	0.74	0.664	3.75878e-55	NP2	0.722482	0.724119	0.719526	0.80025	0.350028	0.516863	0.874351	1.19759	1.34001	1.32907
Epb41l4aos	5.18307e-37	0.466484	0.55	0.469	6.76235e-33	NP2	0.309526	0.452287	0.670347	0.475746	0.362252	0.320351	0.406581	0.487045	1.00324	0.819024
Arx	5.02356e-38	0.466201	0.862	0.672	6.55423e-34	NP3	0.123115	0.163369	0.456325	1.61047	1.17167	1.90909	1.57199	2.13976	1.61932	1.92768
Snrpd1	6.40427e-92	0.465994	0.998	0.874	8.35565e-88	OPC-S	1.25024	1.26652	1.45197	1.95838	2.01907	1.88583	1.80307	1.55631	1.36344	1.45574
Fnbp1l	2.19908e-68	0.465391	0.864	0.825	2.86914e-64	NP2	0.289132	0.865385	0.805219	1.24972	1.07906	1.48785	1.3738	1.59504	1.75538	1.66353
Odf2	3.95319e-75	0.465322	0.759	0.326	5.15773e-71	OPC-G2	0.595198	0.42576	0.399868	0.299702	0.530664	0.872521	0.940474	0.252595	0.353844	0.243177
Rpa1	6.49089e-182	0.465224	0.775	0.151	8.46866e-178	OPC-S	0.11943	0.0834957	0.209689	0.402581	0.618699	0.318261	0.184019	0.101661	0.0262993	0.0641182
Higd1a	1.69568e-83	0.464962	0.951	0.474	2.21236e-79	OPC-S	1.14542	0.753353	0.857245	1.00886	1.09929	0.879095	0.722002	0.614049	0.159441	0.251075
Zdhhc7	1.18542e-08	0.464835	0.37	0.081	0.000154662	COP/NFOL	0.54724	0.137895	0.0749022	0.086844	0.0944	0.0715277	0.101583	0.0663141	0.0658123	0.0634162
Elfn2	7.50286e-07	0.464487	0.37	0.096	0.00978898	COP/NFOL	0.609871	0.553748	0.0600017	0.036732	0.006261	0.0270265	0.0296033	0.0712008	0.153528	0.0826851
Miip	1.28199e-53	0.464245	0.576	0.168	1.67261e-49	OPC-M	0.178294	0.163541	0.11783	0.0866664	0.198016	0.485353	0.656928	0.142662	0.182901	0.136116
Kalrn	7.17534e-59	0.464159	0.341	0.137	9.36166e-55	NP2	0.100011	0.193156	0.0785835	0.123723	0.060014	0.128413	0.0878806	0.259265	0.638626	0.35102
Hmgb1	5.5537e-48	0.464145	1	0.981	7.24591e-44	OPC-G1	2.35056	2.51016	2.98607	3.50188	3.61574	3.78189	3.75442	3.07572	2.21348	2.26084
Hist1h2an	5.42895e-191	0.463784	0.726	0.117	7.08315e-187	OPC-S	0	0.0284141	0.0185942	0.0991418	0.631358	0.824857	0.104416	0.0795044	0.0323289	0.0363754
Cep57	1.59494e-74	0.463779	0.856	0.424	2.08092e-70	OPC-G2	0.0638527	0.388727	0.41188	0.599406	0.943955	1.00439	0.692732	0.478095	0.480906	0.482678
Tmem63b	1.44527e-50	0.463746	0.8	0.544	1.88565e-46	OPC1a	1.27051	1.15203	0.794222	0.584784	0.433343	0.541673	0.525863	0.781625	0.745253	0.754912
Rtkn	1.23157e-07	0.463536	0.407	0.108	0.00160682	COP/NFOL	0.573921	0.298249	0.179308	0.134172	0.0904724	0.0676994	0.0823071	0.046606	0.0212696	0.0651864
Rbm3	6.79889e-80	0.463421	0.979	0.922	8.87051e-76	OPC-G2	1.40178	1.4234	1.89877	2.46896	2.35368	2.45771	2.31014	2.29264	1.64353	1.90108
Rab3a	2.34844e-58	0.463416	0.689	0.405	3.06401e-54	NP3	0.718441	0.348876	0.159898	0.319169	0.147369	0.468857	0.362331	0.766179	1.10871	1.06515
Ranbp1	2.47468e-57	0.463382	0.988	0.858	3.22871e-53	OPC-G2	0.807891	1.28172	1.89881	2.51716	2.726	2.32742	2.01529	1.74918	1.26211	1.32833
Tipin	2.4949e-71	0.46337	0.823	0.376	3.2551e-67	OPC-G2	0.0335871	0.314833	0.434267	0.969972	1.21315	0.99866	0.617519	0.425018	0.21503	0.239158
Cdk5r1	9.28305e-48	0.463286	0.768	0.618	1.21116e-43	NP3	0.220056	0.454175	0.565899	0.650608	0.403511	0.738636	0.874413	1.03763	1.4242	1.36201
Cdkn1b	8.36796e-26	0.46277	0.959	0.726	1.09177e-21	OPC-M	0.394231	0.675726	0.723865	0.900702	0.834356	1.37421	1.54986	1.36675	1.21375	1.28096
S100a3	2.63058e-14	0.462769	0.37	0.048	3.43212e-10	COP/NFOL	0.549326	0.528102	0.029316	0	0.0125223	0.00370094	0.00384855	0	0.00328604	0.00251222
Phactr3	9.23399e-62	0.462735	0.673	0.343	1.20476e-57	OPC1a	0.851692	0.909521	0.463734	0.279275	0.204005	0.24712	0.249939	0.462376	0.604343	0.576548
Tcf19	5.19732e-172	0.462362	0.714	0.129	6.78095e-168	OPC-S	0	0.0489099	0.0663584	0.448511	0.627543	0.584176	0.0486082	0.113693	0.0240376	0.0633527
Trim2	8.21379e-51	0.462203	0.951	0.717	1.07165e-46	NP1a	0.890221	0.494931	0.53119	1.33444	0.837519	1.57136	1.47598	1.78386	1.69385	1.65683
Srsf3	3.85666e-63	0.461762	1	0.958	5.03178e-59	OPC-G1	1.41015	1.84045	2.06214	2.60905	2.57701	2.37127	2.36948	2.33344	1.89176	2.00666
B630019K06Rik	1.35699e-12	0.461683	0.296	0.037	1.77046e-08	COP/NFOL	0.496793	0.0668071	0.0446605	0.0425569	0.0348124	0.0478672	0.0065804	0.0139927	0.0248198	0.0235557
Mitf	3.30248e-41	0.461617	0.37	0.017	4.30875e-37	COP/NFOL	0.481117	0.0535497	0.0370673	0.0153869	0.0105438	0.00767167	0	0.0181336	0.0113366	0.0080368
Lrpap1	2.96537e-55	0.46139	0.675	0.384	3.86892e-51	OPC1a	0.781481	0.893071	0.68129	0.408783	0.407053	0.330379	0.390278	0.319681	0.376356	0.399425
Rnd3	2.80118e-55	0.461296	0.79	0.626	3.6547e-51	NP2	0.132365	0.151291	0.318935	1.1433	0.773563	1.42231	1.30107	1.75683	1.64537	1.70492
Smchd1	6.70544e-74	0.461198	0.983	0.636	8.74859e-70	OPC-S	0.503214	0.810593	0.899031	1.20669	1.38239	1.3177	1.02615	0.805112	0.765004	0.739046
Dixdc1	6.75767e-42	0.461185	0.394	0.222	8.81674e-38	NP2	0.928891	0.270601	0.0720096	0.231603	0.0913612	0.222738	0.194076	0.392983	0.742125	0.548971
Jade1	1.65432e-100	0.461041	0.7	0.226	2.15839e-96	OPC-G2	0	0.176629	0.191348	0.332116	0.586159	0.717039	0.423941	0.150737	0.195196	0.15704
Lmna	1.2641e-09	0.461018	0.37	0.075	1.64927e-05	COP/NFOL	0.530352	0.0907988	0.0811361	0.150921	0.0953497	0.0746133	0.0668116	0.0760987	0.0270941	0.0235483
Pgp	8.55241e-81	0.460942	0.968	0.477	1.11583e-76	OPC-S	1.03908	1.25743	0.950012	0.846837	1.15423	0.73262	0.608817	0.35602	0.262241	0.232801
Man1a2	4.06539e-42	0.460839	0.642	0.413	5.30412e-38	OPC1a	1.46418	0.927339	0.600177	0.504956	0.518038	0.435478	0.383111	0.428826	0.367882	0.398575
Cby1	3.71538e-38	0.460808	0.857	0.517	4.84745e-34	OPC-M	0.395164	0.537544	0.68157	0.731487	0.671079	0.695594	1.07618	0.715711	0.485857	0.555995
Rbm3	4.51101e-62	0.460291	0.991	0.923	5.88551e-58	OPC-G1	1.40178	1.4234	1.89877	2.46896	2.35368	2.45771	2.31014	2.29264	1.64353	1.90108
Cenpk	2.80295e-136	0.460075	0.835	0.227	3.65701e-132	OPC-S	0.0925503	0.140615	0.162368	0.641193	0.747114	0.774161	0.532789	0.194633	0.0532951	0.0738199
Fkbp2	7.87083e-45	0.459841	0.71	0.466	1.02691e-40	OPC1a	0.550899	1.03085	0.755917	0.533687	0.820394	0.779939	0.928389	0.436472	0.253642	0.308585
Ildr2	4.34729e-83	0.459657	0.467	0.144	5.67191e-79	OPC1b	0	0.294832	0.635846	0.201111	0.384525	0.206705	0.299713	0.109675	0.0482797	0.0292264
Eif5a	7.81212e-51	0.459637	0.987	0.889	1.01925e-46	OPC-G1	1.69555	1.6424	2.02173	2.22711	2.1642	1.75669	2.06435	1.80734	1.40855	1.49806
Rdm1	4.66923e-63	0.459518	0.608	0.17	6.09195e-59	OPC-M	0	0.120535	0.261673	0.22118	0.283335	0.368823	0.627949	0.170266	0.0181524	0.032931
Klf7	8.98496e-44	0.459384	0.855	0.769	1.17227e-39	NP3	0.774513	0.700296	0.962558	0.995102	0.684394	1.23904	1.1282	1.6118	1.71152	1.71885
Ctcf	5.47544e-72	0.458999	0.986	0.746	7.1438e-68	OPC-G2	0.837158	1.02037	1.03782	1.23522	1.49345	1.61008	1.46863	1.18538	1.0149	1.05838
Pou3f4	1.10913e-40	0.458998	0.889	0.653	1.44709e-36	NP1a	0.16317	0.326501	0.617364	1.08018	0.777877	1.50966	1.28986	1.60829	1.23695	1.69035
Spcs2	3.1477e-50	0.458914	0.885	0.747	4.1068e-46	OPC1a	1.44363	1.50711	1.39646	1.02187	1.08473	0.950126	1.11037	0.965607	0.884183	0.910595
Rplp1	4.45527e-140	0.458378	1	0.998	5.8128e-136	OPC1b	3.42143	3.46977	3.74369	3.52943	3.60262	3.13215	3.3284	3.15498	3.09009	3.09588
Cep70	4.19118e-39	0.458317	0.696	0.297	5.46823e-35	OPC-M	0	0.30364	0.249725	0.236977	0.311864	0.607852	0.833217	0.282083	0.501327	0.347725
Tsc22d1	1.1934e-49	0.457867	0.849	0.679	1.55703e-45	OPC1a	1.02079	1.371	0.888235	0.82703	0.591782	0.904408	1.06986	1.09319	0.923325	0.960648
Rpn1	1.29996e-54	0.457714	0.65	0.361	1.69606e-50	OPC1a	1.0473	0.856528	0.582899	0.394326	0.561749	0.355489	0.481012	0.350183	0.2698	0.223045
Hnrnpa3	7.92794e-66	0.457445	1	0.919	1.03436e-61	OPC-G2	1.34856	1.83344	1.8645	2.18874	2.22438	2.37041	2.29055	2.07688	1.62988	1.63797
Kif15	2.53726e-54	0.45733	0.747	0.251	3.31037e-50	OPC-M	0	0.159011	0.129618	0.384984	0.962341	1.22806	0.869228	0.0862704	0.0271125	0.0303909
Tspan6	3.55979e-54	0.456919	0.685	0.41	4.64446e-50	OPC1a	0.552941	0.919911	0.75304	0.461171	0.557728	0.370926	0.422854	0.438195	0.321903	0.334812
S100b	5.7751e-65	0.456661	0.319	0.076	7.53477e-61	OPC1a	2.07225	0.630174	0.438768	0.0435012	0.0510295	0.0416761	0.053501	0.0687232	0.0932877	0.0607747
Dlx1	5.62405e-80	0.456638	0.984	0.675	7.3377e-76	NP2	0.324678	0.250926	0.439689	2.28494	1.86281	2.39962	2.09341	2.45412	2.42556	2.40992
Ctsl	8.68567e-50	0.456375	0.677	0.395	1.13322e-45	OPC1a	2.13808	0.966009	0.781744	0.428142	0.362382	0.302643	0.368013	0.44508	0.461088	0.443249
Frrs1l	6.37649e-78	0.456111	0.44	0.131	8.3194e-74	OPC1a	0.0519375	0.609721	0.183835	0.227976	0.304357	0.151285	0.0795121	0.0725269	0.133292	0.0774501
Cacna1d	2.40608e-67	0.456104	0.477	0.169	3.13921e-63	OPC1a	0.0709658	0.665264	0.24041	0.193258	0.208476	0.163125	0.0677226	0.150321	0.292941	0.18397
Jund	1.1681e-43	0.455948	0.925	0.882	1.52402e-39	NP3	0.449687	1.21916	1.33156	1.51409	1.23617	1.61067	1.40863	1.95255	1.81437	2.023
Npm1	8.68713e-64	0.455814	0.997	0.976	1.13341e-59	OPC-G1	1.53069	2.20206	2.61816	2.87411	3.04633	2.44247	2.53337	2.29969	2.10581	2.15475
Ppia	1.4311e-103	0.455559	1	0.995	1.86716e-99	OPC-S	2.76978	2.78032	3.17936	3.54425	3.56719	3.47896	3.44043	3.20402	2.76669	2.86194
Asrgl1	7.58471e-62	0.455239	0.819	0.474	9.89577e-58	OPC1b	1.20736	1.57128	1.18908	0.49389	0.794134	0.544423	0.685768	0.347632	0.39023	0.328369
Hist1h2bg	2.84289e-189	0.455122	0.553	0.072	3.70912e-185	OPC-G2	0.0308997	0.0229062	0.0109757	0.0464768	0.292762	0.526013	0.0568984	0.0443772	0.0514003	0.0622833
Crip2	7.21384e-42	0.454981	0.921	0.585	9.4119e-38	OPC-G1	0.0347697	0.172804	0.923605	1.39161	1.16564	1.1067	0.904713	1.18169	0.861044	1.05854
Fam78b	6.45939e-66	0.454622	0.364	0.137	8.42756e-62	NP2	0	0.0642645	0.0460279	0.1023	0.0133467	0.124897	0.0696145	0.363745	0.661643	0.588936
Cdc37l1	6.94575e-42	0.453646	0.773	0.595	9.06212e-38	OPC1a	2.04034	1.22217	0.814382	0.692501	0.595361	0.648708	0.704533	0.806485	0.82207	0.749611
Pold2	6.56241e-143	0.453578	0.768	0.192	8.56198e-139	OPC-S	0.0263059	0.206262	0.258253	0.432163	0.655878	0.405429	0.237508	0.159332	0.0343089	0.0740637
Ccdc47	5.20016e-49	0.453404	0.753	0.511	6.78464e-45	OPC1a	0.998724	1.07293	0.829428	0.459341	0.565403	0.557416	0.625522	0.541977	0.632603	0.554253
Asns	1.40871e-30	0.453314	0.359	0.109	1.83795e-26	OPC-M	0.221592	0.334878	0.110816	0.141444	0.0864372	0.228652	0.583815	0.162068	0.0126407	0.0247807
A930009A15Rik	5.42115e-235	0.453098	0.36	0.012	7.07298e-231	OPC1a	0.298581	0.467842	0.0648554	0.00277707	0.00287684	0.00274108	0	0.00235754	0.00305439	0.0028424
Uchl1	1.08302e-48	0.453098	0.958	0.841	1.41301e-44	NP1a	0.747634	1.00375	0.918821	1.36447	1.04417	1.47417	1.28257	1.90864	1.70479	1.98957
Bpgm	1.77984e-53	0.452839	0.616	0.344	2.32216e-49	OPC1a	1.03348	0.829615	0.461944	0.408802	0.28974	0.297366	0.370837	0.501822	0.298934	0.361254
Papss1	6.44799e-44	0.452813	0.753	0.564	8.41269e-40	OPC1a	1.42571	1.12601	0.654765	0.627538	0.812547	0.814999	0.623995	0.61207	0.591823	0.617798
Lpcat1	2.1099e-48	0.452654	0.693	0.435	2.75279e-44	OPC1a	0.553591	0.965097	0.811405	0.581424	0.628601	0.384586	0.453241	0.407784	0.401552	0.35626
E2f1	6.1103e-119	0.452506	0.775	0.212	7.97211e-115	OPC-S	0	0.0612941	0.258698	0.915393	0.738754	0.515102	0.26044	0.336581	0.0501845	0.0933995
Rfc3	3.90651e-59	0.452277	0.898	0.494	5.09682e-55	OPC-G2	0.236593	0.418388	0.504202	1.25741	1.15123	1.16605	0.697539	0.727695	0.522257	0.608393
Nop58	5.31815e-67	0.452223	0.958	0.569	6.93859e-63	OPC-S	0.209049	0.683303	0.932283	1.19603	1.2786	0.95815	1.00632	0.753478	0.70467	0.623219
Zdhhc12	2.32839e-07	0.452121	0.296	0.064	0.00303785	COP/NFOL	0.515284	0.15196	0.0616855	0.0865462	0.0561067	0.0451622	0.0328485	0.0741425	0.0287022	0.0396866
Epb41	4.37193e-48	0.45205	0.679	0.43	5.70405e-44	OPC1a	0.323577	0.956989	0.716369	0.60289	0.654889	0.518475	0.495687	0.432686	0.35735	0.333794
Smarca5	1.12752e-72	0.45191	0.993	0.808	1.47108e-68	OPC-S	1.65197	1.24788	1.47278	1.70669	1.84618	1.75397	1.5671	1.39113	1.11216	1.16216
Hmgcr	7.50921e-34	0.451816	0.71	0.527	9.79727e-30	OPC1a	2.07775	1.16871	0.717792	0.887843	0.576216	0.716603	0.873831	0.995501	0.49598	0.554907
Pnrc2	1.97102e-37	0.451665	0.668	0.294	2.57159e-33	OPC-M	0.410297	0.304507	0.378315	0.226387	0.389848	0.544001	0.773362	0.279804	0.207684	0.278363
Exosc8	7.98094e-82	0.451553	0.958	0.47	1.04127e-77	OPC-S	0.097633	0.442607	0.531048	0.864081	1.07031	0.967339	1.03483	0.532901	0.48974	0.420733
Nedd4l	2.45387e-45	0.45155	0.586	0.461	3.20157e-41	NP2	0.676992	0.10244	0.337754	0.48809	0.463591	0.68712	0.84291	0.70138	1.03496	0.935835
2006-09-01	1.69202e-32	0.451224	0.395	0.263	2.20757e-28	NP2	0	0.280371	0.223476	0.183949	0.183321	0.23469	0.177691	0.350647	0.752365	0.575757
Sqle	4.0553e-35	0.451176	0.611	0.383	5.29095e-31	OPC1a	1.06171	0.91184	0.61717	0.692247	0.541156	0.407074	0.625382	0.575872	0.187144	0.266447
Uhrf1	2.33861e-72	0.45091	0.768	0.297	3.05118e-68	OPC-G2	0	0.181383	0.394179	1.38329	1.29782	1.00273	0.679519	0.312857	0.053836	0.0554411
Ampd3	2.39876e-118	0.450623	0.535	0.137	3.12967e-114	OPC1b	0.161813	0.612739	0.630604	0.145408	0.226103	0.0407257	0.161854	0.0445593	0.0493775	0.0435628
Clcn3	1.65008e-43	0.450557	0.795	0.562	2.15286e-39	OPC1a	1.08568	1.18427	0.713238	0.485514	0.502172	0.680947	0.762302	0.65421	0.915611	0.784853
Elavl3	4.267e-64	0.450463	0.958	0.835	5.56715e-60	NP3	1.96529	0.909921	0.761414	1.46084	0.894664	1.59418	1.64966	2.01485	2.09825	2.0393
Pik3r1	1.72245e-60	0.450119	0.879	0.614	2.24729e-56	OPC1a	0.629358	1.4683	1.16966	0.474243	0.536383	0.577417	0.667873	0.742088	1.44181	1.12763
Racgap1	3.61309e-94	0.450042	0.921	0.335	4.714e-90	OPC-S	0.0554656	0.352975	0.368374	0.516338	1.17166	1.60313	1.8392	0.434193	0.216729	0.25
Eif1	1.10959e-43	0.449888	0.991	0.986	1.44768e-39	OPC-M	2.61515	2.18081	2.3628	2.64283	2.44898	2.67683	2.99718	2.81209	2.58131	2.62877
E2f3	1.64781e-52	0.449305	0.674	0.283	2.1499e-48	OPC-G1	0.317489	0.259399	0.342825	0.769976	0.713427	0.64466	0.432616	0.24415	0.0394073	0.0607663
Eif2s2	1.37577e-28	0.448589	0.959	0.882	1.79496e-24	OPC-M	1.90445	1.49651	1.68314	1.74014	1.78458	1.70775	2.03758	1.64279	1.39411	1.42129
Thrsp	2.52815e-19	0.448203	0.258	0.124	3.29848e-15	OPC1b	0.0585068	0.0383709	0.676186	0.535012	0.694104	0.16517	0.341857	0.122713	0.0368369	0.0854702
Atp2a2	1.34319e-41	0.447735	0.781	0.552	1.75246e-37	OPC1a	1.25686	1.14785	0.921316	0.769245	0.896517	0.663587	0.678983	0.695985	0.523982	0.470088
Zfp462	1.60558e-47	0.447626	0.84	0.622	2.0948e-43	OPC1a	0.603685	1.33221	1.26584	0.954882	0.797484	0.750717	0.833228	0.747453	0.843291	0.688869
Socs2	2.54109e-58	0.447537	0.293	0.098	3.31535e-54	NP2	0	0.0555818	0.185481	0.129047	0.0403474	0.0873514	0.10735	0.0877622	0.588658	0.329253
Kif20a	9.20207e-90	0.44733	0.548	0.101	1.20059e-85	OPC-M	0.0585068	0.0534724	0.02494	0.0353362	0.294605	0.359926	0.540788	0.0154926	0.0160177	0
Kif4	2.71572e-160	0.447299	0.82	0.171	3.5432e-156	OPC-S	0	0.131907	0.0725406	0.14803	0.741756	1.05622	0.925126	0.031101	0.0123573	0.0235386
Tubg1	2.42238e-99	0.447228	0.854	0.298	3.16047e-95	OPC-S	0.0971824	0.260902	0.22532	0.619452	0.795825	0.739338	0.575741	0.367071	0.138024	0.177644
Rgma	5.74958e-121	0.447076	0.519	0.128	7.50148e-117	OPC1b	0.100137	0.274777	0.593409	0.158533	0.365278	0.08083	0.188915	0.0359049	0.0688657	0.0536657
Rpl3	2.66413e-124	0.446954	0.996	0.99	3.47589e-120	OPC1b	2.42395	2.85099	3.2648	3.07219	3.07021	2.77463	2.90506	2.7548	2.65973	2.6846
Pdk2	9.41207e-09	0.446868	0.333	0.066	0.000122799	COP/NFOL	0.520225	0.0982932	0.101455	0.032883	0.0374048	0.0454347	0.0451556	0.0938178	0.0928823	0.0549554
S100a4	3.89445e-120	0.446595	0.329	0.041	5.08109e-116	OPC1a	0.0425377	0.498632	0.0297435	0.0337373	0.0358143	0.0416027	0.0513824	0.119381	0.0407847	0.0720381
Map1lc3b	4.49746e-73	0.446548	0.982	0.925	5.86783e-69	NP3	1.18031	1.30519	1.3759	1.50661	1.22995	1.45241	1.41107	1.92837	1.866	2.02375
Ccsap	3.91777e-21	0.446322	0.337	0.242	5.11152e-17	NP2	0	0.109682	0.0585594	0.426655	0.270404	0.489006	0.424828	0.218607	0.70043	0.200454
Melk	1.39234e-167	0.446244	0.773	0.154	1.81659e-163	OPC-S	0	0.0685373	0.0355527	0.207026	0.641133	0.785567	0.5525	0.0386351	0.018091	0.0124124
Vps36	3.71329e-35	0.446121	0.862	0.522	4.84472e-31	OPC-M	0.871334	0.749431	0.697147	0.695463	0.801917	0.813513	1.09134	0.621862	0.485109	0.396983
Ssrp1	7.68784e-60	0.445754	0.943	0.659	1.00303e-55	OPC-G2	0.430017	0.706779	0.955512	1.34349	1.56502	1.45455	1.26066	1.03711	0.73572	0.757049
Nap1l1	4.6046e-57	0.445212	1	0.888	6.00762e-53	OPC-G1	1.5227	1.67799	1.93367	2.29598	2.46584	2.17124	2.01621	1.75936	1.42841	1.46886
Thrsp	2.88039e-47	0.445199	0.383	0.116	3.75805e-43	OPC-S	0.0585068	0.0383709	0.676186	0.535012	0.694104	0.16517	0.341857	0.122713	0.0368369	0.0854702
Brca2	4.03325e-115	0.444953	0.765	0.216	5.26218e-111	OPC-S	0	0.19973	0.219906	0.598775	0.717657	0.597542	0.218337	0.191709	0.1619	0.114793
Zdhhc2	1.05122e-68	0.444418	0.425	0.134	1.37153e-64	OPC1a	0.244952	0.592009	0.0785408	0.123943	0.144997	0.289323	0.12055	0.173414	0.0962397	0.179143
Ncapg	5.84616e-51	0.444394	0.622	0.197	7.62749e-47	OPC-M	0.0635586	0.0823289	0.0429625	0.178837	0.708737	0.904034	0.704719	0.0265125	0.0159805	0.0188969
Sox4	2.91306e-74	0.444276	1	0.979	3.80067e-70	NP3	2.24695	2.23114	3.14491	3.17577	2.58619	2.88569	2.90659	3.37497	3.61218	3.58588
Traf4	6.84672e-67	0.444177	0.761	0.42	8.93291e-63	OPC1b	0.329184	1.29551	1.04435	0.571596	0.492513	0.295564	0.402774	0.538401	0.347541	0.417437
Cttnbp2	8.00994e-50	0.444089	0.812	0.523	1.04506e-45	OPC1a	0.207678	1.21763	0.698321	0.406101	0.440841	0.709079	0.616022	0.995504	0.825423	1.05448
Mcm4	5.03411e-111	0.443711	0.817	0.252	6.56801e-107	OPC-S	0.0709658	0.208756	0.373441	0.904839	0.767887	0.496791	0.313236	0.372131	0.0667783	0.0789192
Msi2	1.51073e-59	0.44369	0.99	0.768	1.97105e-55	OPC-S	0.639903	0.671502	1.46768	1.72576	1.79543	1.46311	1.58717	1.52567	1.20918	1.3184
Bora	5.08382e-68	0.443589	0.507	0.112	6.63285e-64	OPC-M	0.0449927	0.123931	0.0740884	0.0515502	0.224398	0.40618	0.559513	0.0214453	0.031937	0.0347215
Rfc2	1.12064e-48	0.443576	0.848	0.453	1.4621e-44	OPC-G1	0.21831	0.343216	0.522556	1.05347	1.16083	0.961669	0.579351	0.60747	0.365174	0.392748
Ddr1	5.18393e-68	0.442968	0.733	0.379	6.76347e-64	OPC1b	0.542679	0.542727	0.902768	0.461491	0.465658	0.336583	0.402554	0.549128	0.382146	0.527227
Rpl8	3.75463e-127	0.44296	0.998	0.996	4.89866e-123	OPC1b	2.66824	3.10901	3.4629	3.3919	3.33012	2.90715	3.17463	2.99796	2.74184	2.80924
Plk1	9.16722e-128	0.442845	0.515	0.097	1.19605e-123	OPC-G2	0	0.062166	0.0176126	0.0215978	0.327777	0.560542	0.777764	0.0133922	0.0116039	0.00652594
Gm2a	8.27905e-77	0.44254	0.632	0.257	1.08017e-72	OPC1b	0.466716	1.02757	0.822182	0.15705	0.274838	0.147747	0.381831	0.170523	0.24204	0.196333
Ccdc77	3.0973e-65	0.442516	0.599	0.155	4.04105e-61	OPC-M	0.125572	0.138398	0.179898	0.142838	0.281462	0.298041	0.607535	0.114998	0.106261	0.11097
Glo1	1.02115e-77	0.442394	0.812	0.459	1.33229e-73	OPC1b	0.971433	0.660427	0.986662	0.673082	0.791416	0.413815	0.608334	0.481505	0.394278	0.442164
Pld1	2.66157e-30	0.442312	0.407	0.028	3.47254e-26	COP/NFOL	0.475793	0.165181	0.0682788	0.00684417	0.0111925	0.00558248	0.00309302	0.00212685	0	0.00363634
Qser1	1.41236e-26	0.442185	0.76	0.441	1.8427e-22	OPC-M	0.0314962	0.495161	0.51536	0.49862	0.541866	0.671837	0.970262	0.597871	0.491899	0.478479
Sfxn1	1.40817e-46	0.442122	0.724	0.479	1.83724e-42	OPC1a	0.400569	1.10308	0.983307	0.840496	1.02881	0.450414	0.652709	0.473697	0.440666	0.383154
Smpd3	2.51135e-27	0.442011	0.528	0.457	3.27655e-23	NP2	0.0347697	0.518811	0.313071	0.628545	0.427843	0.527768	0.503356	0.758048	1.03149	0.903541
Dbi	2.21648e-59	0.441783	0.998	0.86	2.89185e-55	OPC-S	1.73758	2.8848	3.51557	2.68671	2.94353	2.12683	2.59712	2.0146	1.15023	1.26112
Ppp1r16b	2.18791e-207	0.441755	0.382	0.023	2.85456e-203	OPC1a	1.51895	0.485831	0.0630151	0.0151447	0.00480678	0.00223219	0.0102127	0.0102656	0.0155159	0.0159003
Cep192	2.92841e-107	0.441741	0.695	0.208	3.8207e-103	OPC-G2	0.116371	0.214694	0.164688	0.295596	0.564292	0.683616	0.386417	0.113361	0.194976	0.129356
Actb	3.88928e-107	0.441538	1	1	5.07435e-103	NP1a	3.90581	3.68529	3.61379	3.96763	3.7032	4.15422	4.0293	4.39423	3.99436	4.29415
Apex1	1.26127e-43	0.441465	0.94	0.673	1.64557e-39	OPC-G1	0.2805	0.624885	0.999106	1.39879	1.23192	0.906268	1.03873	1.15158	0.864008	0.953236
Btbd17	1.84399e-30	0.44133	0.565	0.344	2.40586e-26	OPC1b	0.506314	0.200491	0.890026	0.667956	0.370124	0.416394	0.430687	0.585031	0.423679	0.525133
4930402H24Rik	3.9629e-41	0.441326	0.589	0.485	5.1704e-37	NP2	1.47986	0.593528	0.437232	0.376135	0.229859	0.603892	0.544581	0.76695	1.05357	0.937097
Cdc25b	4.47692e-51	0.441104	0.479	0.127	5.84104e-47	OPC-M	0	0.13175	0.0953465	0.146884	0.211237	0.372229	0.571792	0.0701837	0.0652499	0.0261143
Tmsb10	5.34297e-50	0.440887	0.995	0.979	6.97097e-46	NP1a	1.77482	2.29145	2.3088	3.06387	2.46196	3.33406	3.10921	3.83758	3.98998	4.0113
Insm1	7.40723e-31	0.440661	0.788	0.389	9.66421e-27	OPC-M	0	0.064409	0.287024	0.950952	0.962542	1.19744	1.04798	0.908227	0.175003	0.402071
Aldoa	6.0231e-68	0.440465	0.76	0.407	7.85833e-64	OPC1b	1.37743	0.736531	0.955925	0.659881	0.60533	0.245751	0.348871	0.370516	0.467713	0.473043
Nsmce1	2.61402e-63	0.440458	0.905	0.582	3.41051e-59	OPC-G2	0.62083	0.582406	0.746566	0.968632	1.20964	1.22926	1.02888	0.813434	0.5723	0.686139
Ppp3ca	8.28295e-55	0.440315	0.783	0.537	1.08068e-50	OPC1a	1.26882	1.14525	0.851558	0.447701	0.552956	0.613061	0.604086	0.576509	0.821537	0.739197
Anks1	2.7127e-45	0.439843	0.525	0.202	3.53926e-41	OPC-G1	0.260306	0.146557	0.466257	0.68283	0.316791	0.144672	0.297309	0.250359	0.160682	0.176838
Hmgn5	7.04071e-58	0.439843	0.825	0.424	9.18601e-54	OPC-G2	0.190879	0.458067	0.725247	0.854623	1.11206	1.08606	1.37925	0.600646	0.178483	0.300621
E130114P18Rik	1.08838e-30	0.439819	0.696	0.334	1.42001e-26	OPC-M	0.0308997	0.466527	0.480191	0.5756	0.451663	0.698252	0.857662	0.658319	0.0379043	0.220931
Tceal3	4.11094e-56	0.439628	0.476	0.198	5.36354e-52	OPC1a	0.080481	0.657295	0.281233	0.166632	0.259783	0.239178	0.176522	0.190224	0.216483	0.172313
Bub3	3.02766e-17	0.439215	0.765	0.524	3.95018e-13	OPC-M	0.811309	0.646197	0.628013	0.715096	1.22014	1.36608	1.18966	0.494878	0.416573	0.447316
Vrk1	3.1013e-86	0.439024	0.904	0.373	4.04627e-82	OPC-S	0.0555798	0.250727	0.339479	0.73843	0.909736	0.839947	0.707722	0.467068	0.340606	0.358719
Dpysl3	4.58508e-95	0.438884	0.997	0.963	5.98216e-91	NP2	0.370851	1.95532	1.92612	2.19676	1.87035	1.8946	2.29146	2.47958	2.66321	2.78139
Rif1	6.71596e-67	0.438798	0.933	0.5	8.76231e-63	OPC-S	0.352045	0.619806	0.742538	1.09025	1.13978	1.0136	0.736196	0.668175	0.521467	0.413978
Lima1	4.22824e-49	0.438658	0.936	0.644	5.51659e-45	OPC-S	0.987513	1.2381	1.46162	1.8879	1.59474	0.94757	1.34846	0.958871	0.74134	0.735566
Shcbp1	1.14729e-148	0.43851	0.793	0.181	1.49687e-144	OPC-S	0	0.0873911	0.0536759	0.314543	0.682216	0.852815	0.698851	0.0856025	0.0268403	0.0447499
Rasa3	3.97177e-76	0.43835	0.489	0.166	5.18197e-72	OPC1a	0.106142	0.606212	0.301221	0.157254	0.234832	0.165817	0.260496	0.0891777	0.0966674	0.101343
Banf1	1.08584e-65	0.438206	0.974	0.737	1.41669e-61	OPC-G2	0.805811	0.810811	1.05732	1.40052	1.49776	1.57731	1.56461	1.21776	0.946043	0.998573
Elovl6	1.06951e-49	0.438191	0.595	0.306	1.39539e-45	OPC1a	1.28535	0.812023	0.445319	0.396591	0.337281	0.266435	0.371496	0.410798	0.333804	0.349343
Cirbp	5.83648e-79	0.438089	0.939	0.919	7.61485e-75	NP2	1.14171	1.25164	1.28986	1.53	1.46856	1.82771	1.24418	1.60629	1.98856	1.87549
Srsf3	1.90529e-82	0.43801	1	0.957	2.48584e-78	OPC-S	1.41015	1.84045	2.06214	2.60905	2.57701	2.37127	2.36948	2.33344	1.89176	2.00666
Id3	4.05813e-37	0.437733	0.261	0.086	5.29464e-33	OPC1b	0.0350892	0.28034	0.574546	0.0832369	0.262823	0.0491096	0.140749	0.0823528	0.0905001	0.100878
Gm42047	3.64357e-12	0.437634	0.475	0.281	4.75376e-08	OPC-M	0.194673	0.451729	0.457248	0.498503	0.733682	1.06628	0.948409	0.410818	0.267851	0.257792
Fdps	3.70474e-33	0.437587	0.785	0.585	4.83358e-29	NP1a	2.02782	0.957555	0.788044	1.22184	0.887177	0.986984	0.869566	1.28471	0.470417	0.756338
Iqgap3	6.71675e-184	0.437508	0.556	0.077	8.76335e-180	OPC-G2	0	0.0201267	0.0130636	0.0670316	0.31893	0.503278	0.24904	0.0168975	0	0.00317804
Tgfa	1.13052e-189	0.437431	0.37	0.026	1.47498e-185	OPC1a	0.265817	0.463795	0.0524522	0.0196743	0.0336503	0.0211649	0.00656461	0.0176667	0.0211551	0.0100336
S100a10	2.66223e-46	0.437417	0.677	0.499	3.47341e-42	NP2	0	0.204589	0.354401	0.631018	0.298865	0.887633	0.889374	1.46235	1.3784	1.65559
Sumo2	1.39524e-92	0.437295	0.993	0.97	1.82037e-88	OPC-G2	1.47904	1.79913	2.10023	2.49683	2.62076	2.66132	2.41451	2.38872	2.07676	2.14874
Tshz2	2.58219e-23	0.43714	0.378	0.254	3.36899e-19	NP2	0	0.899901	0.233475	0.150849	0.0951966	0.203977	0.0959561	0.270813	0.859137	0.710815
Cmc2	3.79089e-102	0.437129	0.849	0.291	4.94598e-98	OPC-S	0.217722	0.266651	0.299208	0.418713	0.784431	0.823744	0.620218	0.225459	0.147816	0.191711
Skp2	1.87386e-135	0.437055	0.835	0.223	2.44483e-131	OPC-S	0.188576	0.199389	0.254215	0.465084	0.708707	0.620844	0.242788	0.161589	0.160209	0.159489
Tshz2	1.90367e-65	0.436966	0.601	0.235	2.48372e-61	OPC1a	0	0.899901	0.233475	0.150849	0.0951966	0.203977	0.0959561	0.270813	0.859137	0.710815
Cuedc1	5.20745e-54	0.436752	0.597	0.294	6.79417e-50	OPC1a	0.0263059	0.78895	0.539652	0.305187	0.247787	0.205369	0.271833	0.307102	0.424192	0.30126
Sgo1	8.35911e-159	0.436719	0.77	0.157	1.09061e-154	OPC-S	0	0.0755366	0.0388183	0.150103	0.68032	0.884824	0.867243	0.021181	0.0314798	0.0299479
Fbxo7	2.18225e-08	0.436536	0.37	0.084	0.000284718	COP/NFOL	0.538941	0.420472	0.0853924	0.0671883	0.0810032	0.0463234	0.0458992	0.0138628	0.0336943	0.0340401
Hes5	3.73893e-15	0.436483	0.516	0.318	4.87818e-11	OPC-G1	0.079432	0.857156	0.893067	1.23099	0.693258	0.937629	1.06525	1.42572	0.157612	0.535761
Slitrk1	2.27584e-96	0.435975	0.393	0.081	2.96928e-92	OPC1a	0	0.544558	0.0795905	0.0363224	0.0399773	0.1087	0.0847341	0.0616142	0.207534	0.112904
Pif1	3.68379e-132	0.435823	0.438	0.039	4.80624e-128	OPC-M	0	0.0173294	0.00443272	0	0.0234809	0.272821	0.475262	0.0123614	0.0034842	0.00272001
Smoc1	5.71776e-41	0.435773	0.584	0.325	7.45996e-37	OPC1b	0.0683709	0.719998	0.912918	0.286474	0.234297	0.216499	0.158193	0.415115	0.63118	0.562653
Odc1	2.34318e-21	0.435595	0.871	0.608	3.05714e-17	OPC-M	0.277816	0.657417	1.35153	1.72648	1.8283	1.43161	1.58376	0.959325	0.53658	0.588975
Sptbn1	1.43603e-54	0.435528	0.802	0.483	1.87359e-50	OPC1a	1.47207	1.21716	0.696284	0.240883	0.330376	0.520044	0.526588	0.575069	1.22908	0.846527
Slbp	1.61209e-57	0.435492	0.858	0.375	2.10329e-53	OPC-G1	0.195132	0.278323	0.424378	1.02633	1.32331	1.11859	0.400868	0.429261	0.256792	0.251551
Cacnb3	9.41263e-41	0.435349	0.393	0.224	1.22807e-36	NP2	0.164789	0.222711	0.0752313	0.163231	0.0677058	0.231263	0.25413	0.43053	0.722551	0.637525
Nsmce4a	5.50026e-62	0.435219	0.908	0.528	7.17619e-58	OPC-G2	0.291208	0.466532	0.703868	1.05657	1.33111	1.16815	0.892406	0.730048	0.420033	0.500755
Sdc3	4.91853e-93	0.435153	0.647	0.232	6.4172e-89	OPC1b	0.0516297	1.31873	0.842393	0.195706	0.346821	0.111733	0.211155	0.0499672	0.0761514	0.0642635
Ugt8a	1.50062e-188	0.434974	0.382	0.029	1.95786e-184	OPC1a	2.72709	0.551812	0.0326355	0.0127264	0.0438758	0.0365407	0.0201979	0.0171323	0.0145145	0
Tyms	2.54071e-51	0.434788	0.813	0.359	3.31486e-47	OPC-G1	0.0263059	0.219145	0.286183	1.08549	1.49323	1.3911	0.511678	0.323428	0.217987	0.217996
Cyfip2	2.55915e-34	0.434288	0.493	0.259	3.33892e-30	OPC1a	1.86082	0.795269	0.159614	0.156283	0.131572	0.334213	0.22033	0.396188	0.476059	0.485248
Cox7a2l	1.07507e-70	0.434271	0.983	0.936	1.40264e-66	NP3	0.983917	1.55494	1.66668	1.39654	1.22912	1.40487	1.54391	1.92539	2.02396	2.12211
Plcl1	7.61248e-38	0.43423	0.535	0.306	9.932e-34	NP3	1.06761	0.246091	0.0686651	0.316358	0.137051	0.565687	0.271277	0.787272	0.731785	0.899605
St18	2.16392e-25	0.434119	0.364	0.194	2.82327e-21	NP3	0.758331	0.0315081	0.0325682	0.323943	0.0518137	0.574247	0.343237	0.943433	0.267028	0.776409
Eef1d	1.52127e-66	0.434074	0.983	0.716	1.9848e-62	OPC-S	1.12636	1.20841	1.45001	1.40419	1.56005	1.1196	1.33417	1.063	0.756587	0.87382
Atp9a	2.65161e-54	0.433953	0.663	0.349	3.45955e-50	OPC1a	1.01248	0.881123	0.45614	0.303977	0.288291	0.244089	0.134442	0.359678	0.638624	0.559877
Fkbp4	1.09099e-63	0.433936	0.988	0.695	1.42341e-59	OPC-S	0.60635	0.845369	1.15033	1.40255	1.45864	1.1603	1.06814	1.05405	0.85634	0.86898
Rbbp4	3.70292e-62	0.433801	0.974	0.774	4.8312e-58	OPC-G2	0.897398	0.943787	1.04071	1.44945	1.61303	1.63623	1.32871	1.28151	1.05547	1.14418
Oxct1	2.63295e-57	0.43379	0.955	0.68	3.43521e-53	OPC-G2	1.33469	1.15766	1.20768	1.12418	1.43483	1.4963	1.45794	0.946652	0.723342	0.699935
G0s2	3.46395e-63	0.433466	0.495	0.193	4.51942e-59	OPC1a	0.125094	0.643689	0.36624	0.180463	0.137805	0.194535	0.236445	0.234527	0.152801	0.177058
Rac3	3.24567e-80	0.433294	0.495	0.154	4.23462e-76	OPC1a	0.145028	0.637481	0.179417	0.103305	0.08514	0.104271	0.154903	0.184984	0.347439	0.235825
Dtymk	7.0693e-42	0.433109	0.94	0.618	9.22331e-38	OPC-G1	0.55872	0.685485	1.01379	1.35158	1.481	1.23152	1.06188	0.839071	0.547505	0.619513
Morf4l2	1.03164e-29	0.432927	0.968	0.742	1.34598e-25	OPC-M	1.36005	1.00513	0.981167	1.01082	1.01311	1.18595	1.46737	1.08316	0.971036	1.05838
Atad5	3.8622e-117	0.432755	0.837	0.245	5.03902e-113	OPC-S	0.100137	0.189786	0.198675	0.67639	0.748971	0.622773	0.267787	0.250597	0.243722	0.191818
Casc4	3.24255e-42	0.432665	0.74	0.512	4.23055e-38	OPC1a	0.899361	1.02798	0.750722	0.560147	0.632927	0.528112	0.566613	0.530986	0.605139	0.479167
Pbx1	1.81951e-62	0.432658	0.969	0.929	2.37392e-58	NP3	0.51409	1.11269	1.57591	1.55365	1.39031	1.77806	1.73031	2.17917	2.80808	2.48329
Rfc3	1.64242e-68	0.432386	0.953	0.49	2.14286e-64	OPC-S	0.236593	0.418388	0.504202	1.25741	1.15123	1.16605	0.697539	0.727695	0.522257	0.608393
Nmral1	4.58647e-49	0.431765	0.794	0.395	5.98396e-45	OPC-G1	0	0.238194	0.397646	0.936512	0.921843	0.837744	0.570445	0.627477	0.2726	0.348994
Selenot	2.70163e-45	0.431689	0.634	0.377	3.52481e-41	OPC1a	1.02613	0.854261	0.634421	0.404296	0.37511	0.408158	0.644676	0.43453	0.257898	0.316209
Srsf2	9.78185e-73	0.431357	0.998	0.862	1.27624e-68	OPC-S	1.09287	1.34461	1.51198	1.97179	1.9825	1.84181	1.79631	1.71803	1.24762	1.37033
Shcbp1	1.7738e-51	0.431328	0.659	0.217	2.31428e-47	OPC-M	0	0.0873911	0.0536759	0.314543	0.682216	0.852815	0.698851	0.0856025	0.0268403	0.0447499
C1ql3	1.25858e-61	0.431062	0.407	0.128	1.64207e-57	OPC1b	0.164922	1.1867	0.729107	0.0316285	0.153158	0.00958225	0.0586283	0.0169268	0.00743486	0.0202385
Midn	3.64054e-49	0.430947	0.861	0.7	4.74981e-45	OPC1a	0.35153	1.38736	0.886185	0.885044	0.62939	0.881209	0.949937	1.16751	1.02205	1.06812
Klf3	4.43932e-48	0.430648	0.609	0.32	5.79198e-44	OPC1b	0.642178	0.666547	0.876448	0.477374	0.570811	0.314043	0.422601	0.548723	0.233885	0.410236
Ptms	6.45414e-99	0.430493	0.997	0.952	8.42072e-95	NP2	1.13751	1.96675	1.71845	2.19669	1.46389	2.47372	2.66943	2.86566	2.78058	2.81394
Nhp2	4.26245e-41	0.429593	0.915	0.593	5.56122e-37	OPC-G1	0.642605	0.799953	1.19367	1.28746	1.38315	0.759658	0.976867	0.707879	0.49151	0.556395
Rlbp1	1.99688e-22	0.429509	0.609	0.465	2.60533e-18	OPC1a	0.0350892	1.1787	1.26128	0.760821	0.776268	0.399129	0.632931	0.622572	0.558894	0.67943
Dpy30	2.77954e-71	0.429218	0.931	0.501	3.62647e-67	OPC-S	0.358834	0.488187	0.632405	0.912877	1.05488	0.808859	0.75945	0.65224	0.480774	0.532669
Il1rapl1	5.42729e-42	0.429004	0.422	0.24	7.08098e-38	NP2	0.637182	0.968416	0.215725	0.049668	0.063671	0.185266	0.195591	0.173972	0.802261	0.436475
E2f7	8.63283e-151	0.428774	0.544	0.092	1.12633e-146	OPC-G2	0	0.0212429	0.0175334	0.139319	0.341719	0.514338	0.109484	0.0774843	0.0428388	0.0283172
Bola2	7.51137e-66	0.428456	0.975	0.633	9.80008e-62	OPC-S	0.781826	0.900977	1.19305	1.14413	1.32239	0.854273	0.960787	0.785067	0.719885	0.670247
Tspan7	2.05161e-47	0.42842	0.788	0.484	2.67673e-43	OPC1b	0.455784	0.974996	1.05617	0.406808	0.598187	0.495292	0.591613	0.529667	0.606538	0.595204
Gjc1	7.78404e-159	0.42839	0.719	0.144	1.01558e-154	OPC-S	0	0.038178	0.310995	0.451085	0.580074	0.274668	0.210378	0.0450663	0.016014	0.0165229
Psme1	2.70637e-44	0.428354	0.772	0.651	3.531e-40	NP3	0.419321	0.546452	0.64858	0.745127	0.699184	0.879935	0.754035	1.12525	1.08729	1.28256
Tulp4	2.98036e-70	0.42818	0.879	0.86	3.88848e-66	NP2	1.53015	1.03635	0.963911	1.2174	0.918618	1.35197	1.36777	1.61615	1.71529	1.60697
Sfpq	9.50878e-36	0.428126	1	0.94	1.24061e-31	OPC-M	1.16678	1.84476	1.81519	1.78471	1.8362	1.96314	2.25135	1.93144	1.74748	1.75838
Slfn9	1.30136e-82	0.42806	0.544	0.136	1.69789e-78	OPC-G1	0	0.0368663	0.117129	0.586884	0.541002	0.420498	0.137304	0.0924174	0.00820948	0.00294911
Polr2f	9.83335e-73	0.427843	0.993	0.809	1.28296e-68	OPC-S	0.909123	1.23746	1.64058	1.40859	1.69252	1.18493	1.2222	1.08713	1.12451	1.13183
Baz1b	1.30753e-43	0.427731	0.922	0.649	1.70593e-39	OPC-G2	0.547103	0.729004	0.860192	1.33914	1.40983	1.41223	1.01526	1.03079	0.900007	0.748798
Fam3c	2.96739e-43	0.427499	0.593	0.338	3.87156e-39	OPC1a	1.21339	0.801386	0.595068	0.425754	0.546416	0.316491	0.419362	0.26377	0.239369	0.157199
Cmtm4	1.17928e-51	0.427477	0.495	0.226	1.5386e-47	OPC1a	0.0248447	0.661749	0.266626	0.346345	0.40118	0.29578	0.223607	0.24825	0.109764	0.128767
Prim2	7.69792e-121	0.427475	0.815	0.234	1.00435e-116	OPC-S	0.127497	0.179443	0.179116	0.539481	0.702906	0.621015	0.237092	0.243876	0.184785	0.133048
Ccne1	6.54298e-209	0.42726	0.647	0.086	8.53663e-205	OPC-S	0.0425377	0.0637237	0.0847944	0.293432	0.510783	0.248521	0.0296079	0.0255676	0.00261333	0.0102564
Crmp1	8.66014e-51	0.427216	0.973	0.777	1.12989e-46	NP1a	0.667086	0.722454	0.664083	1.23028	0.69841	1.25708	1.28672	1.77182	1.76262	1.85322
Nmral1	8.44766e-73	0.427215	0.864	0.379	1.10217e-68	OPC-S	0	0.238194	0.397646	0.936512	0.921843	0.837744	0.570445	0.627477	0.2726	0.348994
Selenow	2.84932e-99	0.427048	0.996	0.979	3.71751e-95	NP3	2.14791	2.11135	2.16886	2.05869	1.86209	1.92239	2.04625	2.49624	2.62668	2.69008
Rap1gap	2.32762e-103	0.426983	0.567	0.166	3.03685e-99	OPC1b	0.933876	0.915174	0.684037	0.228156	0.175379	0.0380592	0.115682	0.0319386	0.0424522	0.0493426
Ptms	9.47955e-66	0.426887	0.998	0.956	1.2368e-61	NP3	1.13751	1.96675	1.71845	2.19669	1.46389	2.47372	2.66943	2.86566	2.78058	2.81394
Rab7b	1.15922e-67	0.426878	0.259	0.004	1.51243e-63	COP/NFOL	0.430649	0.00537088	0.00837408	0.00223536	0.00737159	0	0.00305934	0	0.00481739	0
Sae1	1.31312e-30	0.426806	0.926	0.603	1.71323e-26	OPC-M	0.42153	0.603886	0.797653	1.11905	1.3827	1.42544	1.32286	0.837418	0.533146	0.571527
Zfp91	1.21714e-58	0.426691	0.962	0.694	1.588e-54	OPC-G2	0.899046	0.918061	1.00241	1.1901	1.42175	1.4586	1.34348	1.07437	0.779542	0.877462
Ctps	1.50365e-112	0.426422	0.847	0.273	1.96181e-108	OPC-S	0	0.260555	0.359126	0.639586	0.725436	0.504058	0.32653	0.287823	0.119297	0.109424
Arx	6.32317e-47	0.425964	0.967	0.667	8.24983e-43	OPC-G2	0.123115	0.163369	0.456325	1.61047	1.17167	1.90909	1.57199	2.13976	1.61932	1.92768
Klhl7	3.76783e-41	0.425849	0.657	0.615	4.91588e-37	NP2	0.145116	0.597523	0.579407	0.645593	0.538045	0.745986	0.712081	0.860811	1.15985	1.05046
Rnf26	4.01922e-53	0.425715	0.594	0.186	5.24387e-49	OPC-M	0.110748	0.213576	0.146348	0.122035	0.299753	0.432304	0.608324	0.149189	0.0868519	0.078107
Kif21a	1.6203e-44	0.425667	0.847	0.576	2.114e-40	OPC1b	1.54436	0.448268	1.31979	1.07918	1.25839	0.943821	1.10437	0.803104	0.80257	0.807486
Aplp1	2.06427e-59	0.425619	0.798	0.535	2.69325e-55	NP3	2.99914	0.91891	0.230814	0.380435	0.187552	0.675922	0.513287	1.05861	1.31005	1.30956
Rph3a	7.07386e-99	0.42558	0.307	0.046	9.22926e-95	OPC1a	0	0.493292	0.267313	0.0849157	0.0665925	0.00768722	0.0230917	0.0153941	0.0184184	0.00481707
Gnao1	2.23512e-54	0.425513	0.866	0.693	2.91616e-50	NP3	1.18741	0.707406	0.541897	0.663778	0.577679	1.01225	0.831321	1.30967	1.62557	1.50311
Gar1	3.87755e-92	0.425335	0.874	0.333	5.05904e-88	OPC-S	0.0505133	0.353903	0.488694	0.715041	0.817783	0.490746	0.472685	0.332959	0.229373	0.275427
Rtn4	4.24009e-72	0.42494	0.993	0.964	5.53204e-68	NP3	2.84947	1.43081	1.43562	1.54198	1.17614	1.7894	1.89177	2.21776	2.47887	2.35504
Ssb	2.88589e-78	0.424744	0.998	0.882	3.76521e-74	OPC-S	0.969292	1.44578	1.69442	1.93297	2.05953	1.92372	1.94419	1.6468	1.38587	1.47595
Bcl11b	5.00524e-29	0.424616	0.509	0.391	6.53033e-25	NP2	0.0683709	0.287839	0.228228	0.682546	0.209936	0.622076	0.654929	0.891864	0.991764	0.856871
Tspan13	2.26724e-49	0.424573	0.585	0.304	2.95807e-45	OPC1a	0.100147	0.767889	0.262809	0.263395	0.341921	0.412552	0.467179	0.421379	0.298348	0.380594
Smim1	7.54305e-08	0.424492	0.259	0.047	0.000984141	COP/NFOL	0.473869	0.064841	0.0482019	0.0487413	0.0467294	0.0564714	0.0452581	0.064519	0.0425875	0.033603
Myo6	1.82558e-69	0.424455	0.647	0.304	2.38184e-65	OPC1b	1.35246	0.508436	0.791804	0.530783	0.5501	0.400494	0.515349	0.359718	0.0892399	0.169767
Abr	1.25165e-48	0.424393	0.303	0.125	1.63302e-44	NP2	0.395384	0.211325	0.111711	0.107364	0.0759293	0.0797527	0.0815742	0.101015	0.564175	0.240201
Ndc80	4.51939e-158	0.424345	0.701	0.135	5.89645e-154	OPC-S	0.0312833	0.0540513	0.030812	0.147317	0.595556	0.759888	0.447851	0.0209538	0.00551999	0.0152013
Mrpl51	1.82439e-30	0.424303	0.866	0.571	2.38029e-26	OPC-M	0.218533	0.608417	0.653305	0.801203	1.08926	1.08274	1.16324	0.726438	0.533003	0.582485
Hmg20b	1.72143e-72	0.424302	0.926	0.447	2.24595e-68	OPC-S	0.773445	0.51678	0.780894	0.934776	1.02085	0.803818	0.735825	0.627913	0.270335	0.364762
Trp53i11	1.91763e-29	0.424266	0.614	0.44	2.50193e-25	NP3	0.256258	0.184542	0.338524	0.713525	0.340834	0.674741	0.66538	1.04998	0.877834	1.07271
Cisd1	1.40869e-64	0.424223	0.985	0.64	1.83792e-60	OPC-S	1.17378	0.89766	1.04892	1.23796	1.33087	1.06228	0.79443	0.834943	0.715428	0.735002
Dlx1	1.86733e-36	0.42415	0.995	0.71	2.43631e-32	NP1a	0.324678	0.250926	0.439689	2.28494	1.86281	2.39962	2.09341	2.45412	2.42556	2.40992
Gss	2.98717e-09	0.424056	0.407	0.092	3.89737e-05	COP/NFOL	0.512176	0.104456	0.122489	0.0946343	0.107276	0.0988226	0.115136	0.093333	0.0388775	0.070263
Ssr3	7.48993e-64	0.423962	0.856	0.553	9.77211e-60	OPC1b	1.24865	0.929269	1.12845	0.751607	0.89327	0.639853	0.746966	0.639413	0.543885	0.550079
Psmc3ip	1.86786e-56	0.4238	0.709	0.291	2.43699e-52	OPC-G1	0	0.117693	0.202103	0.769285	0.837969	0.6243	0.423619	0.281639	0.194099	0.191403
Stub1	5.53402e-70	0.423627	0.985	0.692	7.22023e-66	OPC-S	0.79883	0.824335	0.92108	1.21257	1.40435	1.35579	1.03572	0.942334	0.84445	0.881893
Nim1k	1.77911e-72	0.423341	0.354	0.088	2.32121e-68	OPC1a	0	0.532957	0.251167	0.0392784	0.107055	0.0761229	0.093765	0.0529045	0.107554	0.0722978
Map3k1	6.89869e-43	0.422712	0.546	0.298	9.00073e-39	OPC1a	0.0350892	0.77048	0.702684	0.440685	0.426898	0.251291	0.307462	0.192205	0.221669	0.161942
Hist1h2ak	2.14833e-190	0.422625	0.541	0.067	2.80292e-186	OPC-G2	0	0.00337244	0.0079217	0.042502	0.341405	0.485663	0.0218113	0.0254269	0.0291389	0.0455272
Baz1b	4.05117e-57	0.422467	0.983	0.644	5.28556e-53	OPC-S	0.547103	0.729004	0.860192	1.33914	1.40983	1.41223	1.01526	1.03079	0.900007	0.748798
Gm1673	1.82396e-86	0.4223	0.97	0.956	2.37972e-82	NP2	0.860942	1.63281	1.47779	1.69433	1.74296	1.87255	1.6504	1.97065	2.23537	2.20814
Pim1	5.49392e-94	0.422082	0.7	0.23	7.16792e-90	OPC-G2	0	0.0952562	0.135705	0.524324	0.464215	0.688886	0.568372	0.326498	0.153716	0.202581
Ttk	1.20678e-55	0.422038	0.59	0.169	1.57448e-51	OPC-M	0	0.0733594	0.0181952	0.092335	0.499211	0.779483	0.618229	0.0269668	0.0207803	0.0169899
Tmed10	3.26182e-34	0.422032	0.972	0.709	4.2557e-30	OPC-M	1.63566	1.30196	1.24646	1.01809	1.16358	1.02004	1.44843	0.920215	0.7432	0.760731
Adgrl1	2.06575e-47	0.422003	0.609	0.322	2.69518e-43	OPC1a	0.566001	0.798271	0.237583	0.392686	0.396062	0.430239	0.287602	0.374684	0.430717	0.380723
Kmt2e	6.9608e-56	0.421909	0.936	0.866	9.08176e-52	NP3	0.679269	1.08056	1.03286	1.15565	0.983738	1.25556	1.27924	1.60738	1.83611	1.80724
Kcna2	6.00992e-97	0.421901	0.389	0.081	7.84114e-93	OPC1a	0.859844	0.517931	0.216392	0.111456	0.0741629	0.0562002	0.0717605	0.0469327	0.0570129	0.0469457
Pcnt	1.27309e-66	0.42178	0.723	0.298	1.661e-62	OPC-G2	0.237	0.317191	0.245334	0.434562	0.55115	0.789482	0.614249	0.34609	0.332772	0.307407
Tcf4	1.87487e-70	0.421695	1	0.994	2.44614e-66	NP3	1.70227	2.64031	2.44684	2.77868	2.59629	3.10504	3.09752	3.26221	3.35294	3.40554
Negr1	3.20357e-21	0.421692	0.486	0.435	4.1797e-17	NP2	0.890215	0.689264	0.404253	0.293168	0.44879	0.670899	0.429449	0.380231	0.964734	0.734749
Nsg2	3.30455e-43	0.421306	0.879	0.814	4.31145e-39	NP3	0.298773	0.822777	1.07667	1.0611	0.77062	1.30005	1.20821	1.63658	1.82069	1.76598
Stag1	1.3675e-51	0.421149	0.939	0.676	1.78418e-47	OPC-G2	0.398987	0.82354	0.754469	0.960467	1.20128	1.39437	1.00815	0.872811	1.13156	0.933622
Metrn	8.90494e-39	0.420838	0.511	0.269	1.16183e-34	OPC1a	0.714863	0.781697	0.704424	0.515124	0.778269	0.20064	0.259093	0.103445	0.114461	0.0515119
Pgam1	9.60262e-68	0.420531	0.995	0.72	1.25285e-63	OPC-S	1.90183	1.25579	1.35623	1.31838	1.52346	1.12754	1.23768	0.987073	0.79984	0.827649
Hist2h2aa1	1.12182e-195	0.420407	0.492	0.051	1.46364e-191	OPC-G2	0	0.0170481	0.00819613	0.0218879	0.224378	0.466585	0.062778	0.0678507	0.0106499	0.014727
Khdrbs2	6.54506e-127	0.420371	0.337	0.04	8.53934e-123	OPC1a	0.600353	0.475931	0.0456668	0.0109052	0.0306345	0.031491	0.00767088	0.0342864	0.107067	0.0429941
Dbf4	2.2528e-118	0.420364	0.835	0.233	2.93923e-114	OPC-S	0	0.150514	0.157595	0.319401	0.797322	1.04577	1.19021	0.141918	0.0923016	0.0900421
Rufy3	1.18933e-54	0.42018	0.798	0.778	1.55171e-50	NP2	0.761487	0.783037	0.777307	0.86451	0.741778	1.12356	1.17959	1.3511	1.5061	1.53985
Ampd3	2.99134e-53	0.420146	0.419	0.159	3.9028e-49	OPC1a	0.161813	0.612739	0.630604	0.145408	0.226103	0.0407257	0.161854	0.0445593	0.0493775	0.0435628
Cd63	3.28935e-48	0.420124	0.843	0.572	4.29161e-44	OPC1a	1.27542	1.31861	1.53419	0.987197	1.21083	0.628753	0.79268	0.744826	0.359505	0.55136
Pafah1b3	5.05859e-53	0.419847	0.901	0.811	6.59994e-49	NP3	0.187871	0.966594	0.727763	1.1236	0.950809	1.34233	1.00848	1.4392	1.54607	1.63062
Stmn1	5.78422e-65	0.419828	1	0.98	7.54667e-61	NP1a	1.40425	1.95964	2.84009	3.9968	3.7525	4.35712	4.19244	4.26721	4.0642	4.19674
Thsd7a	1.04278e-83	0.419577	0.411	0.099	1.36051e-79	OPC1a	0.437348	0.597688	0.211173	0.0327088	0.0342845	0.0788053	0.0435151	0.109972	0.281305	0.300115
Dlx2	3.39463e-41	0.419195	0.859	0.512	4.42897e-37	NP1a	0.181119	0.03864	0.172976	1.16498	0.973645	1.23174	1.08677	1.30274	0.963669	1.13774
Tubb4a	3.31648e-46	0.41916	0.485	0.237	4.32701e-42	NP3	2.46729	0.352169	0.0732068	0.187369	0.0637576	0.298209	0.153878	0.583204	0.518853	0.79992
Eid1	5.64749e-58	0.418974	0.937	0.945	7.36829e-54	OPC1a	1.87378	2.09137	1.72619	1.39981	1.46247	1.36737	1.35919	1.65457	1.86284	1.85852
Lsm2	1.43698e-55	0.418538	0.896	0.518	1.87483e-51	OPC-G2	0.44933	0.522641	0.689256	1.19387	1.59204	1.22796	1.18336	0.606216	0.421857	0.415551
Tspan3	1.22721e-79	0.418393	0.965	0.761	1.60115e-75	OPC1b	1.84813	2.00043	1.67091	1.24343	1.34961	1.00817	1.21408	1.06156	0.832318	0.892953
Nuf2	7.24885e-144	0.418375	0.768	0.173	9.45757e-140	OPC-S	0	0.120528	0.0962843	0.21688	0.653905	0.798141	0.786552	0.0606608	0.0244362	0.0105381
Rufy3	9.20699e-49	0.418253	0.868	0.769	1.20124e-44	NP3	0.761487	0.783037	0.777307	0.86451	0.741778	1.12356	1.17959	1.3511	1.5061	1.53985
Cit	3.50762e-37	0.4182	0.627	0.245	4.5764e-33	OPC-M	0	0.391213	0.0889948	0.324882	0.681096	0.953007	0.74162	0.0504761	0.0345683	0.0189588
Bc1	3.05977e-08	0.418189	0.385	0.351	0.000399208	NP2	1.04972	0.634277	0.44858	0.514048	0.595594	0.519162	0.52603	0.625817	1.01482	0.770275
Mzt1	1.0795e-37	0.41801	0.848	0.428	1.40842e-33	OPC-M	0.249584	0.383208	0.437464	0.441718	0.525065	0.671019	0.924955	0.600933	0.537168	0.459414
Pde9a	1.6028e-15	0.417995	0.333	0.038	2.09118e-11	COP/NFOL	0.464144	0.0492358	0.0208754	0.0335453	0.0206992	0.0203513	0.0336135	0.0914485	0.0513504	0.0769528
Neo1	9.45304e-54	0.417869	0.472	0.199	1.23334e-49	OPC1a	0.814668	0.64144	0.398219	0.194368	0.260316	0.123254	0.129427	0.073144	0.251931	0.137544
Hist3h2a	6.77371e-23	0.417805	0.463	0.375	8.83767e-19	NP2	0.334671	0.336717	0.3275	0.235925	0.177546	0.429121	0.321162	0.668432	0.941045	1.0793
Slc38a1	6.49355e-42	0.417603	0.9	0.725	8.47213e-38	OPC1b	0.0335871	0.959593	1.48648	1.1155	0.988667	1.07008	1.234	1.15104	1.07434	1.08273
Psip1	3.49706e-71	0.417506	1	0.897	4.56261e-67	OPC-S	1.04883	1.52606	1.52796	1.90347	2.1263	2.18917	2.07105	1.68417	1.56174	1.49743
Hnrnpd	3.34498e-63	0.417472	0.988	0.911	4.3642e-59	OPC-G2	0.956711	1.40209	1.57993	2.03848	2.20006	2.15452	1.77303	1.7626	1.68356	1.57705
Rps27l	7.99034e-72	0.417098	0.993	0.818	1.0425e-67	OPC-S	1.06352	1.47024	1.76933	1.82787	1.88353	1.53168	1.70365	1.47233	1.055	1.18886
Nnat	4.88486e-90	0.417024	0.992	0.972	6.37327e-86	NP2	0.919627	1.92097	2.43724	2.13047	1.77656	2.25606	2.13664	2.80768	2.88969	3.15809
Ppia	3.33697e-65	0.416918	0.994	0.996	4.35375e-61	OPC-G1	2.76978	2.78032	3.17936	3.54425	3.56719	3.47896	3.44043	3.20402	2.76669	2.86194
Ccdc18	5.71353e-55	0.416813	0.576	0.163	7.45444e-51	OPC-M	0	0.0984886	0.101249	0.188421	0.349469	0.45672	0.598368	0.118596	0.124256	0.0881303
Sipa1l1	6.20644e-36	0.416767	0.856	0.676	8.09754e-32	OPC1b	0.141156	0.729959	1.41176	1.0023	0.942255	0.902257	0.956308	1.03586	1.1485	1.0649
Mthfd2	2.54534e-157	0.416754	0.696	0.136	3.32091e-153	OPC-S	0	0.0960053	0.110173	0.262029	0.583592	0.483304	0.495949	0.106977	0.0270174	0.0341096
Trim2	3.42875e-57	0.416748	0.85	0.711	4.47349e-53	NP2	0.890221	0.494931	0.53119	1.33444	0.837519	1.57136	1.47598	1.78386	1.69385	1.65683
Nkd1	8.09189e-82	0.41631	0.584	0.215	1.05575e-77	OPC1b	0	0.481267	0.67707	0.352734	0.374174	0.168304	0.139214	0.129229	0.204906	0.183919
Pkm	2.70891e-43	0.416226	0.981	0.781	3.53431e-39	OPC-G1	1.54117	1.33903	1.66704	1.75758	1.72011	1.40603	1.41228	1.32277	0.901302	1.03877
Rps18	1.51707e-114	0.416221	0.998	0.995	1.97932e-110	OPC1b	2.83821	3.16273	3.43468	3.25857	3.21114	2.72137	3.04973	2.92744	2.93003	2.94799
Mrpl18	2.40131e-65	0.416164	0.983	0.696	3.13299e-61	OPC-S	1.04064	0.764606	0.852349	1.38187	1.43171	1.34746	1.12723	1.12144	0.840289	0.93778
Itgb8	3.35566e-64	0.41612	0.705	0.352	4.37813e-60	OPC1b	0.154901	1.12317	0.913988	0.270781	0.425809	0.35236	0.484628	0.313747	0.318714	0.349954
Cd24a	2.05262e-49	0.416058	0.917	0.768	2.67806e-45	NP3	0.302043	0.42577	0.918398	1.62544	0.874084	1.53463	1.70048	2.2061	1.77195	1.91443
Myt1	1.94691e-36	0.415995	0.822	0.572	2.54014e-32	NP1a	0.165531	1.18724	0.679244	0.979733	0.492265	0.836276	0.668176	1.28426	0.84737	1.00528
Pmf1	1.09367e-38	0.415956	0.783	0.349	1.42691e-34	OPC-M	0.0589634	0.179427	0.310317	0.616765	1.0234	1.03102	0.887471	0.364638	0.117168	0.163072
Hist1h3i	1.19295e-164	0.415878	0.719	0.131	1.55644e-160	OPC-S	0.0449927	0.02311	0.0431509	0.0941936	0.598456	0.800214	0.0559741	0.09274	0.103699	0.0737747
Fkbp3	7.93035e-45	0.41575	0.991	0.86	1.03467e-40	OPC-G1	0.907105	1.25311	1.81475	2.07945	2.2776	1.91738	1.96619	1.48089	1.30736	1.4056
Ptma	7.72939e-86	0.415608	1	0.998	1.00845e-81	OPC-S	2.95864	2.9952	3.60696	4.28701	4.28903	4.41337	4.13685	4.05889	3.73243	3.77372
Chd3	5.5041e-42	0.415517	0.958	0.93	7.18119e-38	NP3	1.60994	1.61764	1.6292	1.92371	1.36293	1.84734	1.73444	2.18206	2.47504	2.39669
Tipin	1.45364e-48	0.415357	0.81	0.389	1.89657e-44	OPC-G1	0.0335871	0.314833	0.434267	0.969972	1.21315	0.99866	0.617519	0.425018	0.21503	0.239158
Hells	3.14952e-57	0.415354	0.688	0.281	4.10918e-53	OPC-G2	0.0316145	0.187986	0.406103	1.30111	1.20211	0.933889	0.466942	0.463693	0.0506034	0.047372
Atp1a1	3.11033e-51	0.415211	0.448	0.188	4.05804e-47	OPC1a	0.832753	0.61313	0.339931	0.275459	0.214292	0.174617	0.156371	0.198385	0.104321	0.105478
Suz12	1.03975e-63	0.415197	0.936	0.487	1.35656e-59	OPC-S	0.539687	0.57028	0.503178	0.837618	1.09128	1.16447	0.881681	0.578046	0.557018	0.49107
Tubb2b	6.29404e-54	0.415161	1	0.987	8.21183e-50	NP1a	2.81982	2.48477	2.28389	2.65149	2.08933	2.89825	3.02917	3.71046	3.78814	4.14882
Shc4	7.23002e-152	0.415158	0.335	0.03	9.433e-148	OPC1a	0.0675368	0.448632	0.102985	0.021644	0.0230257	0.0303989	0.0159454	0.0112172	0.0218659	0.0146284
Nsmce1	2.36402e-67	0.415122	0.97	0.577	3.08434e-63	OPC-S	0.62083	0.582406	0.746566	0.968632	1.20964	1.22926	1.02888	0.813434	0.5723	0.686139
Fxn	1.88504e-49	0.415105	0.671	0.299	2.45942e-45	OPC-G1	0.0903016	0.203985	0.366114	0.757765	0.730083	0.553329	0.463759	0.305098	0.151264	0.149139
Erg28	9.93578e-38	0.415099	0.689	0.473	1.29632e-33	OPC1a	1.12152	0.949892	0.663289	0.601032	0.651909	0.537142	0.526632	0.521061	0.438329	0.361669
[truncated: 2,271 more rows]

## Sheet: Cre_diff_expr_markers_3752_cell
gene	p_val	avg_logFC	pct.1	pct.2	p_val_adj	cluster	COP/NFOL	OPC1a	OPC1a_P	OPC1b	OPC-G1	OPC-S	OPC-G2	OPC-M	NP1a	NP2	NP3
Plp1	3.78734e-86	4.45354	0.829	0.13	4.95649e-82	COP/NFOL	4.64657	0.213777	0.264504	0.251254	0.260809	0.171608	0.115061	0.111042	0.0862583	0.184717	0.147962
Mbp	5.12131e-88	4.37415	0.921	0.163	6.70226e-84	COP/NFOL	4.59707	0.449884	0.367367	0.141719	0.172403	0.184753	0.157354	0.160989	0.196077	0.273138	0.214787
Cnp	2.38543e-60	3.48475	0.974	0.357	3.12181e-56	COP/NFOL	4.00306	0.833503	1.05727	0.943402	0.32236	0.344088	0.178259	0.270553	0.26077	0.268868	0.211291
Sirt2	4.8622e-53	3.23084	1	0.556	6.36316e-49	COP/NFOL	3.96493	0.972902	1.27042	1.04058	0.530898	0.462298	0.467495	0.441363	0.510505	0.656188	0.617634
Mag	1.99839e-286	3.21163	0.632	0.01	2.61529e-282	COP/NFOL	3.22847	0.0351618	0.0165595	0.0213108	0.00189883	0.00883495	0	0	0.0109575	0.0364951	0.0249171
Mobp	1.44912e-100	2.87245	0.342	0.012	1.89647e-96	COP/NFOL	2.88861	0.0166476	0.0154638	0.0188662	0.0108907	0.0121304	0	0.0158007	0.0127349	0.0257397	0.0176515
Bcas1	1.73311e-99	2.80559	1	0.18	2.26812e-95	COP/NFOL	3.19662	1.05828	1.37018	0.499666	0.0771679	0.0529426	0.0464168	0.0650397	0.0723942	0.0561964	0.0365217
Nfasc	3.48921e-89	2.78599	0.855	0.126	4.56634e-85	COP/NFOL	2.95822	0.819866	0.387832	0.150279	0.0647306	0.0509161	0.0562826	0.0443806	0.0653634	0.17171	0.196077
Cldn11	2.37058e-297	2.68549	0.711	0.014	3.10238e-293	COP/NFOL	2.70238	0.0183362	0.0607075	0.0242614	0.00667187	0.011633	0	0.00948843	0	0.00966413	0.0188127
Meg3	0	2.46529	0.926	0.316	0	NP2	0.846497	2.18837	0.914826	0.325432	0.442376	0.350673	1.00468	0.869425	0.958185	3.60075	2.34767
Hist1h1b	0	2.42077	1	0.331	0	OPC-S	0.141387	0.216661	0.347016	0.271656	0.961074	3.22546	2.85689	0.838911	0.432622	0.374063	0.404716
Cspg5	6.81255e-82	2.37551	1	0.491	8.91559e-78	OPC1a	0.933736	3.83502	3.0211	1.96998	0.801415	0.505904	0.295452	0.418579	0.26929	0.51555	0.359941
Pdgfra	5.27771e-124	2.33051	1	0.216	6.90693e-120	OPC1a	0.217926	3.05389	2.23632	0.729444	0.137622	0.138618	0.161346	0.142733	0.0727895	0.0733208	0.0278966
Ugt8a	1.28707e-128	2.31893	0.868	0.085	1.68439e-124	COP/NFOL	2.45583	1.04695	0.484	0.0453715	0.0344858	0.0527341	0.00550854	0.0246979	0.0235935	0.0159831	0.0165419
Enpp6	0	2.30273	0.842	0.004	0	COP/NFOL	2.30748	0	0	0.00345972	0.00676427	0.00791005	0.00984997	0.00503614	0.0134671	0.00264027	0
9630013A20Rik	0	2.20672	0.697	0.012	0	COP/NFOL	2.22105	0.0242228	0.0738392	0.00684092	0.00135072	0.00570596	0.00591704	0	0.00582168	0.0100612	0.0180721
Hist1h2ae	0	2.19799	0.989	0.315	0	OPC-S	0.333046	0.305029	0.323178	0.207345	0.468751	3.0157	3.09716	0.753989	0.399953	0.466369	0.4333
Cspg4	2.76248e-156	2.16227	0.965	0.139	3.61526e-152	OPC1a	0.127607	2.54726	1.61911	0.271819	0.0282441	0.0385503	0.0347051	0.025211	0.0305691	0.0352831	0.0151942
Sema4d	6.59145e-220	2.15429	0.75	0.027	8.62623e-216	COP/NFOL	2.18434	0.236203	0.0782747	0.0168025	0.0128907	0.022374	0.0103433	0.0109036	0.0136021	0.0178267	0.0131475
Serpine2	4.89779e-94	2.11365	0.991	0.329	6.40974e-90	OPC1a	1.15667	2.94205	2.07571	1.20562	0.199268	0.296435	0.25077	0.352008	0.289675	0.285523	0.236539
Tnr	1.1028e-84	2.07899	0.895	0.149	1.44324e-80	COP/NFOL	2.5366	2.17836	1.33008	0.219995	0.034062	0.0443364	0.0189902	0.0555237	0.0103701	0.0542623	0.0271243
Fyn	1.12493e-35	2.06289	0.934	0.731	1.47219e-31	COP/NFOL	3.07323	1.51408	1.41615	0.857935	0.653154	0.599937	0.905385	0.802231	0.950036	1.26889	1.15122
Itpr2	6.38397e-71	1.99135	0.868	0.177	8.35471e-67	COP/NFOL	2.34588	1.72464	1.04583	0.344322	0.0728661	0.063431	0.0298491	0.0605087	0.0505369	0.06015	0.0470072
Hbb-bs	7.04135e-16	1.98165	0.573	0.574	9.21502e-12	NP2	0.74384	0.971921	1.18994	2.58088	0.608201	0.760051	0.530858	2.73133	1.96142	3.77213	1.82435
Col9a3	2.76394e-51	1.98091	0.974	0.399	3.61716e-47	COP/NFOL	2.52572	1.47652	0.892325	0.40992	0.52436	0.462515	0.244677	0.28835	0.430175	0.442354	0.467521
Lhfpl3	3.6555e-113	1.97372	0.974	0.204	4.78395e-109	OPC1a	1.42366	2.84811	2.5085	0.768393	0.04157	0.112146	0.0765649	0.0979362	0.0629448	0.0633402	0.0433052
Epb41l2	7.24886e-62	1.95521	0.895	0.241	9.48658e-58	COP/NFOL	2.21185	0.502621	0.428036	0.3429	0.344955	0.280048	0.212942	0.273303	0.129845	0.0650344	0.0739463
Epn2	9.16958e-85	1.93888	1	0.414	1.20002e-80	OPC1a	1.08685	2.63503	1.86398	0.648984	0.383189	0.308712	0.297973	0.341087	0.325304	0.345234	0.348937
Bcan	5.38689e-77	1.93765	1	0.51	7.04982e-73	OPC1a	2.25073	2.97441	2.16189	1.38671	0.564733	0.426816	0.277448	0.330272	0.389535	0.617041	0.507977
Opcml	1.22098e-46	1.93195	0.75	0.172	1.5979e-42	COP/NFOL	2.43137	2.37346	1.31768	0.26329	0.0466708	0.0625616	0.0548329	0.0489477	0.0584981	0.0215468	0.0435289
C1ql1	1.45747e-104	1.92769	0.957	0.218	1.9074e-100	OPC1a	1.3918	2.60313	2.12247	0.530843	0.164806	0.141558	0.0789936	0.0747301	0.0963465	0.0557915	0.042235
Opcml	3.53526e-145	1.9264	0.983	0.159	4.6266e-141	OPC1a	2.43137	2.37346	1.31768	0.26329	0.0466708	0.0625616	0.0548329	0.0489477	0.0584981	0.0215468	0.0435289
Ube2c	6.39194e-83	1.91792	1	0.368	8.36513e-79	OPC-G2	0.157049	0.280905	0.647985	0.125664	0.238448	1.54744	2.99468	2.59926	1.18182	0.180113	0.340591
Lrp1b	2.6299e-155	1.9059	0.957	0.136	3.44174e-151	OPC1a	0.712533	2.19959	1.23049	0.31992	0.0314286	0.0617854	0.0431606	0.0312264	0.0417933	0.0153283	0.0378253
Gjc3	1.56584e-111	1.8934	0.526	0.03	2.04921e-107	COP/NFOL	1.96501	0.731222	0.23748	0.0508703	0.0200245	0.00715902	0	0.00363125	0.00484704	0.0123142	0.00795475
Lhfpl3	0	1.89247	0.986	0.147	0	OPC1a_P	1.42366	2.84811	2.5085	0.768393	0.04157	0.112146	0.0765649	0.0979362	0.0629448	0.0633402	0.0433052
Cenpf	2.2185e-156	1.8836	0.996	0.376	2.90334e-152	OPC-M	0.0760491	0.312988	0.97524	0.355438	0.699423	1.87681	3.10992	3.07418	1.19952	0.154055	0.176214
Rnd2	2.13535e-41	1.87924	0.789	0.255	2.79453e-37	COP/NFOL	2.17762	0.422174	0.412099	0.237256	0.196909	0.171154	0.254846	0.175031	0.429255	0.314784	0.494492
Tspan2	2.68848e-76	1.87368	0.632	0.073	3.51841e-72	COP/NFOL	1.9521	0.512883	0.220239	0.065851	0.0720465	0.0475692	0.0377654	0.0412562	0.0267156	0.016715	0.00778633
S100a13	2.4713e-31	1.86451	0.763	0.3	3.23419e-27	COP/NFOL	2.46904	1.52074	1.76988	0.434665	0.229362	0.214375	0.118999	0.178596	0.188746	0.183506	0.255203
Ptprz1	2.15606e-71	1.85132	1	0.923	2.82163e-67	OPC1a	2.34661	4.39144	3.61989	3.19607	2.37604	2.28235	1.84049	2.31564	1.69918	1.33961	1.43005
Aplp1	8.6377e-28	1.84024	0.908	0.529	1.13042e-23	COP/NFOL	2.66196	1.33651	0.827117	0.278155	0.319199	0.340849	0.799701	0.524163	0.947893	1.30707	1.25185
Gpr17	5.22793e-79	1.83565	0.763	0.106	6.84179e-75	COP/NFOL	2.12932	1.79545	0.962905	0.0690879	0.014025	0.0409482	0.0106094	0.0112525	0.030484	0.00833995	0.0229639
Lrp1	3.28344e-80	1.79213	0.983	0.415	4.29704e-76	OPC1a	0.929077	2.45403	1.57852	0.764383	0.232296	0.205682	0.310413	0.36329	0.346168	0.673492	0.46616
9530059O14Rik	0	1.77008	0.539	0.004	0	COP/NFOL	1.77864	0.0788434	0.0124919	0.00179689	0.00602623	0.00655003	0	0.00327529	0	0.0123142	0.00357335
Reep5	4.77226e-08	1.75882	0.763	0.668	0.000624546	COP/NFOL	2.62564	1.14009	1.13838	1.09637	0.890034	0.864588	0.758726	0.758446	0.704032	0.638379	0.612893
Matn4	1.66007e-139	1.75712	0.887	0.118	2.17253e-135	OPC1a	1.2031	2.09391	1.41519	0.116753	0.0383188	0.0269268	0.0273582	0.0523795	0.0261927	0.0340492	0.0405362
Emid1	4.83022e-219	1.74715	0.817	0.054	6.32131e-215	OPC1a	0.205106	1.8306	0.461547	0.0650141	0.0343693	0.0241294	0.0210458	0.0209878	0.0224673	0.00804975	0.0123853
Csmd3	6.69908e-138	1.74453	0.939	0.148	8.76709e-134	OPC1a	0.792282	2.01913	1.09386	0.260731	0.00720249	0.0634423	0.108974	0.0509763	0.0347858	0.111898	0.105846
Dynll2	2.49913e-29	1.7358	0.908	0.763	3.27061e-25	COP/NFOL	2.78565	1.08018	0.997902	0.808745	1.07332	1.07768	1.21931	1.07741	1.169	1.06596	1.10663
Gria3	7.85833e-164	1.73447	0.896	0.103	1.02842e-159	OPC1a	0.889003	1.93887	0.981322	0.0534557	0.0145899	0.0330738	0.074936	0.0468093	0.0123192	0.0314432	0.043425
Cntn1	3.16196e-128	1.73275	0.965	0.161	4.13806e-124	OPC1a	1.41221	2.29987	1.99158	0.200137	0.0341246	0.0626963	0.0397145	0.0373966	0.0466438	0.0755394	0.0518532
Tnr	6.81965e-116	1.71964	0.87	0.141	8.92487e-112	OPC1a	2.5366	2.17836	1.33008	0.219995	0.034062	0.0443364	0.0189902	0.0555237	0.0103701	0.0542623	0.0271243
Cenpa	5.39816e-193	1.71759	0.992	0.302	7.06457e-189	OPC-M	0.041039	0.157617	0.656431	0.257158	0.541435	1.09115	2.2986	2.46373	1.24131	0.135518	0.113229
Cenpf	1.18996e-74	1.71721	1	0.402	1.55731e-70	OPC-G2	0.0760491	0.312988	0.97524	0.355438	0.699423	1.87681	3.10992	3.07418	1.19952	0.154055	0.176214
Arpc1b	9.39206e-24	1.71627	0.618	0.234	1.22914e-19	COP/NFOL	1.93523	0.146668	0.256439	0.260536	0.300264	0.278489	0.131711	0.254198	0.157408	0.135407	0.107414
Nusap1	1.66799e-97	1.68219	1	0.282	2.1829e-93	OPC-G2	0	0.178785	0.316934	0.0704461	0.220032	1.60603	2.44507	1.72533	0.155199	0.108974	0.0705279
Prc1	1.32032e-90	1.68134	1	0.305	1.72791e-86	OPC-G2	0.0493185	0.0710722	0.35079	0.0797045	0.382704	1.5632	2.50911	2.02976	0.239863	0.0920697	0.0767122
Xylt1	2.90606e-90	1.67948	0.948	0.267	3.80316e-86	OPC1a	0.451554	2.21291	1.50295	1.00884	0.2953	0.224678	0.0369096	0.108143	0.0246488	0.025976	0.0641525
Pclaf	0	1.67855	0.998	0.379	0	OPC-S	0.185309	0.186194	0.472058	0.19397	1.99366	2.75781	2.3024	1.77409	0.848952	0.166019	0.207465
Tmem163	3.91608e-107	1.67831	0.711	0.063	5.12497e-103	COP/NFOL	1.77292	0.799857	0.22481	0.0154696	0.0240865	0.0279676	0.0637121	0.0209621	0.0490438	0.0567576	0.0903909
Rap2a	7.09653e-41	1.67193	0.882	0.385	9.28723e-37	COP/NFOL	2.09507	0.641604	0.642033	0.421485	0.358165	0.354448	0.287809	0.345046	0.371058	0.441528	0.396569
S100b	5.8126e-67	1.66845	0.763	0.129	7.60695e-63	COP/NFOL	1.91114	0.827202	0.523983	0.604532	0.0418265	0.0619886	0.0281077	0.0522465	0.0639226	0.13625	0.0399414
Pcdh11x	8.334e-109	1.66722	0.913	0.191	1.09067e-104	OPC1a	0.63126	1.98631	1.12922	0.333344	0.123312	0.164439	0.177698	0.0673687	0.0704428	0.131721	0.0820977
Cdc20	8.42561e-249	1.66304	0.954	0.172	1.10266e-244	OPC-M	0.069674	0.0375002	0.257851	0.0239338	0.0870254	0.485623	1.58085	1.95046	0.351546	0.0493254	0.0618581
Cd9	1.05542e-20	1.6597	0.895	0.716	1.38123e-16	COP/NFOL	3.07531	2.64902	2.22579	1.8077	1.35694	1.03997	0.843259	1.35047	0.777764	0.495431	0.723006
Lsamp	1.68101e-80	1.65609	0.965	0.346	2.19994e-76	OPC1a	2.11226	2.31768	1.58174	0.893911	0.219351	0.250735	0.135531	0.297299	0.0890896	0.345211	0.177094
Tcf7l2	4.0246e-57	1.65116	0.803	0.181	5.26699e-53	COP/NFOL	1.85581	0.429423	0.432713	0.425418	0.191957	0.2013	0.0520788	0.131243	0.0402763	0.0370343	0.00317824
Tubb4a	5.60216e-49	1.65046	0.803	0.217	7.33155e-45	COP/NFOL	1.94955	0.179485	0.257642	0.07829	0.118244	0.144655	0.242288	0.150121	0.36926	0.553491	0.616636
Ntm	2.59048e-84	1.64801	0.957	0.297	3.39016e-80	OPC1a	1.21541	2.30027	1.62296	1.14457	0.263486	0.228049	0.0531474	0.200194	0.0966308	0.279185	0.118865
Nrxn1	5.42458e-67	1.64791	1	0.726	7.09915e-63	OPC1a	1.82685	3.17719	2.51045	2.17908	1.08772	1.03311	0.848396	1.08075	0.707293	1.18907	0.736322
Top2a	9.25134e-75	1.64176	1	0.412	1.21072e-70	OPC-G2	0.134796	0.206148	0.576245	0.171755	1.27065	2.69627	3.19797	2.52292	0.444803	0.180037	0.173707
Pbx3	6.52333e-195	1.63912	0.632	0.157	8.53708e-191	NP2	0.183101	0.266325	0.251154	0.147177	0.196429	0.237728	0.312447	0.245373	0.173127	1.8484	0.166466
Cspg5	3.50018e-196	1.63304	0.994	0.454	4.58069e-192	OPC1a_P	0.933736	3.83502	3.0211	1.96998	0.801415	0.505904	0.295452	0.418579	0.26929	0.51555	0.359941
Cntn1	0	1.61931	0.944	0.105	0	OPC1a_P	1.41221	2.29987	1.99158	0.200137	0.0341246	0.0626963	0.0397145	0.0373966	0.0466438	0.0755394	0.0518532
Ptn	1.73628e-60	1.61334	1	0.842	2.27226e-56	OPC1a	2.53038	3.87698	3.31736	3.0995	1.7731	1.51382	1.62073	1.81154	1.62791	1.49508	1.22155
Ube2c	4.15346e-124	1.60995	0.947	0.344	5.43564e-120	OPC-M	0.157049	0.280905	0.647985	0.125664	0.238448	1.54744	2.99468	2.59926	1.18182	0.180113	0.340591
C1ql1	9.98781e-293	1.60466	0.953	0.165	1.3071e-288	OPC1a_P	1.3918	2.60313	2.12247	0.530843	0.164806	0.141558	0.0789936	0.0747301	0.0963465	0.0557915	0.042235
Pcsk1n	6.03676e-66	1.59666	0.957	0.498	7.9003e-62	OPC1a	1.46252	2.36459	1.7418	0.672808	0.410315	0.339495	0.366741	0.38685	0.525668	0.705162	0.604095
Lims2	2.80295e-75	1.59618	0.618	0.069	3.66822e-71	COP/NFOL	1.72503	0.433386	0.728813	0.0305797	0.0162254	0.0130232	0	0.0155637	0.0156986	0.015041	0.0225147
Mog	4.39961e-245	1.59134	0.368	0.002	5.75777e-241	COP/NFOL	1.59438	0	0	0.00732081	0.00231166	0	0	0	0	0.0103473	0
Sulf2	1.2229e-130	1.57788	0.878	0.131	1.6004e-126	OPC1a	1.24994	1.81481	0.974288	0.155859	0.0633328	0.0421415	0.0417433	0.0260255	0.0311674	0.0302937	0.0261955
Pdgfra	0	1.57586	0.986	0.161	0	OPC1a_P	0.217926	3.05389	2.23632	0.729444	0.137622	0.138618	0.161346	0.142733	0.0727895	0.0733208	0.0278966
Tmem108	4.78058e-18	1.5735	0.474	0.147	6.25635e-14	COP/NFOL	1.78991	0.777714	0.297728	0.0479658	0.063187	0.102309	0.278043	0.106856	0.226222	0.293457	0.370978
Mpzl1	3.93335e-27	1.5731	0.776	0.378	5.14758e-23	COP/NFOL	1.99103	0.997971	0.627865	0.501977	0.361334	0.327314	0.359655	0.344028	0.344361	0.284407	0.369871
Sh3gl3	9.96445e-67	1.57285	0.855	0.179	1.30405e-62	COP/NFOL	1.82632	0.846323	0.643846	0.109331	0.0554202	0.11513	0.168542	0.107719	0.146207	0.347787	0.17835
Frmd4a	6.30316e-09	1.56945	0.592	0.394	8.24895e-05	COP/NFOL	2.04264	0.227513	0.323872	0.410576	0.455705	0.388571	0.799448	0.682454	0.552197	0.541228	0.45466
Olig1	3.56555e-189	1.56685	1	0.411	4.66623e-185	OPC1a_P	2.31484	2.93648	3.1357	2.79737	1.04073	0.94967	0.130238	0.796284	0.200351	0.254242	0.203631
Hist1h4d	1.99122e-63	1.56384	1	0.571	2.60592e-59	OPC-G2	0.33366	0.243703	0.53425	0.626456	0.705398	2.48116	2.87908	0.996922	0.585918	0.828292	0.685818
S100a1	2.6948e-40	1.55868	0.789	0.242	3.52669e-36	COP/NFOL	2.13942	1.55084	1.78711	0.371627	0.177901	0.134723	0.11047	0.127568	0.124866	0.190255	0.153742
Hmgcs1	3.10255e-12	1.55858	0.868	0.688	4.06031e-08	COP/NFOL	2.73366	1.92204	1.69326	1.3439	1.26174	0.892195	0.654556	1.1412	1.34948	0.57442	0.975257
Secisbp2l	5.81312e-14	1.55247	0.632	0.377	7.60763e-10	COP/NFOL	1.97665	0.792921	0.579892	0.471967	0.350845	0.35985	0.333404	0.301543	0.383197	0.42389	0.383227
Gltp	4.19434e-44	1.55184	0.803	0.252	5.48913e-40	COP/NFOL	1.80907	0.542062	0.5855	0.190521	0.232642	0.312317	0.212587	0.193	0.172192	0.0961866	0.155991
S100a6	7.49045e-42	1.55078	0.684	0.156	9.80275e-38	COP/NFOL	1.91802	1.04482	1.27649	0.39796	0.138303	0.0838475	0.0422762	0.0573176	0.0803111	0.0929199	0.0550499
Qk	3.4899e-46	1.5491	1	0.856	4.56723e-42	COP/NFOL	3.42265	2.60281	2.60589	2.58272	1.59335	1.60854	1.48595	1.72083	1.10545	1.08476	0.968058
H2afx	2.69844e-71	1.54357	1	0.507	3.53144e-67	OPC-G2	0.563515	0.312538	0.574511	0.339335	0.768991	1.89739	2.59363	1.85691	0.640395	0.363849	0.369931
Meis2	1.7718e-297	1.53853	0.998	0.897	2.31875e-293	NP2	0.71084	1.56283	1.44016	1.55288	1.91858	1.94003	2.71743	2.15337	2.45053	3.74316	3.26062
Cks2	4.24857e-172	1.53755	0.973	0.301	5.5601e-168	OPC-M	0.0490477	0.0925631	0.373893	0.11723	0.300762	1.29494	2.18525	2.18941	0.409233	0.116655	0.117001
Hist1h4d	3.06793e-286	1.53615	0.981	0.504	4.015e-282	OPC-S	0.33366	0.243703	0.53425	0.626456	0.705398	2.48116	2.87908	0.996922	0.585918	0.828292	0.685818
Tns3	7.47876e-54	1.53334	0.789	0.186	9.78745e-50	COP/NFOL	1.75604	0.718455	0.668336	0.269148	0.179597	0.153122	0.0840985	0.15887	0.0850291	0.0304873	0.0249503
Hist1h2ae	5.94585e-64	1.531	1	0.411	7.78133e-60	OPC-G2	0.333046	0.305029	0.323178	0.207345	0.468751	3.0157	3.09716	0.753989	0.399953	0.466369	0.4333
Zfp704	1.63281e-285	1.52958	0.994	0.718	2.13686e-281	NP2	0.505738	0.984296	1.03817	0.770423	0.804867	0.917122	1.43947	1.12733	1.25962	2.70997	2.07992
Pcdh15	5.4906e-139	1.52716	0.878	0.117	7.18555e-135	OPC1a	0.45378	1.77948	1.17597	0.143249	0.020235	0.0315341	0.0378518	0.0277389	0.0127586	0.103684	0.0107589
Brinp3	1.23879e-110	1.51538	0.896	0.166	1.6212e-106	OPC1a	0.914919	1.85919	1.21644	0.523736	0.0600006	0.06902	0.011671	0.0479841	0.0218787	0.101434	0.057497
Slc44a1	3.19224e-60	1.51323	0.868	0.223	4.17768e-56	COP/NFOL	1.75956	0.728164	0.468149	0.339132	0.255973	0.217161	0.0652693	0.240862	0.151238	0.0772737	0.082302
Dnm3	5.62953e-47	1.51027	0.855	0.248	7.36737e-43	COP/NFOL	2.02548	1.88974	1.20273	0.21683	0.0710855	0.0741769	0.177535	0.154467	0.0829955	0.639585	0.336689
Nxph1	2.74408e-93	1.50895	0.887	0.208	3.59118e-89	OPC1a	0.622721	1.89721	1.10844	0.377831	0.0922321	0.0967943	0.0739669	0.113902	0.016847	0.577448	0.155513
Gpr17	3.3222e-139	1.50202	0.826	0.097	4.34776e-135	OPC1a	2.12932	1.79545	0.962905	0.0690879	0.014025	0.0409482	0.0106094	0.0112525	0.030484	0.00833995	0.0229639
Ptpre	1.04562e-149	1.49923	0.87	0.101	1.36841e-145	OPC1a	1.5947	1.74208	1.01439	0.030491	0.00820868	0.0396302	0.0279444	0.0261343	0.00592898	0.0120688	0.0129678
Sema6a	1.77994e-28	1.49754	0.645	0.199	2.3294e-24	COP/NFOL	1.75758	1.12191	0.564463	0.413695	0.209662	0.175935	0.0175798	0.139363	0.0622519	0.0405547	0.0411072
Pllp	5.25714e-87	1.49372	0.882	0.135	6.88001e-83	COP/NFOL	1.76298	1.27879	1.0353	0.231533	0.027539	0.0236744	0.0107602	0.0116156	0.0141211	0.0123275	0.0298718
Gal3st1	4.33644e-127	1.48962	0.816	0.072	5.6751e-123	COP/NFOL	1.60739	0.969608	0.488042	0.0584826	0.00208188	0.00840655	0.00346813	0.00361262	0	0.00661278	0.00840492
Mmp15	1.81464e-89	1.48633	0.843	0.19	2.37482e-85	OPC1a	0.190689	1.77533	1.09923	0.269897	0.137754	0.0997991	0.114997	0.0948819	0.178125	0.103846	0.0932149
Hist1h1e	1.14381e-304	1.48538	1	0.576	1.49691e-300	OPC-S	0.313966	0.525529	0.715844	0.876387	0.956702	2.46637	2.51079	0.933874	0.853514	0.83051	0.828042
Rap1a	1.76141e-13	1.48523	0.763	0.581	2.30516e-09	COP/NFOL	2.1313	0.789325	0.822218	0.703237	0.636622	0.713436	0.608137	0.684857	0.542118	0.501648	0.489042
Hist1h2ab	2.0248e-97	1.47505	0.973	0.222	2.64986e-93	OPC-G2	0.0217682	0.0684754	0.0526011	0.0309147	0.141369	1.62958	2.06232	0.302113	0.0750151	0.109354	0.0797153
Bmp4	5.47189e-205	1.47395	0.579	0.015	7.16106e-201	COP/NFOL	1.49731	0.197678	0.0936136	0.00777715	0	0.00897441	0	0	0.00420074	0.0204171	0.00794961
Ctsl	1.71173e-30	1.4721	0.908	0.51	2.24014e-26	COP/NFOL	2.12334	1.3357	0.941591	0.899849	0.545673	0.45941	0.286663	0.481883	0.580591	0.553042	0.4387
Chn2	1.95358e-76	1.46929	0.645	0.077	2.55665e-72	COP/NFOL	1.57371	0.252783	0.144989	0.0401418	0.0529199	0.0485248	0.0341548	0.0162897	0.0729358	0.231765	0.125958
Top2a	4.28009e-306	1.46722	1	0.315	5.60136e-302	OPC-S	0.134796	0.206148	0.576245	0.171755	1.27065	2.69627	3.19797	2.52292	0.444803	0.180037	0.173707
Cpox	2.00763e-24	1.46459	0.579	0.191	2.62739e-20	COP/NFOL	1.65255	0.39344	0.278263	0.240796	0.221793	0.210359	0.0805564	0.12635	0.103411	0.0987238	0.145541
Mki67	3.30849e-71	1.46454	0.991	0.39	4.32983e-67	OPC-G2	0.00659487	0.17899	0.711953	0.244498	0.840985	1.98898	2.59212	2.21671	0.604051	0.123833	0.129363
Gria2	1.02787e-60	1.45905	1	0.856	1.34518e-56	OPC1a	2.55563	3.5285	2.62901	1.61896	1.27201	1.30891	1.90303	1.40324	1.62127	2.80409	2.09629
Slc1a1	3.62628e-95	1.44948	0.776	0.089	4.74572e-91	COP/NFOL	1.61954	1.17574	0.686605	0.0511977	0.00195754	0.00924117	0.00425178	0.00798277	0.010893	0.0367245	0.0185469
Robo2	4.62578e-299	1.44783	0.893	0.243	6.05376e-295	NP2	0.0532657	0.22833	0.112125	0.145603	0.201032	0.197325	0.906359	0.297633	0.62397	1.93407	1.39459
Adgrl3	9.76181e-68	1.43868	0.939	0.374	1.27753e-63	OPC1a	0.915286	2.0625	1.46861	1.06121	0.396058	0.352155	0.152059	0.242494	0.0936207	0.288557	0.205623
Luzp2	6.01346e-66	1.43861	0.939	0.384	7.86982e-62	OPC1a	1.55177	2.13029	1.50086	1.12928	0.367305	0.281601	0.153293	0.260176	0.134803	0.53681	0.161905
Osbpl1a	2.24531e-47	1.43449	0.789	0.213	2.93843e-43	COP/NFOL	1.66685	0.4878	0.29889	0.278067	0.26781	0.22768	0.09093	0.133055	0.165988	0.175399	0.222989
Lpar1	3.25774e-195	1.43427	0.434	0.007	4.2634e-191	COP/NFOL	1.44446	0	0.00673009	0.0172499	0.0177811	0.0104484	0.00822714	0	0	0.0173898	0
Epha5	2.24385e-64	1.43123	0.878	0.315	2.93652e-60	OPC1a	0.536672	1.98242	1.29035	0.888293	0.196008	0.343951	0.453046	0.351201	0.24361	0.217988	0.45146
Tpx2	8.64907e-175	1.41583	0.992	0.315	1.1319e-170	OPC-M	0.119677	0.0907649	0.436944	0.141369	0.344454	1.3391	2.00792	2.08119	0.589248	0.117876	0.0863021
Cenpe	6.68755e-168	1.41503	0.958	0.271	8.75199e-164	OPC-M	0.0469619	0.0823656	0.407681	0.150356	0.342096	0.954616	1.97855	1.9531	0.661373	0.0484883	0.110208
Arhgap31	1.36332e-93	1.4121	0.817	0.164	1.78418e-89	OPC1a	0.67549	1.65722	0.941913	0.145328	0.06263	0.0664088	0.148107	0.0475759	0.0866608	0.181674	0.116387
Hmgb2	5.19438e-60	1.40764	1	0.794	6.79789e-56	OPC-G2	0.74516	0.746105	1.37306	1.44638	2.9318	3.70788	4.22224	4.081	2.79355	1.00543	1.07467
Acsl3	2.74411e-31	1.40213	0.895	0.509	3.59122e-27	COP/NFOL	2.05685	1.32878	0.846284	0.737678	0.677176	0.704865	0.5198	0.647065	0.60763	0.33041	0.432681
S100a16	6.13058e-105	1.39628	0.886	0.543	8.0231e-101	OPC1a_P	1.94905	1.67507	2.20601	0.72606	0.770283	0.612036	0.456221	0.521187	0.834248	0.718261	0.803324
Dnm3	1.92463e-82	1.39438	0.904	0.239	2.51877e-78	OPC1a	2.02548	1.88974	1.20273	0.21683	0.0710855	0.0741769	0.177535	0.154467	0.0829955	0.639585	0.336689
Btg1	7.65904e-275	1.39382	0.998	0.807	1.00234e-270	NP2	0.483525	0.502632	0.826123	1.24042	1.23629	1.17414	1.94463	1.58374	1.94015	2.935	2.47663
Tmem176b	1.35987e-50	1.39195	0.843	0.389	1.77966e-46	OPC1a	0.947552	1.99118	1.32105	0.34568	0.197475	0.232655	0.425263	0.233249	0.442374	0.750352	0.794163
Cks2	1.16141e-78	1.39177	1	0.328	1.51994e-74	OPC-G2	0.0490477	0.0925631	0.373893	0.11723	0.300762	1.29494	2.18525	2.18941	0.409233	0.116655	0.117001
Lsamp	8.66379e-48	1.38762	0.961	0.352	1.13383e-43	COP/NFOL	2.11226	2.31768	1.58174	0.893911	0.219351	0.250735	0.135531	0.297299	0.0890896	0.345211	0.177094
S100a1	8.51313e-175	1.38599	0.794	0.195	1.11411e-170	OPC1a_P	2.13942	1.55084	1.78711	0.371627	0.177901	0.134723	0.11047	0.127568	0.124866	0.190255	0.153742
C1ql3	2.6515e-76	1.38418	0.826	0.194	3.47002e-72	OPC1a	0.673355	1.8189	1.30285	0.910951	0.169472	0.110197	0	0.0837367	0.0149571	0.0147442	0.0267484
2004-09-01	2.01999e-30	1.38058	0.382	0.063	2.64355e-26	COP/NFOL	1.4489	0.15001	0.166557	0.0852941	0.035254	0.0433656	0.0346569	0.0447006	0.0879483	0.0292881	0.0770024
Cd81	1.10342e-32	1.37942	0.974	0.837	1.44405e-28	COP/NFOL	2.69384	2.41962	1.75642	1.52611	1.13755	1.10001	0.885842	0.816207	1.08885	1.13315	1.14515
Spc25	8.9566e-94	1.37771	1	0.273	1.17215e-89	OPC-G2	0.0382493	0.0634399	0.173734	0.0435627	0.206533	1.40222	1.9612	1.25266	0.146418	0.0367723	0.078771
Adarb2	1.42385e-258	1.37126	0.781	0.185	1.86339e-254	NP2	0.17475	0.704137	0.28495	0.0897269	0.0760961	0.146821	0.460368	0.300628	0.361512	1.70245	0.902488
Slc22a17	1.20935e-61	1.37016	0.965	0.577	1.58267e-57	OPC1a	1.78151	2.17878	1.48705	1.05614	0.567352	0.486263	0.51989	0.502222	0.522876	0.611145	0.59505
Ptprn	9.22216e-130	1.36986	0.574	0.045	1.2069e-125	OPC1a	0.0878624	1.43054	0.156451	0.0157977	0.0198437	0.0210996	0.0591418	0.0262256	0.0557475	0.0746673	0.135501
Ccnb1	8.02986e-185	1.36928	0.943	0.225	1.05087e-180	OPC-M	0.0814128	0.153973	0.280507	0.0662529	0.125847	0.888654	1.73721	1.78536	0.278576	0.0556064	0.0456756
Arl6ip1	1.20279e-59	1.36713	1	0.867	1.57409e-55	OPC-G2	1.70404	2.71994	2.39595	1.50698	0.987064	1.79446	3.20289	2.91846	1.27936	1.32998	1.27364
Hmgb2	1.01882e-120	1.36402	1	0.785	1.33333e-116	OPC-M	0.74516	0.746105	1.37306	1.44638	2.9318	3.70788	4.22224	4.081	2.79355	1.00543	1.07467
Cenpa	5.39463e-73	1.35713	0.991	0.33	7.05995e-69	OPC-G2	0.041039	0.157617	0.656431	0.257158	0.541435	1.09115	2.2986	2.46373	1.24131	0.135518	0.113229
Sema6d	1.58175e-55	1.35482	0.843	0.35	2.07003e-51	OPC1a	0.983407	1.8342	0.962418	0.591655	0.231751	0.226322	0.312038	0.276908	0.221703	0.534801	0.47301
Aspm	1.43195e-202	1.35394	0.924	0.187	1.874e-198	OPC-M	0.0139125	0.163928	0.399679	0.0555634	0.185495	0.623179	1.54429	1.68177	0.178713	0.0310201	0.0167014
Pou3f1	6.20527e-102	1.35227	0.626	0.075	8.12084e-98	OPC1a	0.55919	1.49269	0.661644	0.0412196	0.0346368	0.0374615	0.0431463	0.0397047	0.0971903	0.055915	0.0384114
Hist1h3c	1.55091e-95	1.34807	0.991	0.232	2.02967e-91	OPC-G2	0.0715312	0.01816	0.0705367	0.0312703	0.203291	1.60436	1.92215	0.371764	0.075566	0.0288708	0.037538
Cdca8	2.56077e-72	1.34731	1	0.391	3.35127e-68	OPC-G2	0.116431	0.0824545	0.492586	0.197896	0.654574	1.70429	2.33369	2.18672	0.773206	0.135352	0.093322
Dusp15	2.80595e-164	1.34603	0.737	0.04	3.67215e-160	COP/NFOL	1.40312	0.49561	0.210617	0.0371852	0.02773	0.00991193	0.00843688	0.00795146	0.00324625	0.0140557	0.0201205
Gsto1	5.96736e-10	1.34603	0.539	0.3	7.80948e-06	COP/NFOL	1.66965	0.137214	0.364252	0.401063	0.404863	0.286836	0.0821935	0.176596	0.180871	0.439278	0.230101
Chl1	9.94693e-108	1.34598	0.661	0.08	1.30175e-103	OPC1a	0.0519613	1.47087	0.490251	0.167518	0.0577862	0.070348	0.0176423	0.060207	0.0222641	0.065718	0.05933
Dpp6	2.60072e-67	1.33811	0.852	0.284	3.40356e-63	OPC1a	0.571366	1.73133	1.01775	0.594941	0.233063	0.178238	0.21073	0.133131	0.132047	0.32845	0.173048
Fnta	3.78136e-32	1.3357	0.816	0.375	4.94866e-28	COP/NFOL	1.72066	0.56196	0.522872	0.395506	0.332932	0.360671	0.340537	0.344721	0.347986	0.367876	0.36419
Smc4	7.08139e-70	1.33405	1	0.505	9.26741e-66	OPC-G2	0.177714	0.32118	0.513769	0.341675	0.875208	1.80103	2.35135	1.82018	0.541834	0.466755	0.426289
Hist1h3c	0	1.33233	0.948	0.115	0	OPC-S	0.0715312	0.01816	0.0705367	0.0312703	0.203291	1.60436	1.92215	0.371764	0.075566	0.0288708	0.037538
Itpr2	1.70349e-92	1.33152	0.843	0.171	2.22936e-88	OPC1a	2.34588	1.72464	1.04583	0.344322	0.0728661	0.063431	0.0298491	0.0605087	0.0505369	0.06015	0.0470072
Hist1h2ab	0	1.32844	0.935	0.106	0	OPC-S	0.0217682	0.0684754	0.0526011	0.0309147	0.141369	1.62958	2.06232	0.302113	0.0750151	0.109354	0.0797153
Mgll	1.90034e-60	1.32823	0.855	0.184	2.48698e-56	COP/NFOL	1.65428	1.1193	0.906408	0.551086	0.189647	0.107712	0.0508903	0.0754658	0.0244683	0.0962229	0.0570473
Taldo1	1.70371e-18	1.32721	0.882	0.805	2.22964e-14	COP/NFOL	2.55434	0.888552	1.27456	1.18775	1.4007	1.29493	1.23485	1.30401	1.52187	0.826234	1.22061
Dlgap1	1.22828e-64	1.32601	0.913	0.373	1.60744e-60	OPC1a	1.11155	1.8881	1.05472	0.524009	0.185567	0.22085	0.409009	0.299873	0.323074	0.810443	0.601718
Pcdh7	5.05014e-102	1.32526	0.843	0.153	6.60912e-98	OPC1a	1.58844	1.63202	0.959894	0.191322	0.0356873	0.0784794	0.0839722	0.0602179	0.0287987	0.259939	0.0999047
Cenpe	2.95154e-82	1.32179	0.991	0.298	3.86268e-78	OPC-G2	0.0469619	0.0823656	0.407681	0.150356	0.342096	0.954616	1.97855	1.9531	0.661373	0.0484883	0.110208
Map1a	1.22598e-37	1.3181	0.895	0.36	1.60444e-33	COP/NFOL	1.798	0.71751	0.714442	0.869509	0.635129	0.374927	0.152145	0.351698	0.189119	0.179725	0.212757
Birc5	2.23514e-76	1.31474	1	0.365	2.92512e-72	OPC-G2	0.13284	0.133759	0.54924	0.14088	0.404172	1.58709	2.1911	2.02283	0.674542	0.0916992	0.0620848
Gpm6a	9.71744e-53	1.31456	0.957	0.687	1.27172e-48	OPC1a	0.868942	2.33248	1.58951	1.14941	0.61502	0.647194	1.07081	0.970172	0.940736	1.04965	1.05393
Gpc5	3.82538e-168	1.31294	0.696	0.051	5.00627e-164	OPC1a	0.179717	1.38386	0.290232	0.111367	0.0430064	0.0280224	0.0241811	0.0315052	0.0292594	0.015272	0.0167544
Rrm2	0	1.30961	0.994	0.337	0	OPC-S	0.116732	0.106293	0.202013	0.134296	1.52149	2.05625	1.64797	1.40901	0.702443	0.120138	0.117231
Ednrb	2.90835e-43	1.30759	0.904	0.536	3.80616e-39	OPC1a	0.463097	2.3665	1.6048	1.86637	1.00532	0.977741	0.266428	0.78717	0.240086	0.354879	0.33284
Gpr37l1	1.76508e-56	1.30441	0.904	0.362	2.30997e-52	OPC1a	1.66953	1.99891	1.52046	1.25071	0.449846	0.266536	0.0643347	0.257525	0.144491	0.220058	0.163454
Ptpre	2.06215e-54	1.30345	0.671	0.114	2.69873e-50	COP/NFOL	1.5947	1.74208	1.01439	0.030491	0.00820868	0.0396302	0.0279444	0.0261343	0.00592898	0.0120688	0.0129678
3110035E14Rik	1.10202e-28	1.29885	0.539	0.131	1.44221e-24	COP/NFOL	1.66844	1.6408	1.34285	0.0673112	0.0136721	0.0146568	0.0329195	0.047693	0.0525712	0.0651255	0.0633606
Tubb4b	4.17547e-111	1.29741	0.97	0.577	5.46443e-107	OPC-M	1.05191	0.493956	0.759082	0.708456	1.12293	1.79522	2.4964	2.44975	1.24469	0.308727	0.425575
3110035E14Rik	8.1911e-107	1.29697	0.8	0.118	1.07197e-102	OPC1a	1.66844	1.6408	1.34285	0.0673112	0.0136721	0.0146568	0.0329195	0.047693	0.0525712	0.0651255	0.0633606
Celf4	3.36918e-252	1.29367	0.989	0.53	4.40925e-248	NP2	0.191249	0.918469	0.7033	0.273008	0.671971	0.793537	1.74197	1.23731	1.52976	2.4283	2.10154
Cyfip2	5.54272e-47	1.29073	0.803	0.232	7.25376e-43	COP/NFOL	1.57374	0.628573	0.496572	0.120217	0.12056	0.16115	0.272144	0.165603	0.294575	0.385862	0.391743
Fabp7	4.35171e-139	1.29011	0.989	0.769	5.69508e-135	OPC1a_P	1.21594	2.633	3.03288	2.66578	1.84332	1.48759	0.844082	1.6838	0.954161	0.953011	0.73168
Tmem100	5.11638e-109	1.28877	0.791	0.12	6.69581e-105	OPC1a	0.372238	1.51444	1.02233	0.184688	0.0685211	0.0395502	0.011696	0.0479743	0.0300097	0.056968	0.0770211
Crlf1	7.64052e-227	1.28843	0.771	0.164	9.99914e-223	OPC1b	0.557666	0.101169	1.15019	1.65389	0.467178	0.311526	0.0284417	0.121718	0.0536655	0.0313926	0.0534684
Cdca8	1.96757e-149	1.28762	0.992	0.365	2.57496e-145	OPC-M	0.116431	0.0824545	0.492586	0.197896	0.654574	1.70429	2.33369	2.18672	0.773206	0.135352	0.093322
S100a13	2.35856e-129	1.2842	0.767	0.26	3.08665e-125	OPC1a_P	2.46904	1.52074	1.76988	0.434665	0.229362	0.214375	0.118999	0.178596	0.188746	0.183506	0.255203
Scrg1	4.08983e-66	1.27985	0.8	0.205	5.35236e-62	OPC1a	1.70462	1.7804	1.62743	0.458443	0.0729084	0.0774668	0.0470143	0.0590112	0.0845073	0.161071	0.0532721
Gsn	5.98376e-15	1.27838	0.434	0.144	7.83094e-11	COP/NFOL	1.44357	0.445797	0.326625	0.117155	0.124265	0.0909157	0.10838	0.109355	0.191888	0.0963834	0.274072
Tpm1	8.42004e-51	1.27809	0.93	0.635	1.10193e-46	OPC1a	0.888905	2.14963	1.72761	0.845458	0.647736	0.526803	0.655346	0.641305	0.692122	0.813166	0.730174
Hist1h1a	0	1.27673	0.936	0.142	0	OPC-S	0.0392768	0.0512084	0.0561645	0.0679012	0.268054	1.50475	1.40503	0.212156	0.152469	0.132688	0.148929
Hmmr	1.36531e-182	1.27394	0.901	0.195	1.78678e-178	OPC-M	0.00867953	0.064923	0.318135	0.0343622	0.0696108	0.796481	1.69117	1.638	0.160215	0.0356353	0.022577
Scrg1	3.9527e-282	1.27003	0.925	0.149	5.1729e-278	OPC1a_P	1.70462	1.7804	1.62743	0.458443	0.0729084	0.0774668	0.0470143	0.0590112	0.0845073	0.161071	0.0532721
Stmn2	1.38433e-134	1.26821	0.98	0.519	1.81168e-130	NP3	0.328451	0.498985	0.669789	0.331058	1.1274	1.22119	2.50972	2.08313	2.88056	3.29973	3.46106
Kif11	2.14461e-89	1.26821	1	0.27	2.80665e-85	OPC-G2	0.0304822	0.0787084	0.327795	0.042526	0.263689	1.19789	1.81916	1.42114	0.139817	0.0432671	0.0466699
Pcdh17	6.97467e-25	1.26596	0.816	0.35	9.12774e-21	COP/NFOL	1.94212	1.90798	1.43857	0.543904	0.172115	0.215308	0.4971	0.507005	0.356178	0.650483	0.45696
Gamt	7.37263e-16	1.26546	0.539	0.211	9.64856e-12	COP/NFOL	1.55587	0.0762896	0.102519	0.7756	0.479879	0.31201	0.0257764	0.150541	0.0342199	0.0526358	0.0302193
Serpine2	1.38264e-218	1.264	0.992	0.281	1.80946e-214	OPC1a_P	1.15667	2.94205	2.07571	1.20562	0.199268	0.296435	0.25077	0.352008	0.289675	0.285523	0.236539
Tubb3	4.80928e-155	1.25849	0.997	0.713	6.29391e-151	NP3	0.258318	0.416963	0.708338	0.772813	1.98154	1.65245	2.6522	2.14009	3.03456	2.81812	3.38596
Aatk	2.15978e-136	1.25781	0.658	0.039	2.8265e-132	COP/NFOL	1.30505	0.251194	0.0935095	0.0105341	0.0321033	0.0143741	0.00582402	0.0248545	0.0288011	0.0759498	0.0445648
Cacng4	1.93665e-55	1.25754	0.948	0.511	2.5345e-51	OPC1a	0.836703	2.1358	1.8531	0.727851	0.357315	0.401288	0.623254	0.398927	0.551197	1.06095	0.80469
Cdk1	6.00737e-84	1.2574	0.991	0.289	7.86184e-80	OPC-G2	0.0489737	0.12327	0.178155	0.0604411	0.350584	1.27703	1.81503	1.29728	0.139115	0.049653	0.0287996
Pcdh17	3.33046e-61	1.25565	0.904	0.342	4.35858e-57	OPC1a	1.94212	1.90798	1.43857	0.543904	0.172115	0.215308	0.4971	0.507005	0.356178	0.650483	0.45696
Stmn4	3.66346e-224	1.25268	0.875	0.333	4.79437e-220	NP2	0.75065	0.544058	0.619748	0.142557	0.209004	0.253777	0.694098	0.444391	0.942662	1.9012	1.55942
Sema5a	2.30453e-65	1.25027	0.855	0.166	3.01594e-61	COP/NFOL	1.5714	1.19121	0.951501	0.483328	0.0389229	0.0793046	0.0545586	0.0205698	0.0411757	0.207094	0.0282732
Enpp2	6.11546e-53	1.25	0.868	0.218	8.0033e-49	COP/NFOL	1.65465	1.62531	1.01701	0.601506	0.0431044	0.0422831	0.181663	0.0866233	0.11025	0.200122	0.14459
Pcdh7	2.20191e-38	1.24957	0.684	0.163	2.88164e-34	COP/NFOL	1.58844	1.63202	0.959894	0.191322	0.0356873	0.0784794	0.0839722	0.0602179	0.0287987	0.259939	0.0999047
Pcdh10	8.09055e-53	1.24956	0.913	0.481	1.05881e-48	OPC1a	1.05414	1.92625	1.4087	0.856642	0.531553	0.58228	0.487961	0.505155	0.358707	0.355869	0.351417
Csmd1	6.76841e-138	1.24836	0.713	0.071	8.85782e-134	OPC1a	0.553696	1.35198	0.55412	0.0740745	0.0181126	0.0232444	0.0160693	0.00621778	0.00373556	0.0090849	0.00796458
Thra	2.0973e-36	1.24556	0.974	0.772	2.74474e-32	COP/NFOL	2.38884	1.58011	1.50567	1.08829	0.803709	0.696863	0.768958	0.784439	0.923729	1.49702	1.31037
Enpp2	8.57739e-65	1.24446	0.783	0.213	1.12252e-60	OPC1a	1.65465	1.62531	1.01701	0.601506	0.0431044	0.0422831	0.181663	0.0866233	0.11025	0.200122	0.14459
Tubb4b	7.87508e-59	1.24426	1	0.592	1.03061e-54	OPC-G2	1.05191	0.493956	0.759082	0.708456	1.12293	1.79522	2.4964	2.44975	1.24469	0.308727	0.425575
Dut	7.6527e-296	1.24191	0.997	0.568	1.00151e-291	OPC-S	0.356275	0.285839	0.630813	0.504113	1.71404	2.24771	1.65851	1.36221	1.19309	0.55957	0.653105
Prc1	3.58602e-75	1.23764	0.768	0.292	4.69303e-71	OPC-M	0.0493185	0.0710722	0.35079	0.0797045	0.382704	1.5632	2.50911	2.02976	0.239863	0.0920697	0.0767122
Smc2	4.29574e-64	1.23734	1	0.495	5.62184e-60	OPC-G2	0.215515	0.307688	0.516629	0.359287	1.19913	1.98145	2.36601	1.9289	0.601026	0.322343	0.27481
Tuba1b	1.26528e-280	1.23343	1	0.792	1.65587e-276	OPC-S	0.995608	0.628528	1.23709	0.986967	2.30557	2.97085	2.92727	2.48539	1.75426	1.15701	1.40297
Cspg4	0	1.23186	0.925	0.083	0	OPC1a_P	0.127607	2.54726	1.61911	0.271819	0.0282441	0.0385503	0.0347051	0.025211	0.0305691	0.0352831	0.0151942
Kank1	1.09349e-96	1.23159	0.722	0.11	1.43105e-92	OPC1a	1.29355	1.43445	0.834284	0.117102	0.0429374	0.0322681	0.0103685	0.0355978	0.0376773	0.0274668	0.0197676
Hmmr	4.51817e-90	1.23106	0.955	0.223	5.91293e-86	OPC-G2	0.00867953	0.064923	0.318135	0.0343622	0.0696108	0.796481	1.69117	1.638	0.160215	0.0356353	0.022577
Shisa4	3.85654e-32	1.23022	0.882	0.453	5.04705e-28	COP/NFOL	1.74801	0.881691	0.58597	0.695733	0.62169	0.570891	0.356432	0.485567	0.490659	0.234758	0.297603
Tmem141	6.99685e-68	1.22954	0.447	0.037	9.15678e-64	COP/NFOL	1.27156	0.214236	0.156586	0.0372073	0.029413	0.00662304	0.0170169	0.00992257	0.0311807	0.0212793	0.017517
Map1b	6.72903e-241	1.22875	1	0.626	8.80629e-237	NP2	2.77457	0.589019	0.754484	0.43317	1.26006	1.23995	2.44291	1.99939	2.55725	3.11509	3.01013
Stmn2	5.78707e-214	1.22874	0.995	0.476	7.57354e-210	NP2	0.328451	0.498985	0.669789	0.331058	1.1274	1.22119	2.50972	2.08313	2.88056	3.29973	3.46106
Pim3	4.62995e-43	1.22831	0.829	0.283	6.05922e-39	COP/NFOL	1.51638	0.113021	0.284215	0.18169	0.343214	0.297463	0.418311	0.450744	0.31123	0.265778	0.242296
Aplp2	1.47511e-58	1.2275	0.991	0.797	1.93047e-54	OPC1a	1.34441	2.38729	1.71313	1.37355	0.995892	0.876482	0.867614	0.954601	0.940901	1.13163	1.07284
Mis18bp1	8.89166e-94	1.2248	0.973	0.239	1.16365e-89	OPC-G2	0.0357018	0.101826	0.188706	0.0550842	0.195703	0.875926	1.63951	1.30489	0.056157	0.0492965	0.0554707
Dbndd2	1.43237e-94	1.22415	0.684	0.068	1.87455e-90	COP/NFOL	1.30219	0.210373	0.192895	0.130578	0.0493637	0.0334001	0.0110853	0.0438984	0.0545538	0.0522091	0.0538003
Birc5	2.53796e-135	1.2238	0.966	0.34	3.32143e-131	OPC-M	0.13284	0.133759	0.54924	0.14088	0.404172	1.58709	2.1911	2.02283	0.674542	0.0916992	0.0620848
Sgo2a	1.73665e-103	1.22259	0.991	0.23	2.27275e-99	OPC-G2	0	0	0.159442	0.0225627	0.174162	0.711905	1.57543	1.24312	0.0693508	0.0609113	0.0570129
Pdgfa	3.93763e-45	1.22212	0.658	0.137	5.15318e-41	COP/NFOL	1.37861	0.343972	0.391481	0.207158	0.271798	0.0954669	0.00348016	0.0702013	0.040312	0.0397815	0.0781946
Cd9	3.5663e-37	1.22143	0.913	0.714	4.66722e-33	OPC1a	3.07531	2.64902	2.22579	1.8077	1.35694	1.03997	0.843259	1.35047	0.777764	0.495431	0.723006
Usp24	8.21569e-59	1.22022	0.826	0.296	1.07519e-54	OPC1a	0.415108	1.58771	0.981251	0.532849	0.284741	0.233683	0.137654	0.206715	0.191127	0.159463	0.179419
Gng12	1.8479e-32	1.21653	0.842	0.343	2.41835e-28	COP/NFOL	1.6396	0.837806	0.946528	0.706076	0.378786	0.275097	0.226542	0.321348	0.186403	0.105709	0.12481
Dek	6.01174e-280	1.2153	1	0.729	7.86757e-276	OPC-S	0.585879	0.777627	1.18616	1.11645	2.20897	2.67816	2.06118	2.02397	1.44074	0.827312	0.891416
Alcam	2.16173e-59	1.2139	0.87	0.321	2.82906e-55	OPC1a	0.802694	1.72258	1.38484	0.815912	0.288996	0.343546	0.218949	0.256056	0.114003	0.072849	0.0536652
Tpx2	2.33272e-69	1.21295	0.973	0.344	3.05283e-65	OPC-G2	0.119677	0.0907649	0.436944	0.141369	0.344454	1.3391	2.00792	2.08119	0.589248	0.117876	0.0863021
Dst	5.58664e-42	1.21231	0.852	0.506	7.31123e-38	OPC1a	1.6954	1.89022	1.12351	0.641454	0.476684	0.42986	0.703893	0.596596	0.6486	0.535665	0.705441
3632451O06Rik	1.73752e-108	1.20881	0.739	0.104	2.2739e-104	OPC1a	0.734706	1.36572	0.67183	0.0260792	0.0336842	0.0562268	0.0677585	0.0350905	0.0426593	0.0925158	0.0969045
Sdc3	1.56308e-49	1.20869	0.8	0.313	2.04561e-45	OPC1a	0.405363	1.66784	1.22608	0.876844	0.301208	0.289088	0.0550406	0.180431	0.0795016	0.0744438	0.0488769
Mfge8	3.37025e-148	1.2056	0.934	0.518	4.41064e-144	OPC1b	0.622941	0.938512	0.970767	2.3728	1.8622	1.51814	0.301273	1.55785	0.518967	0.421905	0.334691
Epn2	4.79501e-186	1.20173	0.964	0.376	6.27523e-182	OPC1a_P	1.08685	2.63503	1.86398	0.648984	0.383189	0.308712	0.297973	0.341087	0.325304	0.345234	0.348937
Ccnb1	5.52262e-85	1.20128	0.982	0.254	7.22746e-81	OPC-G2	0.0814128	0.153973	0.280507	0.0662529	0.125847	0.888654	1.73721	1.78536	0.278576	0.0556064	0.0456756
Anks1b	1.72902e-55	1.20103	0.878	0.374	2.26277e-51	OPC1a	1.21143	1.81404	1.29634	0.272714	0.143677	0.181143	0.550292	0.246147	0.495828	0.853982	0.780173
Zfp365	3.16538e-106	1.19929	0.789	0.084	4.14253e-102	COP/NFOL	1.29947	0.337052	0.37371	0.194861	0.057447	0.0321453	0.0135408	0.0249035	0.0238327	0.00679096	0.0138367
Hist1h3e	7.33129e-77	1.19601	0.973	0.287	9.59446e-73	OPC-G2	0.12444	0.0943747	0.115322	0.116075	0.186873	1.47574	1.76353	0.294598	0.194029	0.264375	0.252721
Pbk	2.33445e-69	1.19344	1	0.368	3.0551e-65	OPC-G2	0.0471276	0.0898096	0.256695	0.167122	0.651017	1.78557	2.05755	1.57392	0.474424	0.0742476	0.0934323
Ppp1r16b	1.18585e-127	1.19333	0.776	0.062	1.55193e-123	COP/NFOL	1.28326	0.49127	0.412347	0.102346	0.00334706	0.00985942	0.0199133	0.00729003	0.00420074	0.0316903	0.0067319
Sox10	4.8534e-66	1.19306	0.855	0.157	6.35165e-62	COP/NFOL	1.55801	1.30952	1.31667	0.370713	0.0228628	0.037794	0.0364266	0.0475764	0.0484115	0.0390622	0.032145
Gm2a	2.49101e-46	1.19113	0.809	0.343	3.25999e-42	OPC1a	0.519927	1.66729	0.958903	0.979798	0.296136	0.260742	0.183919	0.280709	0.176313	0.243227	0.212838
Pid1	4.46837e-48	1.18425	0.843	0.382	5.84776e-44	OPC1a	0.580821	1.77581	1.29475	1.15566	0.422565	0.363183	0.242329	0.277531	0.262811	0.10134	0.161832
Il1rapl1	2.7443e-53	1.18102	0.774	0.255	3.59146e-49	OPC1a	0.820861	1.57566	0.909683	0.340353	0.0709694	0.0982379	0.210211	0.203389	0.108996	0.681116	0.253662
Arhgap11a	1.31493e-88	1.18058	0.991	0.267	1.72085e-84	OPC-G2	0.0252381	0.0739687	0.200566	0.0708767	0.24504	0.764346	1.62716	1.49829	0.306176	0.044187	0.0986182
Shtn1	1.43824e-233	1.18015	0.835	0.244	1.88222e-229	NP2	0.176741	0.33526	0.206728	0.0679682	0.289505	0.410696	0.924888	0.432541	0.658022	1.70142	1.28442
Olig1	6.44383e-159	1.18002	0.942	0.395	8.43304e-155	OPC1b	2.31484	2.93648	3.1357	2.79737	1.04073	0.94967	0.130238	0.796284	0.200351	0.254242	0.203631
Hist1h2af	4.40763e-106	1.17597	0.955	0.182	5.76827e-102	OPC-G2	0.0151998	0	0.0343221	0.01801	0.0830945	1.18338	1.53064	0.171957	0	0.0146424	0.0119804
Apoe	1.61347e-119	1.17552	0.998	0.98	2.11155e-115	OPC1b	1.98177	2.94956	2.35155	3.32914	2.27404	1.90835	1.57786	1.90862	1.87752	2.29694	1.99287
Nrxn2	2.77835e-47	1.17521	0.939	0.637	3.63603e-43	OPC1a	0.838911	2.07538	1.4128	1.02274	0.61538	0.481654	0.55621	0.49941	0.717922	1.0984	1.03771
Pdcd4	1.78288e-09	1.17398	0.697	0.543	2.33326e-05	COP/NFOL	1.87165	0.579468	0.680079	0.990952	0.540697	0.377733	0.853115	0.869017	0.482394	0.8193	0.669715
Pbk	0	1.17287	0.983	0.267	0	OPC-S	0.0471276	0.0898096	0.256695	0.167122	0.651017	1.78557	2.05755	1.57392	0.474424	0.0742476	0.0934323
Knl1	3.04856e-80	1.17227	1	0.307	3.98965e-76	OPC-G2	0.0327928	0.0199637	0.279524	0.0500512	0.494818	1.21145	1.78862	1.60014	0.317312	0.0437776	0.0430196
Pcyt2	8.59575e-30	1.17227	0.618	0.183	1.12493e-25	COP/NFOL	1.37382	0.450093	0.325399	0.215464	0.179044	0.130379	0.113817	0.140073	0.219253	0.163432	0.22934
Scrg1	1.89516e-49	1.17163	0.855	0.21	2.48019e-45	COP/NFOL	1.70462	1.7804	1.62743	0.458443	0.0729084	0.0774668	0.0470143	0.0590112	0.0845073	0.161071	0.0532721
Ubl3	1.22278e-21	1.16668	0.763	0.396	1.60025e-17	COP/NFOL	1.60976	0.675175	0.575919	0.530003	0.301117	0.309744	0.456868	0.440991	0.42233	0.431479	0.506834
Phyhipl	3.44702e-20	1.16606	0.684	0.316	4.51111e-16	COP/NFOL	1.52434	0.622191	0.427663	0.47641	0.359515	0.401943	0.224098	0.133569	0.346353	0.264074	0.284383
Pimreg	4.26958e-84	1.16286	0.955	0.255	5.5876e-80	OPC-G2	0.0446158	0	0.156285	0.0506675	0.172765	0.712702	1.5864	1.50073	0.367146	0.0562268	0.0510786
Lamp1	3.83013e-26	1.15975	0.961	0.773	5.01249e-22	COP/NFOL	2.24907	1.92695	1.39442	1.31913	1.02307	0.974392	0.911915	0.946069	0.937133	0.795322	0.903318
2008-03-01	6.75796e-24	1.15877	0.684	0.275	8.84415e-20	COP/NFOL	1.4601	0.456798	0.355985	0.353566	0.280766	0.178616	0.205366	0.230168	0.325824	0.313483	0.381248
Rev3l	2.21102e-42	1.15854	0.852	0.474	2.89357e-38	OPC1a	0.28363	1.84465	1.47385	1.01302	0.391726	0.425725	0.380436	0.268958	0.356184	0.551155	0.479806
App	1.04309e-23	1.15745	0.908	0.667	1.36509e-19	COP/NFOL	2.08433	1.70094	0.881738	0.559856	0.558322	0.632715	0.995106	0.702566	1.04773	1.23576	1.21322
Pimreg	4.32931e-174	1.15555	0.92	0.228	5.66576e-170	OPC-M	0.0446158	0	0.156285	0.0506675	0.172765	0.712702	1.5864	1.50073	0.367146	0.0562268	0.0510786
1700047M11Rik	5.29744e-258	1.1523	0.539	0.008	6.93276e-254	COP/NFOL	1.16609	0.0790838	0.0551774	0.00332986	0.00185214	0.000751692	0	0.00497607	0.00946596	0.0226146	0
Hist1h2ap	0	1.15129	0.952	0.093	0	OPC-S	0.07456	0	0.0379567	0.0290667	0.134048	1.31315	1.33501	0.17453	0.0855134	0.0518016	0.0775932
Hist1h3e	0	1.15072	0.933	0.182	0	OPC-S	0.12444	0.0943747	0.115322	0.116075	0.186873	1.47574	1.76353	0.294598	0.194029	0.264375	0.252721
H1fx	2.30435e-56	1.15038	1	0.769	3.0157e-52	OPC-G2	0.388704	0.396451	0.957464	0.833869	1.27923	2.02285	2.70616	2.2664	1.87667	1.42953	1.50902
Orai1	3.90027e-65	1.14983	0.687	0.158	5.10428e-61	OPC1a	0.429948	1.34386	0.697902	0.294377	0.134518	0.0771098	0.0378672	0.0658861	0.0771425	0.0473596	0.0407587
Bcan	1.0657e-160	1.14467	0.989	0.476	1.39468e-156	OPC1a_P	2.25073	2.97441	2.16189	1.38671	0.564733	0.426816	0.277448	0.330272	0.389535	0.617041	0.507977
Tmeff2	5.94696e-49	1.14134	0.539	0.082	7.78279e-45	COP/NFOL	1.2371	0.50487	0.250677	0.114626	0.051172	0.0608501	0.0573025	0.0698675	0.0528685	0.0204492	0.0403292
Sgk1	4.11646e-57	1.14029	0.632	0.097	5.38722e-53	COP/NFOL	1.27371	0.670258	0.500754	0.192413	0.0206551	0.028633	0.026835	0.0674605	0.0654481	0.00735439	0.00946227
Ckap2l	1.46312e-87	1.13902	0.991	0.268	1.91478e-83	OPC-G2	0.073549	0.0911532	0.214967	0.0522564	0.186814	0.983217	1.61038	1.3923	0.224739	0.0485366	0.0630116
Hist1h1e	7.66665e-50	1.13837	1	0.637	1.00333e-45	OPC-G2	0.313966	0.525529	0.715844	0.876387	0.956702	2.46637	2.51079	0.933874	0.853514	0.83051	0.828042
Arl6ip1	1.12048e-71	1.1375	0.989	0.862	1.46637e-67	OPC-M	1.70404	2.71994	2.39595	1.50698	0.987064	1.79446	3.20289	2.91846	1.27936	1.32998	1.27364
Islr2	8.22985e-223	1.13663	0.912	0.319	1.07704e-218	NP2	0.0504791	0.145783	0.12161	0.132233	0.49797	0.387609	0.995992	0.631	1.36937	1.95527	1.90255
Tppp	3.3563e-108	1.13597	0.382	0.014	4.39239e-104	COP/NFOL	1.15183	0.00830576	0.0576367	0.00649013	0.0166718	0.0155494	0	0.0105383	0.00651917	0.0160006	0.00319084
Arpc1a	1.00675e-23	1.13278	0.947	0.809	1.31754e-19	COP/NFOL	2.18296	0.84786	1.05069	0.918115	0.950171	0.957407	1.07447	0.970226	1.21285	1.13654	1.28641
Plppr5	4.81432e-103	1.13246	0.617	0.071	6.3005e-99	OPC1a	0.220332	1.23552	0.564365	0.0613962	0.0180762	0.00980274	0.0184716	0.00585757	0.0143407	0.0650331	0.0213514
Bin1	2.98974e-45	1.13198	0.882	0.296	3.91267e-41	COP/NFOL	1.44573	0.442826	0.479624	0.381068	0.285522	0.292638	0.142081	0.218937	0.197245	0.334256	0.220189
Mki67	1.75434e-113	1.1319	0.981	0.365	2.2959e-109	OPC-M	0.00659487	0.17899	0.711953	0.244498	0.840985	1.98898	2.59212	2.21671	0.604051	0.123833	0.129363
Hist1h3f	4.31981e-80	1.12756	0.938	0.242	5.65334e-76	OPC-G2	0.0765594	0.0275763	0.0613489	0.103488	0.153871	1.28925	1.56606	0.209097	0.143639	0.0800688	0.088998
Grid2	1.05885e-85	1.12724	0.67	0.109	1.38572e-81	OPC1a	0.550548	1.27137	0.596239	0.182357	0.0420587	0.0583281	0.0133123	0.0440076	0.0456274	0.0343977	0.0279925
Matn4	3.19884e-256	1.12265	0.733	0.079	4.18632e-252	OPC1a_P	1.2031	2.09391	1.41519	0.116753	0.0383188	0.0269268	0.0273582	0.0523795	0.0261927	0.0340492	0.0405362
Arhgap11a	1.4241e-138	1.12211	0.878	0.244	1.86372e-134	OPC-M	0.0252381	0.0739687	0.200566	0.0708767	0.24504	0.764346	1.62716	1.49829	0.306176	0.044187	0.0986182
Grm5	1.92657e-74	1.12153	0.678	0.125	2.52131e-70	OPC1a	0.253835	1.35682	0.87931	0.423896	0.0965467	0.0744927	0.0560987	0.0324789	0.0543918	0.0461659	0.0512367
Tyms	0	1.11892	0.978	0.303	0	OPC-S	0.0297894	0.146543	0.277316	0.175239	0.962663	1.54136	0.897749	0.619314	0.338621	0.172413	0.175237
Esco2	0	1.11886	0.975	0.142	0	OPC-S	0.0173398	0.0357932	0.092326	0.0190962	0.525757	1.37741	1.22369	0.658825	0.0144609	0.0402669	0.0457284
Olig1	2.11651e-45	1.1186	0.983	0.451	2.76987e-41	OPC1a	2.31484	2.93648	3.1357	2.79737	1.04073	0.94967	0.130238	0.796284	0.200351	0.254242	0.203631
Ptn	3.3093e-127	1.11773	1	0.83	4.33088e-123	OPC1a_P	2.53038	3.87698	3.31736	3.0995	1.7731	1.51382	1.62073	1.81154	1.62791	1.49508	1.22155
Tpd52	4.80653e-43	1.11173	0.658	0.15	6.29031e-39	COP/NFOL	1.25057	0.036657	0.146409	0.234188	0.192546	0.157788	0.0613855	0.103603	0.0789013	0.100251	0.0763839
Hist1h1b	4.55675e-50	1.11093	1	0.426	5.96342e-46	OPC-G2	0.141387	0.216661	0.347016	0.271656	0.961074	3.22546	2.85689	0.838911	0.432622	0.374063	0.404716
Spc24	0	1.11037	0.987	0.297	0	OPC-S	0.0586201	0.155042	0.31991	0.180148	0.767002	1.64401	1.7153	1.27468	0.327989	0.120745	0.137218
Cd81	2.6775e-43	1.10696	0.948	0.837	3.50405e-39	OPC1a	2.69384	2.41962	1.75642	1.52611	1.13755	1.10001	0.885842	0.816207	1.08885	1.13315	1.14515
Pfn2	3.4665e-144	1.10557	0.997	0.917	4.5366e-140	NP3	2.18887	0.996469	1.22301	1.21635	1.88531	1.96892	2.86705	2.22968	3.00461	2.77754	3.32489
Ptprz1	3.57774e-146	1.10439	1	0.917	4.68218e-142	OPC1a_P	2.34661	4.39144	3.61989	3.19607	2.37604	2.28235	1.84049	2.31564	1.69918	1.33961	1.43005
Ptprd	9.48277e-46	1.10345	0.774	0.303	1.24101e-41	OPC1a	0.91249	1.55554	0.909786	0.815352	0.242508	0.248472	0.365883	0.216582	0.243426	0.249535	0.329774
Btg2	8.13874e-161	1.10177	0.892	0.418	1.06512e-156	OPC1b	0.142174	0.23127	0.631662	1.81294	1.373	0.690352	0.256628	1.13058	0.553664	0.223443	0.295827
Fam212b	2.83961e-25	1.10159	0.591	0.265	3.7162e-21	OPC1a	0.0443691	1.5179	0.770721	0.561176	0.179626	0.13304	0.152934	0.131919	0.153316	0.696016	0.400294
Elovl7	8.52951e-136	1.10118	0.553	0.025	1.11626e-131	COP/NFOL	1.13514	0.21034	0.158685	0.0265968	0.00159024	0.00469451	0	0.00273663	0.00262634	0.0255371	0.00977949
Ccnd1	1.2738e-141	1.0993	0.886	0.309	1.66702e-137	OPC1a_P	0.297586	1.58196	1.68287	0.827047	1.04466	0.554209	0.070389	0.330755	0.095658	0.147859	0.116033
Gap43	4.75332e-118	1.09885	0.844	0.391	6.22068e-114	OPC1a_P	0.566819	0.809312	1.66444	0.313928	0.294208	0.267244	0.670185	0.598048	0.882329	0.810103	0.706695
Nrep	3.69199e-207	1.09863	0.952	0.576	4.83171e-203	NP2	0.217459	0.262476	0.450008	0.615657	0.597043	0.61684	1.25121	0.963864	1.36931	2.04938	1.84183
Lockd	2.67813e-65	1.09735	1	0.408	3.50487e-61	OPC-G2	0.00955917	0.0989104	0.368306	0.212945	0.598859	1.05069	1.78954	1.6376	0.970292	0.176358	0.356821
3110035E14Rik	8.70272e-285	1.09548	0.761	0.073	1.13893e-280	OPC1a_P	1.66844	1.6408	1.34285	0.0673112	0.0136721	0.0146568	0.0329195	0.047693	0.0525712	0.0651255	0.0633606
Slc22a23	4.45544e-57	1.09226	0.697	0.122	5.83083e-53	COP/NFOL	1.25005	0.723574	0.502489	0.286455	0.0633414	0.0536947	0.0118114	0.0377114	0.0438784	0.0200122	0.0159777
Hmgb2	3.9154e-192	1.09172	1	0.76	5.12408e-188	OPC-S	0.74516	0.746105	1.37306	1.44638	2.9318	3.70788	4.22224	4.081	2.79355	1.00543	1.07467
Aspm	4.45914e-91	1.09029	0.964	0.216	5.83568e-87	OPC-G2	0.0139125	0.163928	0.399679	0.0555634	0.185495	0.623179	1.54429	1.68177	0.178713	0.0310201	0.0167014
Josd2	1.66794e-30	1.08994	0.737	0.27	2.18283e-26	COP/NFOL	1.34848	0.254518	0.310634	0.375746	0.324228	0.29926	0.238563	0.304657	0.230774	0.0933105	0.122829
Auts2	6.75933e-249	1.08952	1	0.92	8.84594e-245	NP2	1.90679	2.19785	1.57458	1.43841	1.66471	1.68241	2.24673	1.80269	1.88469	2.97885	2.66764
Myt1l	1.88689e-230	1.08945	0.778	0.199	2.46937e-226	NP2	0.157635	0.295138	0.194723	0.0298232	0.107302	0.144661	0.458941	0.25337	0.445062	1.46425	1.21057
Cdc20	8.06543e-91	1.08844	0.955	0.204	1.05552e-86	OPC-G2	0.069674	0.0375002	0.257851	0.0239338	0.0870254	0.485623	1.58085	1.95046	0.351546	0.0493254	0.0618581
Ank3	2.71909e-56	1.08739	0.8	0.241	3.55847e-52	OPC1a	1.48722	1.566	0.939773	0.201111	0.0591042	0.0689274	0.12361	0.135591	0.0980302	0.913291	0.47201
Tspan15	5.63514e-76	1.087	0.645	0.075	7.3747e-72	COP/NFOL	1.16939	0.231565	0.148152	0.0769962	0.0638114	0.0737666	0.062692	0.0365006	0.0645992	0.0722237	0.077899
Gm42418	8.51938e-22	1.08574	1	0.999	1.11493e-17	OPC1a	3.58469	4.168	3.08379	3.44455	2.82276	2.70847	2.79738	2.82939	2.99327	3.26072	3.13377
Bcan	1.21299e-19	1.0856	0.882	0.518	1.58744e-15	COP/NFOL	2.25073	2.97441	2.16189	1.38671	0.564733	0.426816	0.277448	0.330272	0.389535	0.617041	0.507977
Ostf1	6.96839e-50	1.08354	0.661	0.187	9.11953e-46	OPC1a	0.24398	1.35211	1.09673	0.229503	0.0844112	0.143735	0.0233266	0.0989299	0.112074	0.0564988	0.0494272
Lrrc4c	7.66967e-85	1.08098	0.635	0.095	1.00373e-80	OPC1a	0.550642	1.2214	0.619485	0.196884	0.0327177	0.0332274	0.0100234	0.0239373	0.00907261	0.0351749	0.0186956
Cmtm5	6.14804e-43	1.08086	0.697	0.159	8.04594e-39	COP/NFOL	1.28315	0.512827	0.339832	0.558494	0.17032	0.0758598	0.0462102	0.105197	0.0510338	0.0521835	0.0379684
Phlda1	9.83197e-94	1.07712	0.626	0.082	1.28671e-89	OPC1a	0.372599	1.19697	0.573206	0.0995745	0.0346869	0.0291992	0.0373549	0.0240099	0.0658099	0.0272129	0.0475119
Sox10	0	1.07648	0.869	0.097	0	OPC1a_P	1.55801	1.30952	1.31667	0.370713	0.0228628	0.037794	0.0364266	0.0475764	0.0484115	0.0390622	0.032145
Cdca3	6.36025e-74	1.07428	0.982	0.312	8.32365e-70	OPC-G2	0.0475198	0.0511354	0.309035	0.132544	0.243317	1.08742	1.64622	1.55258	0.537439	0.0620323	0.0721686
Nrxn3	7.34997e-215	1.07364	0.997	0.593	9.61891e-211	NP2	0.263712	1.30341	0.750091	0.426663	1.20779	1.24919	2.22019	1.54955	2.02641	2.62962	2.5966
Ntrk3	1.30193e-72	1.0711	0.652	0.119	1.70383e-68	OPC1a	0.196103	1.25094	0.73683	0.189943	0.0392511	0.0431656	0.0819808	0.0399866	0.0501064	0.147249	0.0674181
Arhgap5	4.40978e-16	1.071	0.789	0.6	5.77109e-12	COP/NFOL	1.90805	0.810016	0.902364	1.29798	0.913876	0.900351	0.539252	0.750501	0.543306	0.530244	0.483963
Psrc1	3.90037e-104	1.06927	0.938	0.188	5.10441e-100	OPC-G2	0.0158193	0	0.0677861	0.0646632	0.132085	0.431533	1.31627	0.998067	0.196803	0.0384508	0.0644805
Cacng4	3.03689e-152	1.06901	0.967	0.477	3.97438e-148	OPC1a_P	0.836703	2.1358	1.8531	0.727851	0.357315	0.401288	0.623254	0.398927	0.551197	1.06095	0.80469
Tubb2b	6.39333e-144	1.0689	1	0.98	8.36694e-140	NP3	2.73929	1.73078	2.51435	2.34134	2.3922	2.27804	3.22649	2.85785	3.49548	3.92461	4.1006
Hist1h3f	0	1.06802	0.921	0.13	0	OPC-S	0.0765594	0.0275763	0.0613489	0.103488	0.153871	1.28925	1.56606	0.209097	0.143639	0.0800688	0.088998
Qpct	1.58361e-60	1.06372	0.696	0.17	2.07248e-56	OPC1a	0.441343	1.30053	0.716544	0.162573	0.0526995	0.0828389	0.135215	0.0566422	0.102899	0.34767	0.169184
Dlx6os1	1.49224e-128	1.06143	0.994	0.502	1.95289e-124	NP3	0.175326	0.110615	0.397547	0.197066	1.21211	1.1506	2.18369	1.55975	2.45487	2.63232	2.77932
Racgap1	3.88162e-130	1.06134	0.97	0.368	5.07988e-126	OPC-M	0.0588334	0.168031	0.461295	0.216813	0.511587	1.28182	1.75741	1.71781	0.543799	0.170245	0.236732
Ube2s	1.06116e-98	1.06051	0.992	0.84	1.38874e-94	OPC-M	0.97428	0.791338	1.23735	0.979897	1.52998	2.17568	2.81176	2.76319	2.41393	1.25891	1.39838
Mical3	1.7107e-19	1.05884	0.605	0.248	2.23879e-15	COP/NFOL	1.33772	0.485817	0.294062	0.238294	0.155488	0.226411	0.41385	0.349627	0.160209	0.41241	0.213665
Slitrk2	1.4559e-43	1.05873	0.67	0.225	1.90534e-39	OPC1a	0.390579	1.32509	0.760689	0.360042	0.139784	0.215122	0.232862	0.231121	0.119353	0.0995208	0.0859388
Gnb4	2.41715e-34	1.05688	0.789	0.313	3.16333e-30	COP/NFOL	1.4116	0.763458	0.548745	0.25929	0.231916	0.351801	0.418627	0.302791	0.388369	0.301752	0.334654
Kank1	2.65164e-69	1.05624	0.776	0.116	3.47019e-65	COP/NFOL	1.29355	1.43445	0.834284	0.117102	0.0429374	0.0322681	0.0103685	0.0355978	0.0376773	0.0274668	0.0197676
Smc2	2.05806e-254	1.05539	0.994	0.412	2.69339e-250	OPC-S	0.215515	0.307688	0.516629	0.359287	1.19913	1.98145	2.36601	1.9289	0.601026	0.322343	0.27481
Mmp16	6.96928e-48	1.05525	0.73	0.257	9.1207e-44	OPC1a	0.303322	1.38148	0.999553	0.355189	0.223215	0.200907	0.109288	0.158042	0.133919	0.203055	0.145897
Unc13c	1.56193e-164	1.05159	0.47	0.018	2.0441e-160	OPC1a	0.184146	1.08051	0.117569	0.0488999	0.00379691	0.0097941	0	0	0.00785841	0.0100309	0.0143932
Sox6	3.78759e-42	1.05066	0.887	0.512	4.95682e-38	OPC1a	1.50985	1.84818	1.66023	0.852471	0.630502	0.575983	0.710981	0.609959	0.586125	0.25631	0.680601
Cdkn2d	3.05514e-74	1.04939	0.973	0.333	3.99826e-70	OPC-G2	0.3173	0.14159	0.252316	0.151663	0.245572	0.802733	1.46771	0.832933	0.25934	0.303996	0.28342
Tspan3	2.04542e-45	1.0493	0.974	0.838	2.67684e-41	OPC1a	1.88432	2.44159	2.01306	1.7435	1.43735	1.26806	0.781763	1.27018	1.1233	0.91249	0.928148
Cdca3	1.64791e-147	1.04647	0.954	0.285	2.15661e-143	OPC-M	0.0475198	0.0511354	0.309035	0.132544	0.243317	1.08742	1.64622	1.55258	0.537439	0.0620323	0.0721686
Dcx	3.72847e-202	1.04638	0.981	0.584	4.87944e-198	NP2	0.418267	0.608063	0.882656	0.268045	0.985758	0.982828	1.88454	1.37008	2.0382	2.41232	2.33961
Rrbp1	2.22984e-35	1.04244	0.809	0.462	2.91819e-31	OPC1a	1.43235	1.66077	1.09945	0.893975	0.568494	0.491781	0.296798	0.439826	0.350862	0.368625	0.270229
Olig2	2.70506e-40	1.04238	0.896	0.445	3.54011e-36	OPC1a	1.47124	2.06902	1.9483	1.7273	0.951289	0.734085	0.107769	0.657972	0.140673	0.100073	0.0842703
Plppr1	2.24768e-78	1.04224	0.617	0.097	2.94154e-74	OPC1a	0.196305	1.19612	0.778331	0.0641549	0.0185939	0.0248888	0.0234809	0.0308856	0.0222581	0.125967	0.0176819
Myo10	8.64468e-166	1.04205	0.958	0.533	1.13133e-161	OPC1b	0.414639	1.23222	1.01571	1.94289	1.3328	1.15298	0.673941	1.29779	0.575756	0.13078	0.202875
Olfm2	2.21329e-61	1.04188	0.748	0.196	2.89653e-57	OPC1a	0.173793	1.3388	0.644303	0.327674	0.416072	0.336783	0.0808555	0.0898282	0.0579998	0.157973	0.209845
Msmo1	3.95267e-27	1.04154	0.73	0.424	5.17286e-23	OPC1a	1.5244	1.64615	1.06116	0.667221	0.651316	0.429922	0.247953	0.623059	0.696393	0.212862	0.383516
Hist1h1d	0	1.04137	0.924	0.177	0	OPC-S	0.00651939	0.0991403	0.0777434	0.117459	0.266431	1.32558	1.40665	0.353236	0.311447	0.149965	0.310932
Knl1	8.21349e-124	1.04001	0.916	0.283	1.0749e-119	OPC-M	0.0327928	0.0199637	0.279524	0.0500512	0.494818	1.21145	1.78862	1.60014	0.317312	0.0437776	0.0430196
Cdc37l1	5.55787e-14	1.03983	0.816	0.679	7.27359e-10	COP/NFOL	1.90584	1.43466	1.16827	0.957346	0.741846	0.593243	0.653768	0.765838	0.809809	0.890443	0.824932
Tsc22d4	1.43172e-23	1.0395	0.842	0.501	1.87369e-19	COP/NFOL	1.65927	1.07802	0.911753	0.894701	0.634242	0.546186	0.337864	0.514127	0.483187	0.355932	0.381439
Ube2s	6.72801e-53	1.0378	1	0.846	8.80495e-49	OPC-G2	0.97428	0.791338	1.23735	0.979897	1.52998	2.17568	2.81176	2.76319	2.41393	1.25891	1.39838
Sorbs2	2.34415e-196	1.03751	0.806	0.319	3.06779e-192	NP2	0.29424	0.903992	0.629133	0.316742	0.173104	0.165534	0.626052	0.466163	0.389984	1.47693	0.81792
Nlgn3	9.97013e-48	1.03711	0.748	0.272	1.30479e-43	OPC1a	0.712783	1.38953	0.953539	0.469322	0.203257	0.181856	0.102283	0.178705	0.166828	0.247964	0.180303
Fbxo5	8.65668e-81	1.03589	0.982	0.268	1.1329e-76	OPC-G2	0.0233979	0.0580353	0.0904283	0.0549149	0.422654	1.21181	1.49474	0.67415	0.0778524	0.0393156	0.0752214
Dock9	7.76378e-78	1.03496	0.645	0.07	1.01605e-73	COP/NFOL	1.15626	1.00421	0.375635	0.054236	0.0123707	0.0196463	0.0214674	0.0178717	0.0102408	0.0650316	0.0365837
Malat1	7.41684e-48	1.03154	1	1	9.70641e-44	OPC1a	6.0793	6.85622	6.33805	6.17627	5.11307	5.1429	5.57019	5.37367	4.93845	6.28221	5.77492
Mki67	1.82843e-254	1.03095	0.983	0.293	2.39286e-250	OPC-S	0.00659487	0.17899	0.711953	0.244498	0.840985	1.98898	2.59212	2.21671	0.604051	0.123833	0.129363
Ncald	3.39189e-145	1.02922	0.964	0.486	4.43897e-141	OPC1a_P	1.44927	1.97294	1.92224	1.55244	0.95936	0.785705	0.240082	0.695558	0.385562	0.144373	0.215496
Racgap1	1.16846e-62	1.02878	1	0.392	1.52916e-58	OPC-G2	0.0588334	0.168031	0.461295	0.216813	0.511587	1.28182	1.75741	1.71781	0.543799	0.170245	0.236732
Hist1h2af	0	1.02657	0.89	0.067	0	OPC-S	0.0151998	0	0.0343221	0.01801	0.0830945	1.18338	1.53064	0.171957	0	0.0146424	0.0119804
Cyp51	1.25962e-17	1.0262	0.829	0.517	1.64846e-13	COP/NFOL	1.73579	1.70708	1.21903	0.673045	0.682461	0.51411	0.399206	0.589368	0.769721	0.345327	0.522447
Mfsd2a	2.50461e-73	1.02617	0.548	0.079	3.27779e-69	OPC1a	0.66796	1.13624	0.514367	0.0711799	0.036926	0.0183276	0.00780138	0.0427833	0.0113546	0.0290396	0.026945
Cnksr3	6.73007e-88	1.0259	0.447	0.028	8.80764e-84	COP/NFOL	1.04981	0	0.0328575	0.0330496	0.0445659	0.040773	0.00784035	0.0131977	0.00783671	0.00615771	0.00883175
Olig2	4.01749e-135	1.02523	0.956	0.406	5.25769e-131	OPC1a_P	1.47124	2.06902	1.9483	1.7273	0.951289	0.734085	0.107769	0.657972	0.140673	0.100073	0.0842703
Pcdh9	1.41352e-41	1.02519	0.913	0.527	1.84987e-37	OPC1a	1.216	1.89867	1.2376	0.549726	0.280731	0.397436	1.01107	0.671358	0.762572	1.38524	0.955172
Ddc	2.51409e-34	1.02459	0.303	0.034	3.29019e-30	COP/NFOL	1.0645	0.0561088	0.0821666	0.0443282	0.0237428	0.0238045	0.00440491	0.0186626	0.00998631	0.0631536	0.0408217
Ckb	1.23716e-162	1.02118	1	0.972	1.61907e-158	OPC1b	2.39169	2.82819	3.15394	3.79436	3.37243	3.14489	1.50028	2.84062	2.10676	1.77701	1.84688
Resp18	3.06097e-112	1.01922	0.496	0.038	4.00589e-108	OPC1a	0.133804	1.07102	0.256543	0.0100127	0.0100364	0.00620775	0.0127325	0.03582	0.0176226	0.0379236	0.0648104
Cyp2j6	6.6358e-47	1.0166	0.6	0.157	8.68427e-43	OPC1a	1.17232	1.22025	0.595542	0.261699	0.0981073	0.0715774	0.0477767	0.0864022	0.0628014	0.0631438	0.0800415
Barx2	1.03497e-156	1.0165	0.461	0.013	1.35446e-152	COP/NFOL	1.03465	0.12802	0.0759484	0.0308842	0.0060043	0.000946327	0.00522029	0.00143841	0	0.0031917	0.00373838
Nrxn1	5.07021e-123	1.01649	0.989	0.708	6.63538e-119	OPC1a_P	1.82685	3.17719	2.51045	2.17908	1.08772	1.03311	0.848396	1.08075	0.707293	1.18907	0.736322
Pcsk1n	2.00633e-139	1.01622	0.939	0.467	2.62569e-135	OPC1a_P	1.46252	2.36459	1.7418	0.672808	0.410315	0.339495	0.366741	0.38685	0.525668	0.705162	0.604095
Clstn1	1.94376e-37	1.0159	0.783	0.417	2.5438e-33	OPC1a	0.570972	1.51144	1.0116	0.582387	0.407579	0.326314	0.347446	0.395468	0.357839	0.440077	0.34477
Epcam	1.43242e-118	1.01504	0.382	0.012	1.87461e-114	COP/NFOL	1.02684	0	0.0147551	0.00671695	0.0224565	0.0096987	0	0.0245695	0.0196921	0.00176115	0.0155822
Cyp51	3.39893e-29	1.01434	0.774	0.516	4.44817e-25	OPC1a	1.73579	1.70708	1.21903	0.673045	0.682461	0.51411	0.399206	0.589368	0.769721	0.345327	0.522447
Ppfibp1	1.42145e-70	1.01399	0.626	0.109	1.86025e-66	OPC1a	1.1874	1.22371	0.949839	0.0759826	0.0337062	0.0482853	0.0170403	0.0130202	0.0133729	0.0136355	0.00375984
Atad2	4.20351e-303	1.01377	0.96	0.26	5.50114e-299	OPC-S	0.0449607	0.180106	0.205795	0.158039	1.13081	1.4513	1.04213	0.531299	0.241293	0.121387	0.086898
Ccnb2	2.4211e-157	1.01278	0.856	0.203	3.16849e-153	OPC-M	0.021998	0.0535412	0.263025	0.110996	0.205137	0.565929	1.13113	1.29152	0.318843	0.0310092	0.0272691
Selenos	1.20619e-25	1.01158	0.842	0.497	1.57854e-21	COP/NFOL	1.63831	1.33921	0.994012	0.879374	0.471053	0.388575	0.395061	0.426576	0.420181	0.552761	0.44629
Dbi	5.65516e-135	1.01035	0.994	0.915	7.40091e-131	OPC1b	2.03304	2.46599	3.0716	3.49363	2.9991	2.73356	1.85882	2.57506	2.19654	1.34631	1.49282
Lars2	4.24314e-15	1.00814	0.809	0.716	5.553e-11	OPC1a	1.76209	1.94213	1.00706	1.11546	0.805208	0.699826	0.806473	0.735951	0.845048	1.01804	0.905624
Gatm	4.45414e-53	1.0045	0.696	0.186	5.82913e-49	OPC1a	1.25242	1.29766	0.88167	0.499669	0.0889564	0.113663	0.0372625	0.0372501	0.0300839	0.0925996	0.0447644
Ntm	8.89168e-192	1.00297	0.942	0.251	1.16365e-187	OPC1a_P	1.21541	2.30027	1.62296	1.14457	0.263486	0.228049	0.0531474	0.200194	0.0966308	0.279185	0.118865
Dlx6os1	3.70305e-181	1.00245	0.979	0.462	4.84618e-177	NP2	0.175326	0.110615	0.397547	0.197066	1.21211	1.1506	2.18369	1.55975	2.45487	2.63232	2.77932
Tm7sf3	3.14046e-33	1.00229	0.704	0.346	4.10992e-29	OPC1a	1.26504	1.40021	0.854529	0.588821	0.292808	0.283578	0.210792	0.294704	0.169154	0.162146	0.164541
Hmgcr	1.73215e-31	1.00155	0.843	0.6	2.26687e-27	OPC1a	1.84941	1.83734	1.23158	0.708521	0.860444	0.605176	0.715828	0.94799	1.04308	0.500133	0.739099
Lockd	2.14971e-110	1.00151	0.928	0.388	2.81333e-106	OPC-M	0.00955917	0.0989104	0.368306	0.212945	0.598859	1.05069	1.78954	1.6376	0.970292	0.176358	0.356821
Miat	3.3214e-77	1.00015	0.855	0.646	4.34671e-73	OPC1b	0.339408	1.06665	0.90711	2.02648	1.61916	0.90785	0.483793	0.627061	0.864919	0.900353	1.10022
Spry4	9.06708e-119	1.00009	0.565	0.048	1.18661e-114	OPC1a	0	1.05998	0.357824	0.0664477	0.0265452	0.0136818	0	0.0189799	0	0.0127069	0.00443951
Cacna1d	1.77435e-41	0.997351	0.626	0.2	2.32209e-37	OPC1a	0.260375	1.23426	0.613401	0.277898	0.159059	0.140694	0.118453	0.152233	0.0676957	0.234166	0.183834
Hmgcr	1.31667e-09	0.996181	0.776	0.604	1.72313e-05	COP/NFOL	1.84941	1.83734	1.23158	0.708521	0.860444	0.605176	0.715828	0.94799	1.04308	0.500133	0.739099
Plxna4	2.59592e-222	0.99613	0.608	0.099	3.39728e-218	NP2	0.12281	0.258318	0.124059	0.0568116	0.0594824	0.0855285	0.248009	0.114627	0.0961323	1.16474	0.580635
Xylt1	1.9912e-197	0.995649	0.922	0.22	2.60589e-193	OPC1a_P	0.451554	2.21291	1.50295	1.00884	0.2953	0.224678	0.0369096	0.108143	0.0246488	0.025976	0.0641525
Ptprg	6.3303e-43	0.994996	0.678	0.236	8.28447e-39	OPC1a	0.321818	1.26173	0.646673	0.346789	0.197466	0.208652	0.213451	0.217986	0.113256	0.200371	0.115404
Ttyh1	3.72187e-40	0.994263	0.696	0.26	4.87081e-36	OPC1a	1.11224	1.38791	0.627314	0.833554	0.237387	0.160066	0.0895037	0.182615	0.165377	0.298288	0.199727
H2afx	1.65607e-242	0.994128	0.986	0.428	2.1673e-238	OPC-S	0.563515	0.312538	0.574511	0.339335	0.768991	1.89739	2.59363	1.85691	0.640395	0.363849	0.369931
Pde4dip	9.29551e-167	0.993089	0.797	0.372	1.2165e-162	NP2	0.698637	0.980563	0.573321	0.36113	0.231801	0.234254	0.575479	0.362552	0.447388	1.49895	1.04845
Pllp	1.47306e-63	0.992657	0.661	0.134	1.92779e-59	OPC1a	1.76298	1.27879	1.0353	0.231533	0.027539	0.0236744	0.0107602	0.0116156	0.0141211	0.0123275	0.0298718
Slc1a1	2.27148e-78	0.992457	0.6	0.087	2.97268e-74	OPC1a	1.61954	1.17574	0.686605	0.0511977	0.00195754	0.00924117	0.00425178	0.00798277	0.010893	0.0367245	0.0185469
Gm17750	1.70573e-81	0.992403	0.974	0.635	2.23229e-77	NP1a	0.114519	0.35041	0.418216	0.458729	1.1912	1.02357	1.96991	1.63922	2.3744	1.77051	2.20765
Dynll1	1.07766e-19	0.991766	0.961	0.934	1.41033e-15	COP/NFOL	2.96287	1.33334	2.30405	1.56382	1.74342	1.97685	2.07106	2.61517	2.27069	1.71871	1.85941
Sdk2	4.04848e-176	0.990133	0.749	0.258	5.29825e-172	NP2	0.0475515	0.110054	0.125575	0.150538	0.256776	0.209249	0.50342	0.259667	0.647344	1.4259	1.25264
Kif20b	2.22417e-84	0.990124	0.964	0.239	2.91077e-80	OPC-G2	0.0476119	0.045848	0.181999	0.0509441	0.282437	0.680359	1.34574	1.15149	0.121597	0.0903655	0.0677245
Ctnnal1	3.09774e-36	0.989119	0.724	0.206	4.05402e-32	COP/NFOL	1.20774	0.49024	0.278576	0.293442	0.333142	0.217475	0.0964133	0.117858	0.160645	0.109069	0.122325
Abhd2	6.01217e-34	0.987499	0.661	0.276	7.86813e-30	OPC1a	0.244691	1.31081	0.77836	0.454944	0.276162	0.185898	0.2193	0.279893	0.189444	0.180984	0.230591
S100a6	1.04385e-125	0.986246	0.592	0.121	1.36609e-121	OPC1a_P	1.91802	1.04482	1.27649	0.39796	0.138303	0.0838475	0.0422762	0.0573176	0.0803111	0.0929199	0.0550499
Agpat4	2.29947e-47	0.984329	0.724	0.159	3.00931e-43	COP/NFOL	1.18126	0.610136	0.318688	0.143257	0.0768224	0.0498636	0.208176	0.150298	0.234544	0.24669	0.267735
Pbx1	1.23131e-211	0.984026	0.994	0.9	1.61141e-207	NP2	0.574868	1.12547	1.13945	1.43865	1.56432	1.40214	1.955	1.60101	1.91643	2.64315	2.4436
Ank3	3.7716e-31	0.98342	0.776	0.248	4.93589e-27	COP/NFOL	1.48722	1.566	0.939773	0.201111	0.0591042	0.0689274	0.12361	0.135591	0.0980302	0.913291	0.47201
Rpn1	8.50195e-27	0.983412	0.713	0.437	1.11265e-22	OPC1a	0.916988	1.47929	0.821057	0.599113	0.521968	0.487982	0.386692	0.420192	0.40643	0.299719	0.261646
Sox8	2.65138e-36	0.982991	0.887	0.483	3.46986e-32	OPC1a	1.54723	1.90994	1.66609	1.65702	0.814204	0.575115	0.181485	0.678728	0.351957	0.127703	0.2089
Ss18l2	1.29971e-21	0.982828	0.829	0.548	1.70093e-17	COP/NFOL	1.58955	0.946476	0.892124	0.456024	0.531476	0.536777	0.545112	0.544627	0.588259	0.618595	0.604811
Neu4	1.80679e-109	0.982354	0.526	0.03	2.36455e-105	COP/NFOL	1.04751	0.664375	0.282541	0.0271229	0	0.00301448	0.00349981	0	0.00432436	0.00689754	0
Cks1b	3.23942e-61	0.981295	1	0.454	4.23943e-57	OPC-G2	0.191148	0.0571916	0.293911	0.260912	0.884094	1.31781	1.75514	1.64267	0.690408	0.19042	0.254169
Rasgef1b	2.73483e-39	0.980841	0.539	0.102	3.57907e-35	COP/NFOL	1.08601	0.11114	0.070413	0.0936734	0.261437	0.13864	0.0269487	0.0888347	0.0760409	0.0239981	0.0734744
Dst	3.35341e-21	0.980813	0.842	0.51	4.38861e-17	COP/NFOL	1.6954	1.89022	1.12351	0.641454	0.476684	0.42986	0.703893	0.596596	0.6486	0.535665	0.705441
Anp32b	9.10073e-244	0.980497	0.994	0.74	1.19101e-239	OPC-S	1.33852	0.802459	1.1571	1.29535	2.16119	2.46209	2.12023	2.11626	1.4481	0.718801	0.788297
Spc25	0	0.980004	0.936	0.165	0	OPC-S	0.0382493	0.0634399	0.173734	0.0435627	0.206533	1.40222	1.9612	1.25266	0.146418	0.0367723	0.078771
Hes1	7.75934e-52	0.97981	0.496	0.091	1.01546e-47	OPC1a	0.0155189	1.12746	0.259322	0.270039	0.212762	0.132539	0.0444058	0.110813	0.110943	0.0548564	0.0493401
Enc1	3.0055e-41	0.979304	0.687	0.236	3.9333e-37	OPC1a	0.296476	1.33135	1.13816	0.52866	0.204089	0.203668	0.0582373	0.20029	0.0732796	0.0478114	0.101465
Tiam2	1.24483e-179	0.978423	0.92	0.438	1.62911e-175	NP2	0	0.0635661	0.184837	0.201673	0.568677	0.636099	1.34202	0.839701	1.59941	1.94429	1.9995
Egfr	1.13231e-161	0.977952	0.857	0.339	1.48186e-157	OPC1b	0.0517185	0.248721	0.422339	1.52966	1.08659	0.863482	0.166754	0.707969	0.15851	0.0813196	0.0892337
Mcm3	4.62306e-202	0.976935	0.929	0.306	6.0502e-198	OPC-G1	0.047429	0.153916	0.240937	0.212123	1.47017	1.16045	0.32286	0.568136	0.554734	0.0331917	0.0653856
Pcsk2	3.73249e-44	0.974907	0.652	0.202	4.88471e-40	OPC1a	0.314573	1.24832	0.851956	0.218088	0.122669	0.148535	0.11941	0.188419	0.205365	0.194932	0.217417
Cadm4	3.7128e-32	0.974799	0.835	0.586	4.85895e-28	OPC1a	1.70754	1.75084	1.33979	0.870898	0.513582	0.422364	0.390745	0.449813	0.550899	0.798943	0.778719
Tmem176a	4.61943e-65	0.972593	0.565	0.098	6.04545e-61	OPC1a	0.361853	1.097	0.502437	0.0999994	0.0585927	0.0478452	0.0514186	0.040452	0.0514834	0.0678324	0.0772299
Spock2	3.78951e-42	0.969977	0.652	0.209	4.95933e-38	OPC1a	0.486533	1.25429	0.913633	0.423146	0.132484	0.0917122	0.0591296	0.0684692	0.10569	0.165626	0.147084
Ncald	9.92536e-37	0.96965	0.896	0.52	1.29893e-32	OPC1a	1.44927	1.97294	1.92224	1.55244	0.95936	0.785705	0.240082	0.695558	0.385562	0.144373	0.215496
Sh3glb1	1.01068e-15	0.969414	0.908	0.811	1.32268e-11	COP/NFOL	2.12916	1.22206	1.36259	1.15789	1.11647	1.18156	1.10847	1.17222	1.09832	1.02574	1.19965
Knstrn	2.57278e-136	0.969265	0.882	0.277	3.36699e-132	OPC-M	0.0407802	0.113666	0.324813	0.14348	0.269447	0.637061	1.24524	1.3212	0.481918	0.0872973	0.105591
Ckap2l	6.90736e-127	0.967796	0.863	0.246	9.03966e-123	OPC-M	0.073549	0.0911532	0.214967	0.0522564	0.186814	0.983217	1.61038	1.3923	0.224739	0.0485366	0.0630116
Incenp	1.75557e-69	0.967368	0.964	0.296	2.29751e-65	OPC-G2	0.0311299	0.101454	0.191244	0.0507426	0.384634	1.12597	1.46671	1.19602	0.143991	0.0792439	0.0537477
Tubb2b	4.31944e-189	0.966749	0.997	0.979	5.65285e-185	NP2	2.73929	1.73078	2.51435	2.34134	2.3922	2.27804	3.22649	2.85785	3.49548	3.92461	4.1006
Ccna2	1.78412e-69	0.966531	0.982	0.29	2.33488e-65	OPC-G2	0.0291138	0.0538244	0.208181	0.0663202	0.301281	1.24427	1.51737	1.35349	0.107871	0.0533031	0.0448592
Calcrl	3.9534e-92	0.966464	0.513	0.052	5.17382e-88	OPC1a	0.361982	1.03998	0.451534	0.0354493	0.0104879	0.0101633	0	0.017785	0.0112324	0.00307929	0
Bfsp2	1.04109e-196	0.966376	0.539	0.013	1.36248e-192	COP/NFOL	0.982311	0.0366441	0.0440924	0.0137376	0.00713978	0.00495336	0.00635368	0.00246597	0.0464471	0.00619721	0.0202157
Basp1	6.41938e-220	0.965506	1	0.851	8.40105e-216	NP2	1.47277	1.6962	2.26202	1.66757	1.79282	1.88203	2.73636	2.14815	2.78748	3.25287	3.18266
Tnik	2.87944e-35	0.964722	0.739	0.331	3.76832e-31	OPC1a	1.04554	1.43948	0.948708	0.630399	0.236183	0.149394	0.154853	0.205374	0.204351	0.583547	0.458441
Pcdh15	2.2245e-276	0.963357	0.758	0.075	2.9112e-272	OPC1a_P	0.45378	1.77948	1.17597	0.143249	0.020235	0.0315341	0.0378518	0.0277389	0.0127586	0.103684	0.0107589
Kazn	6.23485e-107	0.96157	0.632	0.047	8.15955e-103	COP/NFOL	1.02101	0.428853	0.26316	0.0458603	0.0206519	0.0160456	0.00346813	0.00586332	0.0115507	0.00954992	0.00330542
Lrrtm3	3.61267e-69	0.961171	0.635	0.116	4.7279e-65	OPC1a	0.479538	1.14361	0.752548	0.113493	0.00573962	0.0376102	0.133989	0.045025	0.0099869	0.21926	0.01794
Cadm2	2.73947e-31	0.959911	0.765	0.418	3.58515e-27	OPC1a	1.45968	1.6207	1.16223	0.608439	0.198801	0.286849	0.693348	0.413483	0.296659	0.902583	0.731006
Ppp2r2b	1.43663e-51	0.959442	0.678	0.18	1.88012e-47	OPC1a	0.428697	1.26003	1.16248	0.339396	0.103578	0.0892876	0.0641415	0.0978686	0.0627168	0.0742992	0.0921177
Nusap1	4.90346e-283	0.959251	0.914	0.181	6.41715e-279	OPC-S	0	0.178785	0.316934	0.0704461	0.220032	1.60603	2.44507	1.72533	0.155199	0.108974	0.0705279
Gde1	3.01474e-18	0.957881	0.789	0.497	3.94539e-14	COP/NFOL	1.52708	1.0277	0.865498	0.691426	0.509563	0.502957	0.347437	0.486006	0.474445	0.453022	0.406601
Gas7	8.5982e-65	0.957786	0.408	0.033	1.12525e-60	COP/NFOL	0.989034	0.0176191	0.0412138	0.0804318	0.0528971	0.0341083	0.0275175	0.0110424	0	0.00487194	0.00677236
Kif23	2.18686e-94	0.957263	0.964	0.208	2.86195e-90	OPC-G2	0	0.0218466	0.0934771	0.023219	0.181043	0.745288	1.2844	1.11781	0.0647414	0.0156397	0.0122299
Ppfibp1	1.13388e-37	0.95722	0.579	0.115	1.48392e-33	COP/NFOL	1.1874	1.22371	0.949839	0.0759826	0.0337062	0.0482853	0.0170403	0.0130202	0.0133729	0.0136355	0.00375984
Ppp2r2b	3.98846e-214	0.95681	0.775	0.134	5.21969e-210	OPC1a_P	0.428697	1.26003	1.16248	0.339396	0.103578	0.0892876	0.0641415	0.0978686	0.0627168	0.0742992	0.0921177
Top2a	1.41973e-49	0.9559	0.833	0.399	1.858e-45	OPC-M	0.134796	0.206148	0.576245	0.171755	1.27065	2.69627	3.19797	2.52292	0.444803	0.180037	0.173707
Polg	6.82299e-29	0.955561	0.635	0.292	8.92925e-25	OPC1a	0.199365	1.28976	0.796552	0.444577	0.343365	0.286844	0.171643	0.228652	0.201041	0.176468	0.124013
2002-03-01	1.82914e-26	0.953312	0.678	0.381	2.39379e-22	OPC1a	0.529998	1.37711	0.871627	0.583312	0.307153	0.302425	0.201246	0.323971	0.251035	0.36377	0.271521
Rasl11a	4.62281e-60	0.953296	0.435	0.059	6.04987e-56	OPC1a	0.0188135	1.0199	0.210831	0.038646	0.0789584	0.0371451	0.0385843	0.0430064	0.0802921	0.0524462	0.0333502
Fchsd2	2.48518e-33	0.952623	0.791	0.46	3.25235e-29	OPC1a	0.75357	1.56924	1.26935	0.888131	0.397108	0.330753	0.357254	0.352615	0.278821	0.547623	0.472956
Nim1k	7.52776e-54	0.952313	0.617	0.146	9.85158e-50	OPC1a	0.141229	1.13297	0.552687	0.286711	0.136961	0.0992246	0.0729518	0.126975	0.0415319	0.0934821	0.0790753
Adamts4	3.9069e-45	0.950984	0.382	0.042	5.11296e-41	COP/NFOL	1.0033	0.0225141	0.0253969	0.0848606	0.0192092	0.0109793	0.0595869	0.0494214	0.0693116	0.0439067	0.151836
Ddah1	1.58731e-121	0.950974	0.944	0.481	2.07732e-117	OPC1a_P	0.421996	1.35633	1.87802	1.76633	0.971561	0.80585	0.188612	0.841324	0.249621	0.466367	0.150117
Pcna	2.52839e-236	0.949356	0.975	0.426	3.3089e-232	OPC-S	0.389526	0.302865	0.398184	0.34223	1.4901	1.63137	0.601573	0.621784	0.747072	0.359708	0.376425
Sox6	6.48195e-127	0.948611	0.931	0.481	8.48292e-123	OPC1a_P	1.50985	1.84818	1.66023	0.852471	0.630502	0.575983	0.710981	0.609959	0.586125	0.25631	0.680601
Cyp2j6	1.27861e-31	0.947505	0.618	0.161	1.67331e-27	COP/NFOL	1.17232	1.22025	0.595542	0.261699	0.0981073	0.0715774	0.0477767	0.0864022	0.0628014	0.0631438	0.0800415
Alcam	5.84085e-174	0.947145	0.917	0.276	7.64392e-170	OPC1a_P	0.802694	1.72258	1.38484	0.815912	0.288996	0.343546	0.218949	0.256056	0.114003	0.072849	0.0536652
Brinp1	1.74462e-53	0.946835	0.626	0.148	2.28318e-49	OPC1a	0.601444	1.19116	0.811816	0.109516	0.0346238	0.0337006	0.0753384	0.0493843	0.109502	0.355323	0.199263
Sox10	1.72114e-53	0.946263	0.67	0.156	2.25245e-49	OPC1a	1.55801	1.30952	1.31667	0.370713	0.0228628	0.037794	0.0364266	0.0475764	0.0484115	0.0390622	0.032145
Grin3a	4.18887e-44	0.946056	0.626	0.18	5.48198e-40	OPC1a	0.311017	1.19156	0.910398	0.241414	0.138225	0.183785	0.0666684	0.0878801	0.0670217	0.058671	0.0856386
Klhl5	2.5112e-27	0.945546	0.816	0.373	3.2864e-23	COP/NFOL	1.43681	1.33624	0.959907	0.653621	0.23531	0.258132	0.426387	0.425885	0.310527	0.29662	0.357042
Mxd3	4.88362e-85	0.944956	0.964	0.239	6.39119e-81	OPC-G2	0.018774	0.0236984	0.0443409	0.0373242	0.18733	0.881865	1.26158	0.674317	0.112048	0.054732	0.0363609
Cdh13	1.18324e-59	0.944752	0.617	0.127	1.5485e-55	OPC1a	0.748198	1.12759	0.619887	0.318	0.07396	0.0576002	0.0540988	0.0634737	0.0324751	0.0438775	0.0475223
Cttnbp2	7.24366e-35	0.944431	0.861	0.591	9.47978e-31	OPC1a	0.383263	1.77134	1.18067	0.842858	0.517776	0.506387	0.911696	0.667827	0.84944	0.821596	1.24549
Dhcr24	4.24968e-20	0.94429	0.553	0.189	5.56155e-16	COP/NFOL	1.16884	0.690782	0.513122	0.225245	0.221728	0.128729	0.089818	0.246253	0.259137	0.063056	0.110514
Gipc1	5.71794e-15	0.944177	0.645	0.339	7.48306e-11	COP/NFOL	1.2808	0.198337	0.361012	0.311862	0.327137	0.314761	0.445616	0.477026	0.363778	0.295185	0.340571
Nusap1	1.43916e-73	0.944072	0.772	0.269	1.88342e-69	OPC-M	0	0.178785	0.316934	0.0704461	0.220032	1.60603	2.44507	1.72533	0.155199	0.108974	0.0705279
Plekha1	1.09761e-148	0.944064	0.6	0.182	1.43644e-144	NP2	1.35497	0.186403	0.276483	0.170361	0.175932	0.156899	0.182132	0.106463	0.145852	1.17728	0.213294
Chst2	9.05626e-51	0.943943	0.591	0.14	1.18519e-46	OPC1a	0.747998	1.11631	0.491272	0.276886	0.0812675	0.0965752	0.0823836	0.0546726	0.0494836	0.0727649	0.0687145
S100a1	1.16246e-37	0.943836	0.687	0.239	1.52131e-33	OPC1a	2.13942	1.55084	1.78711	0.371627	0.177901	0.134723	0.11047	0.127568	0.124866	0.190255	0.153742
Rab33a	1.72239e-34	0.943816	0.658	0.172	2.25409e-30	COP/NFOL	1.14329	0.195477	0.264635	0.135297	0.124981	0.0945533	0.109311	0.0681483	0.298103	0.305269	0.322584
Sec11c	1.41333e-33	0.943715	0.722	0.352	1.84963e-29	OPC1a	0.814211	1.39174	1.12368	0.555737	0.215678	0.33954	0.440681	0.271114	0.258813	0.214021	0.264354
Mdga2	1.5144e-49	0.943432	0.617	0.157	1.9819e-45	OPC1a	0.453561	1.1616	0.792357	0.30749	0.0867791	0.104226	0.114897	0.064494	0.0469864	0.073698	0.0730983
Kif4	4.209e-86	0.943019	0.973	0.233	5.50832e-82	OPC-G2	0.0211421	0.0442698	0.151172	0.0314444	0.18924	0.897601	1.30985	1.02672	0.097993	0.0137102	0.0437192
Mtss1l	1.58771e-35	0.940872	0.826	0.48	2.07784e-31	OPC1a	0.413463	1.61203	1.4026	0.979676	0.516788	0.427313	0.278028	0.381995	0.367876	0.483188	0.450082
Prokr2	4.35201e-263	0.938926	0.44	0.017	5.69547e-259	NP2	0.0256424	0.0658409	0.0293097	0.00714659	0.0064011	0.00845773	0.0226924	0.00491569	0.0115382	0.962707	0.0964693
Tmem121	2.69951e-28	0.938659	0.643	0.314	3.53285e-24	OPC1a	0.43941	1.27025	0.717601	0.31341	0.402573	0.3771	0.149429	0.28972	0.216818	0.121097	0.165133
Gatm	1.88461e-42	0.938615	0.763	0.19	2.46639e-38	COP/NFOL	1.25242	1.29766	0.88167	0.499669	0.0889564	0.113663	0.0372625	0.0372501	0.0300839	0.0925996	0.0447644
AC149090.1	1.32024e-29	0.937676	0.878	0.749	1.7278e-25	OPC1a	2.05042	2.07792	1.26506	1.02914	0.770183	0.786848	0.992454	0.690437	0.920079	1.58836	1.21767
Lsamp	1.80187e-160	0.936811	0.928	0.305	2.3581e-156	OPC1a_P	2.11226	2.31768	1.58174	0.893911	0.219351	0.250735	0.135531	0.297299	0.0890896	0.345211	0.177094
Arhgap35	5.66938e-29	0.93649	0.757	0.489	7.41951e-25	OPC1a	1.42179	1.51797	0.888823	0.488276	0.453022	0.509959	0.591755	0.454656	0.482178	0.539887	0.562795
Hist2h2bb	2.77645e-87	0.934859	0.902	0.189	3.63353e-83	OPC-G2	0.00850834	0.0352462	0.0368659	0.0453848	0.0997362	0.840184	1.1964	0.163629	0.125013	0.0788377	0.100135
Aurkb	3.81887e-83	0.934803	0.973	0.233	4.99775e-79	OPC-G2	0.0222367	0.0256487	0.094751	0.0326891	0.237754	1.054	1.31775	0.802753	0.0202504	0.0221284	0.00427511
Smc4	3.21049e-215	0.933755	0.979	0.427	4.20157e-211	OPC-S	0.177714	0.32118	0.513769	0.341675	0.875208	1.80103	2.35135	1.82018	0.541834	0.466755	0.426289
Spc24	5.217e-55	0.933069	1	0.395	6.82749e-51	OPC-G2	0.0586201	0.155042	0.31991	0.180148	0.767002	1.64401	1.7153	1.27468	0.327989	0.120745	0.137218
Ppp1r14c	1.68294e-38	0.932836	0.643	0.214	2.20246e-34	OPC1a	0.286015	1.24042	1.14565	0.362132	0.138562	0.153203	0.0948755	0.0915386	0.0807267	0.0743874	0.0469381
Kif22	2.83361e-75	0.932408	0.92	0.245	3.70835e-71	OPC-G2	0.0981059	0.0110937	0.144027	0.0415189	0.163416	0.777768	1.27955	1.10723	0.0923553	0.0516128	0.0352116
Sulf2	4.57693e-54	0.932336	0.763	0.141	5.98983e-50	COP/NFOL	1.24994	1.81481	0.974288	0.155859	0.0633328	0.0421415	0.0417433	0.0260255	0.0311674	0.0302937	0.0261955
Chpt1	7.94206e-34	0.9323	0.748	0.364	1.03938e-29	OPC1a	0.942579	1.40466	1.13119	0.751129	0.310702	0.279675	0.23458	0.355023	0.197907	0.177255	0.19143
2007-09-01	9.19353e-28	0.930966	0.974	0.922	1.20316e-23	COP/NFOL	2.63581	2.26556	2.21087	1.76427	1.55702	1.70048	1.7035	1.7661	1.56105	1.35271	1.43317
Ppp1r14c	6.70808e-218	0.929048	0.828	0.164	8.77886e-214	OPC1a_P	0.286015	1.24042	1.14565	0.362132	0.138562	0.153203	0.0948755	0.0915386	0.0807267	0.0743874	0.0469381
Slc12a2	5.42823e-13	0.92869	0.526	0.254	7.10392e-09	COP/NFOL	1.18958	0.600279	0.416864	0.28599	0.267926	0.251349	0.247277	0.256265	0.214316	0.15537	0.142794
Fbxo5	0	0.928569	0.957	0.155	0	OPC-S	0.0233979	0.0580353	0.0904283	0.0549149	0.422654	1.21181	1.49474	0.67415	0.0778524	0.0393156	0.0752214
Vcan	1.08985e-30	0.926969	0.904	0.654	1.42628e-26	OPC1a	1.58041	2.01867	1.57801	0.897307	0.669531	0.637239	1.18866	0.999802	1.02119	1.40469	1.09064
Tacc2	4.23112e-31	0.926879	0.791	0.469	5.53727e-27	OPC1a	0.111141	1.56809	1.19907	0.955346	0.454417	0.321931	0.291991	0.336621	0.614135	0.577023	0.569095
Sel1l	5.97712e-29	0.926669	0.67	0.33	7.82226e-25	OPC1a	0.78012	1.32457	0.908675	0.431647	0.240094	0.225381	0.266389	0.252663	0.271984	0.388059	0.279042
Gpr37l1	1.37688e-21	0.926359	0.789	0.371	1.80192e-17	COP/NFOL	1.66953	1.99891	1.52046	1.25071	0.449846	0.266536	0.0643347	0.257525	0.144491	0.220058	0.163454
Canx	2.60275e-35	0.925928	0.913	0.796	3.40622e-31	OPC1a	1.74892	2.11352	1.61876	1.39562	1.17092	1.13458	1.02228	1.18058	1.05573	0.870123	0.839409
Gjc2	1.23135e-216	0.924203	0.303	0.001	1.61147e-212	COP/NFOL	0.924724	0	0	0	0	0.00201102	0	0.00246485	0	0	0
Tiam2	4.0633e-112	0.923725	0.955	0.473	5.31764e-108	NP3	0	0.0635661	0.184837	0.201673	0.568677	0.636099	1.34202	0.839701	1.59941	1.94429	1.9995
Ranbp1	2.45689e-241	0.923462	1	0.865	3.21533e-237	OPC-S	1.2057	0.783721	1.34937	1.61595	2.46403	2.68193	1.84404	2.07828	1.93393	1.31555	1.39811
Sgo2a	2.00487e-102	0.9221	0.749	0.216	2.62377e-98	OPC-M	0	0	0.159442	0.0225627	0.174162	0.711905	1.57543	1.24312	0.0693508	0.0609113	0.0570129
Rad21	9.27117e-54	0.921824	0.982	0.553	1.21332e-49	OPC-G2	0.550792	0.545025	0.628816	0.484668	0.61484	1.12093	1.70289	1.51758	0.711983	0.527689	0.466779
Mis18bp1	1.59634e-93	0.921727	0.741	0.225	2.08913e-89	OPC-M	0.0357018	0.101826	0.188706	0.0550842	0.195703	0.875926	1.63951	1.30489	0.056157	0.0492965	0.0554707
Hist1h2bb	4.46383e-94	0.921717	0.884	0.171	5.84182e-90	OPC-G2	0	0	0.0242684	0.028319	0.0712919	0.731987	1.13641	0.1984	0.070104	0.0675499	0.0429203
Lig1	5.90741e-230	0.921465	0.957	0.362	7.73102e-226	OPC-S	0.0947327	0.183153	0.432847	0.267882	1.41446	1.54679	0.788332	0.524092	0.602127	0.369221	0.283746
Dner	2.5458e-39	0.92119	0.704	0.272	3.33169e-35	OPC1a	0.342773	1.28231	0.875639	0.699758	0.215888	0.155206	0.109068	0.20123	0.166432	0.156367	0.252529
Cks1b	8.00455e-102	0.920951	0.939	0.435	1.04756e-97	OPC-M	0.191148	0.0571916	0.293911	0.260912	0.884094	1.31781	1.75514	1.64267	0.690408	0.19042	0.254169
1810041L15Rik	1.88022e-67	0.920781	0.684	0.095	2.46065e-63	COP/NFOL	1.03201	0.416064	0.276795	0.0836987	0.110924	0.0519526	0.0561777	0.0588232	0.100052	0.0698126	0.08791
Plekha1	1.00272e-19	0.919464	0.632	0.243	1.31226e-15	COP/NFOL	1.35497	0.186403	0.276483	0.170361	0.175932	0.156899	0.182132	0.106463	0.145852	1.17728	0.213294
Map1b	3.52777e-102	0.918659	0.994	0.656	4.61679e-98	NP3	2.77457	0.589019	0.754484	0.43317	1.26006	1.23995	2.44291	1.99939	2.55725	3.11509	3.01013
Gng3	6.52117e-133	0.918041	0.802	0.395	8.53425e-129	NP2	0.946346	0.9534	1.08695	0.2702	0.316693	0.292296	0.671435	0.377125	0.967792	1.6455	1.43256
Rtn1	1.00318e-236	0.917138	1	0.973	1.31286e-232	NP2	2.45056	2.75238	2.42921	1.83943	1.96306	1.9305	2.80636	2.44468	2.82832	3.34743	3.19314
Slc22a17	7.71651e-26	0.916675	0.921	0.582	1.00986e-21	COP/NFOL	1.78151	2.17878	1.48705	1.05614	0.567352	0.486263	0.51989	0.502222	0.522876	0.611145	0.59505
Igsf9b	1.556e-28	0.915486	0.5	0.112	2.03634e-24	COP/NFOL	1.11187	1.04574	0.783595	0.182736	0.0325811	0.0263551	0.0245918	0.0275308	0.0165267	0.014192	0.00617548
Arl4a	1.22531e-24	0.915262	0.697	0.283	1.60356e-20	COP/NFOL	1.31456	1.14247	0.955491	0.525483	0.226399	0.237649	0.248266	0.231571	0.122209	0.255654	0.10217
C1ql3	3.00727e-168	0.914493	0.767	0.154	3.93561e-164	OPC1a_P	0.673355	1.8189	1.30285	0.910951	0.169472	0.110197	0	0.0837367	0.0149571	0.0147442	0.0267484
Islr2	1.9766e-97	0.914232	0.87	0.37	2.58677e-93	NP3	0.0504791	0.145783	0.12161	0.132233	0.49797	0.387609	0.995992	0.631	1.36937	1.95527	1.90255
Tpm1	5.79663e-100	0.913589	0.919	0.615	7.58605e-96	OPC1a_P	0.888905	2.14963	1.72761	0.845458	0.647736	0.526803	0.655346	0.641305	0.692122	0.813166	0.730174
S100a16	5.19322e-14	0.913139	0.789	0.572	6.79637e-10	COP/NFOL	1.94905	1.67507	2.20601	0.72606	0.770283	0.612036	0.456221	0.521187	0.834248	0.718261	0.803324
Card19	1.5216e-85	0.911937	0.526	0.041	1.99131e-81	COP/NFOL	0.951202	0.0577144	0.112751	0.0612505	0.049912	0.0204962	0.024614	0.0268659	0.0259688	0.0131578	0.0128535
Cadm4	5.66314e-21	0.911854	0.868	0.588	7.41135e-17	COP/NFOL	1.70754	1.75084	1.33979	0.870898	0.513582	0.422364	0.390745	0.449813	0.550899	0.798943	0.778719
Nlgn1	1.28687e-34	0.911183	0.574	0.186	1.68413e-30	OPC1a	0.442715	1.16663	0.816364	0.41367	0.114303	0.104074	0.0806205	0.118268	0.0577391	0.117857	0.123212
Plxnb3	4.81005e-118	0.910655	0.513	0.026	6.29491e-114	COP/NFOL	0.942945	0.0941579	0.0887695	0.106064	0.00725444	0.00527338	0	0	0	0.0105743	0.0192268
Phldb1	1.81192e-30	0.910407	0.678	0.323	2.37125e-26	OPC1a	1.21925	1.34204	0.789677	0.465829	0.182401	0.148391	0.281338	0.185262	0.253513	0.540008	0.529387
Lgi3	5.16729e-273	0.910373	0.618	0.011	6.76243e-269	COP/NFOL	0.921428	0.0721567	0.0379479	0.0126217	0.00645277	0.00538039	0	0.00781	0.00404355	0	0.00716593
Clspn	5.68385e-291	0.910309	0.943	0.225	7.43846e-287	OPC-S	0.0659652	0.0532905	0.179551	0.0615578	1.19349	1.31223	0.662321	0.560437	0.172179	0.039952	0.049003
Nav3	1.36529e-150	0.910144	0.795	0.351	1.78675e-146	NP2	0.321961	1.57657	0.954005	0.221491	0.135325	0.205745	0.679952	0.361349	0.553914	1.53543	1.27609
Atp1a2	3.99078e-93	0.909816	0.827	0.463	5.22273e-89	OPC1b	0.601616	1.80397	1.35972	1.67797	0.838854	0.565374	0.245799	0.522655	0.372036	0.572787	0.42309
Nap1l5	9.93757e-160	0.909531	0.861	0.269	1.30053e-155	OPC1a_P	0.79386	1.26603	1.27445	0.627368	0.213064	0.219239	0.149085	0.173923	0.214646	0.25105	0.253648
Rap1gap	1.72054e-31	0.909133	0.617	0.238	2.25167e-27	OPC1a	0.970032	1.23077	0.762169	0.729406	0.25069	0.122594	0.0291155	0.0800405	0.057394	0.0499486	0.0699171
Eml1	1.1576e-30	0.908874	0.434	0.083	1.51495e-26	COP/NFOL	0.98693	0.254074	0.115352	0.0652576	0.1143	0.0839343	0.0543751	0.0607074	0.0757015	0.0303819	0.0409712
Tmsb10	2.05439e-198	0.90834	1	0.971	2.68858e-194	NP2	1.83385	1.56027	2.64427	2.47636	3.02899	3.08688	3.6849	3.29235	4.01371	4.21608	4.21003
Ap2a1	8.96514e-19	0.907833	0.697	0.351	1.17327e-14	COP/NFOL	1.26557	0.654371	0.364	0.298664	0.396841	0.458954	0.353857	0.273752	0.297286	0.290371	0.299015
Lrp1b	1.58198e-254	0.907816	0.792	0.094	2.07034e-250	OPC1a_P	0.712533	2.19959	1.23049	0.31992	0.0314286	0.0617854	0.0431606	0.0312264	0.0417933	0.0153283	0.0378253
Ednrb	1.53831e-117	0.907048	0.904	0.493	2.01319e-113	OPC1b	0.463097	2.3665	1.6048	1.86637	1.00532	0.977741	0.266428	0.78717	0.240086	0.354879	0.33284
Tacc3	2.88614e-69	0.907014	0.964	0.292	3.77709e-65	OPC-G2	0	0.131719	0.298488	0.132376	0.208436	0.793211	1.33786	1.24026	0.451477	0.0955651	0.0562199
Hist1h2ap	1.12849e-78	0.906973	0.955	0.215	1.47685e-74	OPC-G2	0.07456	0	0.0379567	0.0290667	0.134048	1.31315	1.33501	0.17453	0.0855134	0.0518016	0.0775932
Anp32e	9.68535e-50	0.906904	1	0.812	1.26752e-45	OPC-G2	0.878675	0.787181	1.19039	1.08566	1.59152	1.92674	2.41982	2.2443	1.75632	1.06528	1.08377
Prex1	8.83021e-36	0.906462	0.53	0.155	1.15561e-31	OPC1a	0.599885	1.09607	0.598072	0.270543	0.147981	0.081703	0.0707212	0.103942	0.0599463	0.083002	0.0397468
Lrp1	9.35123e-146	0.90636	0.944	0.378	1.2238e-141	OPC1a_P	0.929077	2.45403	1.57852	0.764383	0.232296	0.205682	0.310413	0.36329	0.346168	0.673492	0.46616
Tuba1a	4.12477e-144	0.906201	1	0.994	5.39808e-140	NP3	4.04131	2.25212	3.00894	2.81627	3.49584	3.41297	3.98983	3.81067	4.28711	4.0439	4.53638
Specc1	1.82217e-07	0.905909	0.605	0.472	0.00238468	COP/NFOL	1.48378	1.12389	0.775079	0.785599	0.635765	0.550135	0.505914	0.455238	0.413702	0.290135	0.421257
Tmem179	5.31836e-88	0.904358	0.443	0.039	6.96014e-84	OPC1a	0.0610991	0.95633	0.192739	0.0357002	0.027606	0.00887107	0.0127082	0.00761767	0.0182319	0.0802197	0.0435765
Ckap2	2.55726e-130	0.903945	0.863	0.248	3.34669e-126	OPC-M	0.13403	0.118583	0.277103	0.0854472	0.269802	0.731001	1.28967	1.24098	0.140803	0.0377146	0.0998389
Calm2	1.27689e-57	0.903667	1	0.935	1.67107e-53	OPC-G2	1.11066	1.06879	1.68133	1.39572	1.71007	2.31902	2.82375	2.36732	1.7701	1.98875	1.9461
Igfbpl1	1.5522e-164	0.903571	1	0.614	2.03136e-160	NP2	0.364104	0.339726	0.524833	0.329014	1.86222	1.67613	2.52953	2.0424	2.94014	2.91796	2.99405
Myrf	0	0.901894	0.618	0.007	0	COP/NFOL	0.911344	0.103025	0.0401488	0.00322108	0.00512257	0.00186798	0	0	0	0.00412159	0
Ostf1	4.06302e-182	0.901308	0.733	0.145	5.31727e-178	OPC1a_P	0.24398	1.35211	1.09673	0.229503	0.0844112	0.143735	0.0233266	0.0989299	0.112074	0.0564988	0.0494272
Brinp3	3.89907e-228	0.900487	0.817	0.121	5.10271e-224	OPC1a_P	0.914919	1.85919	1.21644	0.523736	0.0600006	0.06902	0.011671	0.0479841	0.0218787	0.101434	0.057497
Snx18	1.12669e-34	0.900466	0.632	0.16	1.4745e-30	COP/NFOL	1.06421	0.41574	0.258905	0.192985	0.158832	0.139501	0.150906	0.119632	0.137048	0.137674	0.0740083
Atp1a2	7.20348e-30	0.899789	0.826	0.501	9.4272e-26	OPC1a	0.601616	1.80397	1.35972	1.67797	0.838854	0.565374	0.245799	0.522655	0.372036	0.572787	0.42309
Ung	1.41624e-285	0.898728	0.804	0.12	1.85344e-281	OPC-G1	0.0606748	0.0320385	0.0801191	0.0779518	1.03963	0.358821	0	0.167045	0.240075	0.0196901	0.0440251
Dbf4	1.0433e-61	0.89743	0.938	0.313	1.36536e-57	OPC-G2	0.0139449	0.0542432	0.249704	0.139373	0.375141	0.856333	1.34067	1.19429	0.20899	0.105398	0.136906
H2afz	2.06163e-46	0.897073	1	0.979	2.69806e-42	OPC-G2	1.59109	1.68894	2.54941	2.4164	3.49691	3.92596	4.1142	3.99942	3.57118	2.12924	2.35437
Ckap2	1.73259e-69	0.897044	0.938	0.271	2.26744e-65	OPC-G2	0.13403	0.118583	0.277103	0.0854472	0.269802	0.731001	1.28967	1.24098	0.140803	0.0377146	0.0998389
Hist1h1d	4.32767e-56	0.896899	0.902	0.284	5.66363e-52	OPC-G2	0.00651939	0.0991403	0.0777434	0.117459	0.266431	1.32558	1.40665	0.353236	0.311447	0.149965	0.310932
Ccdc34	2.80699e-47	0.896074	1	0.727	3.6735e-43	OPC-G2	0.891371	0.5211	0.646232	0.804329	1.28332	1.75775	2.21997	1.98743	1.53514	1.13181	1.15113
Golga7	4.4222e-19	0.895942	0.816	0.512	5.78733e-15	COP/NFOL	1.44781	0.532028	0.59486	0.554082	0.529846	0.50581	0.430384	0.494023	0.605807	0.563341	0.630256
Ptn	8.51223e-89	0.895545	0.962	0.829	1.114e-84	OPC1b	2.53038	3.87698	3.31736	3.0995	1.7731	1.51382	1.62073	1.81154	1.62791	1.49508	1.22155
1700025G04Rik	7.71512e-27	0.894741	0.704	0.4	1.00968e-22	OPC1a	0.555166	1.36912	1.04732	0.513422	0.375679	0.493768	0.420337	0.28709	0.263252	0.300998	0.243475
Msmo1	2.58775e-08	0.89396	0.645	0.429	0.000338659	COP/NFOL	1.5244	1.64615	1.06116	0.667221	0.651316	0.429922	0.247953	0.623059	0.696393	0.212862	0.383516
Casc4	1.46076e-37	0.893196	0.878	0.63	1.9117e-33	OPC1a	1.14849	1.6398	1.0889	0.843933	0.707677	0.653002	0.583581	0.67724	0.570189	0.663081	0.645972
Kif11	5.89235e-105	0.893026	0.852	0.249	7.71132e-101	OPC-M	0.0304822	0.0787084	0.327795	0.042526	0.263689	1.19789	1.81916	1.42114	0.139817	0.0432671	0.0466699
Sntg1	8.21301e-81	0.892908	0.426	0.04	1.07484e-76	OPC1a	0.168865	0.947567	0.292522	0.00132841	0	0.00448942	0	0.0177213	0.00664227	0.0685667	0.0377937
Nucks1	8.25449e-108	0.892209	0.996	0.859	1.08027e-103	OPC-M	1.17651	1.10601	1.63413	1.17566	1.62062	2.0339	2.49583	2.50627	1.77063	1.27601	1.22781
Hist2h2ac	0	0.891649	0.795	0.087	0	OPC-S	0.0185322	0.0141753	0.0569672	0.0703276	0.121153	1.00728	0.945149	0.129551	0.052964	0.0339227	0.0431118
Aurka	4.42487e-87	0.890769	0.848	0.17	5.79083e-83	OPC-G2	0.0192104	0.0328458	0.0677668	0.0181719	0.0671199	0.446969	1.10278	0.869723	0.0895541	0.0491213	0.0358472
Gm42047	5.83506e-20	0.890497	0.616	0.309	7.63635e-16	OPC-G2	0.437478	0.473528	0.4175	0.536381	0.577406	0.817122	1.47141	1.16947	0.448245	0.259685	0.347775
Dock9	2.89395e-67	0.889848	0.496	0.069	3.78731e-63	OPC1a	1.15626	1.00421	0.375635	0.054236	0.0123707	0.0196463	0.0214674	0.0178717	0.0102408	0.0650316	0.0365837
Gpc6	2.32141e-40	0.889733	0.539	0.146	3.03802e-36	OPC1a	0.214545	1.02977	0.32318	0.170263	0.13461	0.234805	0.092353	0.107372	0.037212	0.0152539	0.0194164
Tuba1b	7.16388e-42	0.889701	1	0.822	9.37537e-38	OPC-G2	0.995608	0.628528	1.23709	0.986967	2.30557	2.97085	2.92727	2.48539	1.75426	1.15701	1.40297
Mir124a-1hg	4.17212e-134	0.889618	0.685	0.256	5.46005e-130	NP2	0.124064	0.626463	0.270214	0.0853483	0.15823	0.124662	0.616676	0.419794	0.832713	1.33223	1.11888
Nrxn3	2.2797e-102	0.889606	0.989	0.626	2.98344e-98	NP3	0.263712	1.30341	0.750091	0.426663	1.20779	1.24919	2.22019	1.54955	2.02641	2.62962	2.5966
Hjurp	1.53281e-51	0.889224	1	0.543	2.00599e-47	OPC-G2	0.167827	0.566429	0.566286	0.40487	0.869992	1.18263	1.68303	1.44774	0.56052	0.540659	0.504874
Gria4	2.93519e-44	0.889205	0.609	0.17	3.84128e-40	OPC1a	0.653702	1.12152	0.533627	0.0998116	0.046079	0.110492	0.240295	0.108118	0.0711263	0.384291	0.26356
mt-Cytb	2.0633e-44	0.887866	1	1	2.70024e-40	OPC1a	4.25987	4.55146	3.97422	3.93991	3.66231	3.38854	3.38229	3.63308	3.45813	3.55569	3.51005
Igfbpl1	1.15752e-103	0.887711	1	0.644	1.51484e-99	NP3	0.364104	0.339726	0.524833	0.329014	1.86222	1.67613	2.52953	2.0424	2.94014	2.91796	2.99405
Tmpo	4.03805e-50	0.88725	1	0.767	5.2846e-46	OPC-G2	0.465931	0.493446	0.900824	0.8186	1.66244	2.06746	2.33984	2.04914	1.43469	0.960529	1.1172
Itgav	5.4002e-35	0.886756	0.504	0.141	7.06724e-31	OPC1a	0.284337	1.0428	0.484985	0.265418	0.142401	0.104616	0.0408578	0.0563753	0.0397999	0.0404649	0.0500908
Pdia6	5.42298e-32	0.886159	0.896	0.745	7.09705e-28	OPC1a	1.7048	2.05832	1.63788	1.3734	1.34719	1.21107	0.775893	1.1693	1.05565	0.550322	0.704257
H2afv	9.26964e-56	0.885627	1	0.943	1.21312e-51	OPC-G2	0.904749	1.16463	1.71469	1.87517	2.58747	2.7685	3.23027	3.03753	2.77078	1.80935	1.97406
Nav2	5.1558e-114	0.885188	0.731	0.287	6.74739e-110	OPC1b	1.14732	1.48324	1.14012	1.36901	0.270885	0.257613	0.36635	0.29035	0.104409	0.205067	0.177657
Synpr	3.77615e-178	0.885107	0.619	0.141	4.94185e-174	NP2	0.0517394	0.0769913	0.05033	0.026364	0.0758317	0.131086	0.365849	0.181426	0.385643	1.15408	0.955515
Ccnd2	9.54799e-79	0.88408	1	0.89	1.24955e-74	NP1a	0.459172	1.41366	1.20743	1.60924	3.67879	3.52012	3.49991	3.45231	3.97494	2.64661	3.55528
Lcorl	2.84599e-19	0.884078	0.803	0.499	3.72455e-15	COP/NFOL	1.51465	0.896277	0.807212	0.504587	0.574725	0.641234	0.913787	0.722599	0.417892	0.658275	0.459043
Fa2h	4.3789e-129	0.883633	0.579	0.03	5.73067e-125	COP/NFOL	0.926796	0.292026	0.223543	0.0393507	0.00223759	0.0116018	0.00450924	0.00384241	0.0114717	0	0
Parvb	3.53924e-92	0.883475	0.461	0.028	4.6318e-88	COP/NFOL	0.915773	0.021432	0.0269989	0.0165016	0.0304301	0.0312527	0.00929445	0.0303153	0.0303494	0.0629757	0.0225814
Sgcz	1.07743e-147	0.882971	0.504	0.027	1.41003e-143	OPC1a	0.0322305	0.917556	0.262164	0.0157894	0.00246339	0.00716562	0	0.00885337	0	0.00270407	0
Kpna2	1.66712e-64	0.882809	0.821	0.21	2.18177e-60	OPC-G2	0.188472	0.0854096	0.164744	0.0733128	0.141917	0.662239	1.18924	0.98204	0.105708	0.0422122	0.0584007
Hat1	1.52586e-212	0.881475	0.954	0.376	1.9969e-208	OPC-S	0.0636424	0.276934	0.223521	0.341065	1.40464	1.50649	0.710746	0.853978	0.720708	0.180381	0.282106
Arxes2	4.34653e-33	0.881439	0.513	0.156	5.6883e-29	OPC1a	0.369204	1.05227	0.524402	0.308054	0.0901761	0.0996855	0.0438997	0.0483942	0.0568708	0.0828529	0.0536126
Rgcc	4.67222e-215	0.879775	0.733	0.108	6.11454e-211	OPC1a_P	0.670631	1.12771	1.05629	0.252887	0.0971242	0.0762144	0.047741	0.0459797	0.0748905	0.0744389	0.0440016
Lrrc7	6.51789e-142	0.87976	0.682	0.267	8.52996e-138	NP2	0.130326	0.68831	0.444694	0.437603	0.164569	0.185541	0.261935	0.124836	0.261091	1.23295	0.710758
Rras2	4.26971e-25	0.878949	0.329	0.056	5.58776e-21	COP/NFOL	0.934091	0.0169191	0.0469004	0.054184	0.0666429	0.0529327	0.0195627	0.0507545	0.0406217	0.0657953	0.072386
Calr	2.38256e-34	0.878768	0.93	0.756	3.11806e-30	OPC1a	2.00375	2.07	1.73326	1.36945	1.17685	1.04656	0.731688	1.08803	1.19694	0.758927	0.952449
H2afz	8.98689e-187	0.87806	1	0.975	1.17611e-182	OPC-S	1.59109	1.68894	2.54941	2.4164	3.49691	3.92596	4.1142	3.99942	3.57118	2.12924	2.35437
Adgrl3	1.77129e-137	0.877194	0.914	0.335	2.31809e-133	OPC1a_P	0.915286	2.0625	1.46861	1.06121	0.396058	0.352155	0.152059	0.242494	0.0936207	0.288557	0.205623
Tln2	1.94242e-34	0.876856	0.609	0.223	2.54205e-30	OPC1a	0.335175	1.12426	0.620213	0.345715	0.177763	0.25258	0.0966742	0.125741	0.0515663	0.167276	0.0880216
Col11a1	9.00941e-27	0.87644	0.6	0.256	1.17906e-22	OPC1a	0.441978	1.22403	0.782022	0.371198	0.135609	0.194834	0.259223	0.213139	0.185261	0.50446	0.150414
Rbfox2	1.09646e-175	0.87589	0.936	0.635	1.43493e-171	NP2	0.342988	0.539922	0.534777	0.447914	0.772481	0.664446	0.986196	0.931013	1.14294	1.735	1.55254
Mcm6	7.7711e-163	0.875256	0.931	0.38	1.017e-158	OPC-G1	0.16211	0.26161	0.358979	0.294711	1.52472	1.37496	0.425204	0.470119	0.787358	0.179194	0.302028
Fdps	8.51627e-08	0.875202	0.75	0.637	0.00111452	COP/NFOL	1.7743	1.06455	1.00552	0.677254	1.06092	0.970735	0.764257	0.849779	1.21268	0.48628	1.03403
Gfra1	3.01582e-57	0.875119	0.548	0.103	3.9468e-53	OPC1a	0.37186	1.01227	0.604461	0.196354	0.0756198	0.0440156	0.0264863	0.0604565	0.0190084	0.00450339	0.00689406
Snx30	3.42908e-30	0.874605	0.579	0.152	4.48763e-26	COP/NFOL	1.0352	0.217059	0.214887	0.105559	0.175776	0.144781	0.121519	0.121597	0.109958	0.201506	0.173006
Kbtbd11	9.82617e-29	0.874254	0.661	0.309	1.28595e-24	OPC1a	0.219886	1.26457	0.997635	0.457399	0.453844	0.39634	0.191686	0.155087	0.133283	0.166675	0.0779864
Atp1a1	7.22229e-27	0.874097	0.574	0.241	9.45182e-23	OPC1a	0.657428	1.13568	0.566353	0.277706	0.336574	0.216302	0.129492	0.174868	0.18845	0.119341	0.132748
Hist1h2bn	1.02515e-91	0.873638	0.893	0.168	1.34162e-87	OPC-G2	0	0.014266	0.0132484	0.0142758	0.0490848	0.829963	1.10431	0.154	0.0396749	0.0485578	0.0247683
Gpr37l1	4.47103e-142	0.872247	0.917	0.322	5.85123e-138	OPC1a_P	1.66953	1.99891	1.52046	1.25071	0.449846	0.266536	0.0643347	0.257525	0.144491	0.220058	0.163454
B3gat2	4.57725e-218	0.870962	0.775	0.125	5.99025e-214	OPC1a_P	0.397566	0.930945	1.05497	0.47494	0.0899301	0.0833922	0.0248705	0.0890582	0.0129845	0.0376536	0.0462863
Mpped2	8.92761e-134	0.870533	0.922	0.694	1.16836e-129	NP2	0.921283	0.915026	0.965721	0.653581	0.946559	0.90712	1.74907	1.34432	1.61452	2.03026	1.66101
Hist1h1c	3.09303e-54	0.869897	0.973	0.379	4.04784e-50	OPC-G2	0.370242	0.125941	0.23023	0.332615	0.238647	1.00387	1.40829	0.344542	0.528459	0.553343	0.598508
Nav2	3.81605e-39	0.867842	0.809	0.331	4.99407e-35	OPC1a	1.14732	1.48324	1.14012	1.36901	0.270885	0.257613	0.36635	0.29035	0.104409	0.205067	0.177657
Gad2	9.90531e-97	0.867788	0.935	0.471	1.29631e-92	NP3	0.175135	0.159635	0.202964	0.107787	0.757757	0.723994	1.62734	1.11875	1.65505	1.83984	1.96691
Atp6v0a2	6.90069e-18	0.866643	0.539	0.204	9.03093e-14	COP/NFOL	1.06875	0.444084	0.299018	0.281256	0.213276	0.20091	0.156682	0.175106	0.179435	0.0840392	0.126622
Rgcc	1.01066e-36	0.865596	0.557	0.156	1.32266e-32	OPC1a	0.670631	1.12771	1.05629	0.252887	0.0971242	0.0762144	0.047741	0.0459797	0.0748905	0.0744389	0.0440016
Fabp7	1.48019e-88	0.865532	0.96	0.765	1.93712e-84	OPC1b	1.21594	2.633	3.03288	2.66578	1.84332	1.48759	0.844082	1.6838	0.954161	0.953011	0.73168
Ddah1	2.27073e-125	0.865108	0.898	0.469	2.97171e-121	OPC1b	0.421996	1.35633	1.87802	1.76633	0.971561	0.80585	0.188612	0.841324	0.249621	0.466367	0.150117
Arxes1	7.26345e-39	0.864204	0.522	0.136	9.50568e-35	OPC1a	0.725784	1.03803	0.673939	0.225023	0.0575357	0.0688169	0.0101609	0.0538513	0.014686	0.0405114	0.0561286
Trio	7.38205e-33	0.864204	0.73	0.359	9.66089e-29	OPC1a	1.11872	1.32019	0.788652	0.455254	0.2797	0.252149	0.378044	0.277769	0.377696	0.543307	0.427743
Ccnd1	6.97079e-21	0.863877	0.661	0.355	9.12267e-17	OPC1a	0.297586	1.58196	1.68287	0.827047	1.04466	0.554209	0.070389	0.330755	0.095658	0.147859	0.116033
Tmem159	1.94463e-88	0.863867	0.355	0.016	2.54493e-84	COP/NFOL	0.878658	0.0784388	0.0426249	0.019104	0.0107414	0.0110013	0.00686729	0.00675752	0.0115459	0.000905746	0.00575174
Hist3h2ba	1.50141e-84	0.863593	0.918	0.653	1.9649e-80	NP3	1.05018	0.685811	0.848006	0.52335	0.563384	0.736871	1.44678	0.853804	1.43689	1.78029	1.95955
Tnr	2.99112e-273	0.863573	0.831	0.093	3.91447e-269	OPC1a_P	2.5366	2.17836	1.33008	0.219995	0.034062	0.0443364	0.0189902	0.0555237	0.0103701	0.0542623	0.0271243
Lrrc42	1.32686e-20	0.862954	0.566	0.196	1.73646e-16	COP/NFOL	1.05204	0.187531	0.236414	0.252394	0.193836	0.187524	0.155293	0.137079	0.24154	0.112649	0.182278
Enox1	3.24819e-158	0.862426	0.702	0.254	4.25091e-154	NP2	0.106195	0.408832	0.209175	0.131773	0.215658	0.17734	0.521691	0.167277	0.453524	1.20262	0.921693
Sema5a	2.44473e-39	0.861912	0.6	0.167	3.19942e-35	OPC1a	1.5714	1.19121	0.951501	0.483328	0.0389229	0.0793046	0.0545586	0.0205698	0.0411757	0.207094	0.0282732
Tril	2.47952e-31	0.861068	0.739	0.335	3.24495e-27	OPC1a	0.738077	1.44251	1.12849	1.29676	0.397404	0.347828	0.0580763	0.266001	0.128878	0.106	0.091728
Igsf9b	2.91684e-57	0.860426	0.565	0.106	3.81727e-53	OPC1a	1.11187	1.04574	0.783595	0.182736	0.0325811	0.0263551	0.0245918	0.0275308	0.0165267	0.014192	0.00617548
Enc1	2.55415e-139	0.85916	0.736	0.198	3.34262e-135	OPC1a_P	0.296476	1.33135	1.13816	0.52866	0.204089	0.203668	0.0582373	0.20029	0.0732796	0.0478114	0.101465
Spry1	1.24793e-58	0.85896	0.409	0.053	1.63316e-54	OPC1a	0.0677531	0.923134	0.328711	0.107054	0.0491306	0.0140155	0.00526678	0.00965287	0.004339	0.00558228	0
Lgmn	2.47545e-24	0.858642	0.632	0.22	3.23963e-20	COP/NFOL	1.08074	0.435566	0.316087	0.300896	0.20052	0.179625	0.127826	0.15736	0.210466	0.164533	0.212846
Tacc3	1.00505e-127	0.857094	0.894	0.269	1.31531e-123	OPC-M	0	0.131719	0.298488	0.132376	0.208436	0.793211	1.33786	1.24026	0.451477	0.0955651	0.0562199
Hist1h1a	2.60819e-57	0.856662	0.911	0.256	3.41334e-53	OPC-G2	0.0392768	0.0512084	0.0561645	0.0679012	0.268054	1.50475	1.40503	0.212156	0.152469	0.132688	0.148929
Kif15	1.65382e-68	0.856317	0.955	0.274	2.16435e-64	OPC-G2	0.00728134	0.0451403	0.184049	0.0463909	0.40258	0.977475	1.26934	0.965494	0.111905	0.0356607	0.031013
Hspa5	2.91339e-29	0.856172	0.896	0.744	3.81276e-25	OPC1a	1.75047	1.98546	1.5125	1.2467	1.22482	1.09839	0.856979	1.16629	1.14663	0.702115	0.828479
Hells	8.83292e-161	0.856165	0.884	0.294	1.15596e-156	OPC-G1	0.0201373	0.0995781	0.264989	0.158722	1.35035	1.17288	0.387226	0.589471	0.510813	0.049012	0.0645541
Pmp22	3.69057e-47	0.855682	0.574	0.142	4.82985e-43	OPC1a	0.0972782	1.01242	0.524928	0.035994	0.100292	0.324697	0.0748448	0.0740026	0.0110153	0.0242402	0.0184965
Ate1	4.20286e-32	0.854725	0.835	0.575	5.50029e-28	OPC1a	0.816835	1.52332	0.952665	0.693269	0.611502	0.611635	0.658228	0.510451	0.56931	0.681656	0.591885
Trf	8.92753e-31	0.854491	0.355	0.053	1.16835e-26	COP/NFOL	0.906001	0.0477399	0.0360103	0.0534147	0.0671446	0.0613968	0.0262361	0.0214806	0.0655154	0.0451099	0.0583777
Cdo1	7.23188e-208	0.854241	0.658	0.084	9.46436e-204	OPC1a_P	0.0731406	0.980283	0.984299	0.122454	0.047132	0.0540553	0.126864	0.0499233	0.0904313	0.118921	0.0530487
Klhl5	4.55732e-27	0.854106	0.687	0.372	5.96416e-23	OPC1a	1.43681	1.33624	0.959907	0.653621	0.23531	0.258132	0.426387	0.425885	0.310527	0.29662	0.357042
Smad7	5.8293e-10	0.853334	0.421	0.19	7.62881e-06	COP/NFOL	1.06747	0.411354	0.198756	0.133498	0.211028	0.158955	0.165975	0.178073	0.191224	0.326608	0.215366
Pdia3	8.84762e-16	0.853234	0.868	0.751	1.15789e-11	COP/NFOL	2.01053	1.88294	1.60212	1.36657	1.3072	1.13508	0.681744	0.965283	0.97668	0.668927	0.723792
Col9a3	3.30344e-24	0.852963	0.696	0.401	4.32321e-20	OPC1a	2.52572	1.47652	0.892325	0.40992	0.52436	0.462515	0.244677	0.28835	0.430175	0.442354	0.467521
Unc5c	6.67414e-51	0.852911	0.435	0.068	8.73445e-47	OPC1a	0.469436	0.965214	0.431909	0.0371781	0.0133799	0.01127	0.0264836	0.0106372	0	0.207555	0.0284014
Evi5l	9.72606e-30	0.852817	0.591	0.23	1.27285e-25	OPC1a	0.579438	1.13045	0.750696	0.374235	0.106845	0.1317	0.22528	0.14213	0.137461	0.228806	0.173877
S100a13	2.14031e-18	0.851806	0.583	0.3	2.80102e-14	OPC1a	2.46904	1.52074	1.76988	0.434665	0.229362	0.214375	0.118999	0.178596	0.188746	0.183506	0.255203
Scd2	3.96168e-31	0.850665	0.913	0.812	5.18464e-27	OPC1a	2.03808	2.07977	1.60123	1.4497	1.09696	0.907327	1.03603	1.23488	1.27256	1.00334	1.17526
Asrgl1	2.80273e-121	0.850339	0.936	0.535	3.66793e-117	OPC1a_P	1.47063	1.60651	1.59862	1.21132	0.640781	0.693062	0.560559	0.657124	0.405392	0.398578	0.219527
Lmnb1	6.01634e-94	0.849909	0.996	0.771	7.87358e-90	OPC-M	0.380768	0.652902	1.11446	0.924275	1.68768	2.09428	2.34933	2.33613	1.53678	1.01621	1.08148
Cdk1	0	0.849368	0.94	0.183	0	OPC-S	0.0489737	0.12327	0.178155	0.0604411	0.350584	1.27703	1.81503	1.29728	0.139115	0.049653	0.0287996
Cd9	5.81999e-104	0.847968	0.975	0.693	7.61662e-100	OPC1a_P	3.07531	2.64902	2.22579	1.8077	1.35694	1.03997	0.843259	1.35047	0.777764	0.495431	0.723006
Ccna2	7.86977e-297	0.847873	0.932	0.185	1.02992e-292	OPC-S	0.0291138	0.0538244	0.208181	0.0663202	0.301281	1.24427	1.51737	1.35349	0.107871	0.0533031	0.0448592
Dscam	2.41821e-55	0.846878	0.583	0.119	3.16472e-51	OPC1a	0.662593	1.02597	0.774647	0.185649	0.0171126	0.0460942	0.0558859	0.0354593	0.0478003	0.0538338	0.0496214
Hif1a	1.79742e-27	0.846222	0.783	0.57	2.35228e-23	OPC1a	0.92836	1.50356	0.842086	0.668793	0.682004	0.561524	0.513135	0.541528	0.649249	0.657596	0.627547
Kif2c	2.7359e-165	0.845561	0.795	0.15	3.58048e-161	OPC-M	0	0.0202209	0.104343	0.0146461	0.083718	0.434613	0.94462	1.01278	0.0510691	0.0174896	0.00810625
Sgo1	4.43237e-79	0.844918	0.92	0.227	5.80064e-75	OPC-G2	0.00867953	0	0.116162	0.0216288	0.262724	0.710463	1.14986	0.958495	0.0265872	0.02938	0.0195415
Ccna2	2.68319e-95	0.844028	0.837	0.271	3.51149e-91	OPC-M	0.0291138	0.0538244	0.208181	0.0663202	0.301281	1.24427	1.51737	1.35349	0.107871	0.0533031	0.0448592
Dock4	2.58838e-09	0.843239	0.592	0.337	3.38742e-05	COP/NFOL	1.27086	1.03393	0.58488	0.534968	0.294946	0.225742	0.256646	0.230905	0.307073	0.539122	0.365739
Npas1	3.85843e-156	0.842763	0.435	0.016	5.04953e-152	OPC1a	0.372675	0.868277	0.105974	0	0	0.00258936	0.00692428	0.00705745	0.0035062	0.0224732	0
Rev3l	7.95309e-114	0.842311	0.914	0.44	1.04082e-109	OPC1a_P	0.28363	1.84465	1.47385	1.01302	0.391726	0.425725	0.380436	0.268958	0.356184	0.551155	0.479806
Tm7sf3	1.57864e-28	0.842009	0.803	0.348	2.06596e-24	COP/NFOL	1.26504	1.40021	0.854529	0.588821	0.292808	0.283578	0.210792	0.294704	0.169154	0.162146	0.164541
Sox8	7.8261e-130	0.841506	0.894	0.434	1.0242e-125	OPC1b	1.54723	1.90994	1.66609	1.65702	0.814204	0.575115	0.181485	0.678728	0.351957	0.127703	0.2089
Arl6ip1	3.10578e-23	0.840055	0.93	0.869	4.06453e-19	OPC1a	1.70404	2.71994	2.39595	1.50698	0.987064	1.79446	3.20289	2.91846	1.27936	1.32998	1.27364
Atp1b1	3.23003e-117	0.839525	0.773	0.474	4.22714e-113	NP2	0.212864	0.998113	0.389705	0.326126	0.545721	0.585067	0.713969	0.567732	0.800109	1.47162	1.09276
Car8	3.37522e-53	0.839302	0.565	0.116	4.41715e-49	OPC1a	0.443619	1.01591	0.803776	0.205883	0.0527445	0.0401808	0.0138359	0.044094	0.0280221	0.0434369	0.00853105
Tmem100	9.65478e-185	0.837659	0.636	0.088	1.26352e-180	OPC1a_P	0.372238	1.51444	1.02233	0.184688	0.0685211	0.0395502	0.011696	0.0479743	0.0300097	0.056968	0.0770211
Ick	1.49817e-24	0.837481	0.855	0.502	1.96066e-20	COP/NFOL	1.39642	0.517196	0.641862	0.576851	0.532136	0.455609	0.511407	0.540829	0.579249	0.605178	0.595081
Slbp	3.6602e-241	0.83614	0.951	0.338	4.79011e-237	OPC-S	0.160957	0.285495	0.299498	0.281268	1.0331	1.29468	0.589248	0.447884	0.387888	0.258212	0.277653
Vim	2.18796e-57	0.835301	0.888	0.578	2.86339e-53	NP1a	0.0964423	0.3215	0.644562	1.23728	1.30143	1.15443	1.67554	1.59595	1.96859	0.405176	1.56129
Dnm2	2.06702e-14	0.835194	0.592	0.294	2.70511e-10	COP/NFOL	1.15244	0.46585	0.419515	0.2396	0.247581	0.28838	0.289282	0.36807	0.373043	0.304333	0.345477
Gria2	1.55244e-147	0.834869	0.978	0.837	2.03168e-143	NP2	2.55563	3.5285	2.62901	1.61896	1.27201	1.30891	1.90303	1.40324	1.62127	2.80409	2.09629
Kif20b	8.59805e-84	0.833983	0.703	0.227	1.12523e-79	OPC-M	0.0476119	0.045848	0.181999	0.0509441	0.282437	0.680359	1.34574	1.15149	0.121597	0.0903655	0.0677245
Rrm1	6.80463e-245	0.833949	0.976	0.376	8.90521e-241	OPC-S	0.0965403	0.268806	0.34221	0.264596	1.05229	1.36096	0.994136	0.802516	0.492931	0.26788	0.268365
Cdca8	4.655e-216	0.833776	0.968	0.296	6.092e-212	OPC-S	0.116431	0.0824545	0.492586	0.197896	0.654574	1.70429	2.33369	2.18672	0.773206	0.135352	0.093322
Tril	1.08926e-138	0.833697	0.789	0.28	1.42552e-134	OPC1b	0.738077	1.44251	1.12849	1.29676	0.397404	0.347828	0.0580763	0.266001	0.128878	0.106	0.091728
Lamp1	1.46752e-28	0.83335	0.887	0.773	1.92055e-24	OPC1a	2.24907	1.92695	1.39442	1.31913	1.02307	0.974392	0.911915	0.946069	0.937133	0.795322	0.903318
Tmbim6	1.53375e-28	0.833323	0.852	0.707	2.00722e-24	OPC1a	1.24301	1.733	1.2268	1.15699	0.797935	0.774715	0.829612	0.906011	0.783948	0.682644	0.773995
Sema6a	6.44776e-41	0.833011	0.626	0.194	8.43819e-37	OPC1a	1.75758	1.12191	0.564463	0.413695	0.209662	0.175935	0.0175798	0.139363	0.0622519	0.0405547	0.0411072
Luzp2	8.78978e-135	0.832706	0.925	0.346	1.15032e-130	OPC1a_P	1.55177	2.13029	1.50086	1.12928	0.367305	0.281601	0.153293	0.260176	0.134803	0.53681	0.161905
Fam3c	7.00599e-16	0.83253	0.75	0.463	9.16874e-12	COP/NFOL	1.38457	1.33658	0.827423	0.720958	0.581867	0.535551	0.398912	0.482247	0.322079	0.252866	0.238242
Thsd7a	3.1577e-48	0.83157	0.591	0.142	4.13248e-44	OPC1a	0.332569	1.04418	0.500394	0.232576	0.0492183	0.0507086	0.114124	0.0482352	0.103046	0.347497	0.240629
Kif23	6.39725e-109	0.830782	0.745	0.192	8.37207e-105	OPC-M	0	0.0218466	0.0934771	0.023219	0.181043	0.745288	1.2844	1.11781	0.0647414	0.0156397	0.0122299
Sv2a	7.26625e-39	0.830583	0.592	0.116	9.50935e-35	COP/NFOL	0.999182	0.768535	0.339298	0.037814	0.037108	0.0462341	0.056888	0.103835	0.113235	0.264143	0.189674
[truncated: 4,214 more rows]
