# Supplementary material for: Deficiency in the omega-3 lysolipid transporter Mfsd2a leads to aberrant oligodendrocyte lineage development and hypomyelination
Source: J Clin Invest. 2023 Jun 15;133(12):e164118. doi: 10.1172/JCI164118 (PMC10266779; doi:10.1172/JCI164118)
Supplement: Supplemental table 2 [file jci-133-164118-s027.xlsx]

## Sheet: OPC
Gene symbol	P-value (2a OKO-OPC vs. 2a fl/fl-OPC)	FDR step up (2a OKO-OPC vs. 2a fl/fl-OPC)	Ratio (2a OKO-OPC vs. 2a fl/fl-OPC)	Fold change (2a OKO-OPC vs. 2a fl/fl-OPC)	LSMean(2a OKO-OPC) (2a OKO-OPC vs. 2a fl/fl-OPC)	LSMean(2a fl/fl-OPC) (2a OKO-OPC vs. 2a fl/fl-OPC)
Gm8801	0.00260977	0.999908	27.8117	27.8117	143.537	5.16104
AB124611	0.0188621	0.999908	4.60109	4.60109	7.50833	1.63186
Ppp1r3g	0.00155429	0.999908	3.74667	3.74667	22.0674	5.88986
Henmt1	0.00449886	0.999908	3.07675	3.07675	19.309	6.27578
Gm4787	0.0266205	0.999908	2.96231	2.96231	16.4453	5.55153
1810020O05Rik	0.0142774	0.999908	2.93441	2.93441	17.1249	5.83588
Slain1os	0.00839473	0.999908	2.92024	2.92024	40.6712	13.9273
4921507P07Rik	0.0339111	0.999908	2.5775	2.5775	15.4395	5.99012
Rslcan18	0.00185136	0.999908	2.55932	2.55932	26.2561	10.259
Noxred1	0.00610924	0.999908	2.47555	2.47555	21.8067	8.80882
4930556M19Rik	0.00548404	0.999908	2.38957	2.38957	47.3175	19.8017
Pm20d1	0.0316995	0.999908	2.37269	2.37269	44.4609	18.7386
Fhl5	0.0461368	0.999908	2.37178	2.37178	28.9116	12.1899
Slc27a2	0.0532478	0.999908	2.34041	2.34041	14.5815	6.23035
Chn1os3	0.0288276	0.999908	2.33767	2.33767	32.0375	13.7049
Cers3	0.0243082	0.999908	2.2985	2.2985	26.55	11.551
Gm30789	0.0457343	0.999908	2.23197	2.23197	28.0513	12.568
4930525G20Rik	0.0120543	0.999908	2.19055	2.19055	54.6309	24.9393
Slc17a8	0.0452385	0.999908	2.17041	2.17041	83.9014	38.657
Fkbp11	0.0531837	0.999908	2.14115	2.14115	31.9927	14.9418
Paqr6	0.0371397	0.999908	2.12814	2.12814	25.9712	12.2037
Ifitm7	0.00486729	0.999908	2.04993	2.04993	61.9578	30.2243
Srms	0.0193948	0.999908	1.97918	1.97918	49.1344	24.8257
Dqx1	0.0500485	0.999908	1.96027	1.96027	30.7642	15.6939
Tnfaip8l2	0.0510748	0.999908	1.94192	1.94192	20.6544	10.6361
Uckl1os	0.0250229	0.999908	1.94187	1.94187	58.2952	30.0201
Tnfrsf13b	0.0181439	0.999908	1.91938	1.91938	28.4328	14.8135
Nefh	0.0495422	0.999908	1.8963	1.8963	25.7538	13.5811
G530011O06Rik	0.00306702	0.999908	1.88799	1.88799	767.295	406.408
C1s2	0.00871054	0.999908	1.88592	1.88592	37.2634	19.7588
Gpr20	0.0426235	0.999908	1.88479	1.88479	30.6438	16.2585
Ccdc81	0.0206375	0.999908	1.88252	1.88252	32.1583	17.0826
Lhcgr	0.0410183	0.999908	1.87186	1.87186	34.6262	18.4983
Pcdhb13	0.00118766	0.999908	1.86722	1.86722	120.145	64.3444
Slc15a3	0.0228832	0.999908	1.79983	1.79983	39.6646	22.038
Dlx6os1	0.0384769	0.999908	1.78415	1.78415	40.2246	22.5456
Ccdc122	0.0186033	0.999908	1.78065	1.78065	44.2624	24.8575
Thrsp	0.0372657	0.999908	1.77551	1.77551	37.4644	21.1007
Derl3	0.0247158	0.999908	1.77359	1.77359	40.7434	22.9723
Rspo2	0.0186551	0.999908	1.76756	1.76756	67.3987	38.1309
Cyb5r1	0.00204306	0.999908	1.74016	1.74016	236.324	135.806
Cdr1	0.0519698	0.999908	1.69344	1.69344	76.6514	45.2638
Itih3	0.0486073	0.999908	1.68986	1.68986	35.0289	20.7289
Nfe2l3	0.0340013	0.999908	1.6706	1.6706	44.8588	26.852
Dnah7c	0.0284217	0.999908	1.66405	1.66405	54.6104	32.8178
Mcub	0.048808	0.999908	1.64659	1.64659	38.2578	23.2345
Map3k19	0.0259335	0.999908	1.64445	1.64445	53.7366	32.6775
Hpgds	0.0212664	0.999908	1.63449	1.63449	72.1139	44.1202
5033417F24Rik	0.0297026	0.999908	1.62334	1.62334	78.6082	48.4236
Srp9	0.00877738	0.999908	1.60067	1.60067	1284.32	802.362
Esr1	0.0473154	0.999908	1.59533	1.59533	49.8756	31.2634
Dlx2	0.0532197	0.999908	1.58746	1.58746	102.039	64.278
Galntl6	0.0237904	0.999908	1.55801	1.55801	79.3815	50.9506
Gm13420	0.0463158	0.999908	1.54602	1.54602	50.1918	32.4651
Trex1	0.052164	0.999908	1.53804	1.53804	141.722	92.1443
Cpne5	0.0535052	0.999908	1.53442	1.53442	65.0037	42.3636
Acad12	0.040656	0.999908	1.53051	1.53051	60.8339	39.7475
Fibcd1	0.0198342	0.999908	1.51107	1.51107	135.713	89.8124
Nthl1	0.0127039	0.999908	1.505	1.505	104.379	69.3548
Zbed5	0.00413475	0.999908	1.50296	1.50296	100.775	67.0508
Mmrn1	0.0360503	0.999908	1.49949	1.49949	163.835	109.261
Cbs	0.0266153	0.999908	1.47693	1.47693	124.253	84.1289
Gm7932	0.000467616	0.999908	1.4741	1.4741	326.187	221.279
Lrp2	0.0311479	0.999908	1.47028	1.47028	124.373	84.5913
Zfp992	0.0385952	0.999908	1.46421	1.46421	88.2787	60.2908
Harbi1	0.00320536	0.999908	1.46395	1.46395	224.207	153.152
Extl1	0.0526576	0.999908	1.39723	1.39723	201.296	144.068
9530082P21Rik	0.00924705	0.999908	1.38568	1.38568	269.894	194.774
Cryzl2	0.00913586	0.999908	1.38455	1.38455	313.142	226.17
Srebf1	0.000297822	0.999908	1.37707	1.37707	2900.46	2106.26
Tsku	0.0444231	0.999908	1.36185	1.36185	238.579	175.187
Zfp874b	0.0102702	0.999908	1.35642	1.35642	294.362	217.014
Spsb2	0.00622212	0.999908	1.35627	1.35627	153.4	113.104
Pnpla3	0.00505221	0.999908	1.33469	1.33469	347.787	260.576
A930007A09Rik	0.00220403	0.999908	1.32929	1.32929	285.176	214.532
Abcb1b	0.0202209	0.999908	1.32864	1.32864	241.419	181.704
Folh1	0.0409321	0.999908	1.32664	1.32664	441.996	333.169
Draxin	0.0432273	0.999908	1.3252	1.3252	2350.15	1773.44
Rxrg	0.0537398	0.999908	1.32165	1.32165	265.598	200.959
Adgrv1	0.0223004	0.999908	1.31975	1.31975	953.994	722.859
Tubg2	0.0214915	0.999908	1.31822	1.31822	217.674	165.128
4933421O10Rik	0.00150692	0.999908	1.31283	1.31283	338.238	257.64
Wdcp	0.0338754	0.999908	1.30511	1.30511	287.265	220.108
Dyrk1b	0.0412244	0.999908	1.29896	1.29896	681.037	524.293
Chil1	0.0449435	0.999908	1.29457	1.29457	191.623	148.02
Adora2b	0.0150976	0.999908	1.29036	1.29036	996.561	772.311
Trmt9b	0.0296274	0.999908	1.28809	1.28809	398.883	309.671
Gpatch11	0.0393215	0.999908	1.28774	1.28774	852.148	661.737
Syne2	0.0540084	0.999908	1.28117	1.28117	4015	3133.86
Rad52	0.0240423	0.999908	1.27515	1.27515	246.776	193.527
Dbx2	0.0148932	0.999908	1.27344	1.27344	364.991	286.619
A730017L22Rik	0.0328447	0.999908	1.26867	1.26867	266.854	210.34
Clba1	0.0469777	0.999908	1.25897	1.25897	306.084	243.123
Vwa5b2	0.0145984	0.999908	1.25484	1.25484	434.335	346.128
Fsbp	0.0469304	0.999908	1.25361	1.25361	325.255	259.455
Zfp607b	0.0165108	0.999908	1.24588	1.24588	449.097	360.465
Bag2	0.0154397	0.999908	1.24587	1.24587	411.363	330.182
Usf3	0.0319814	0.999908	1.24536	1.24536	2568.78	2062.68
Id2	0.0240057	0.999908	0.802515	-1.24608	2033.53	2533.95
Rbmx2	0.0134026	0.999908	0.801912	-1.24702	382.182	476.589
Mrps35	0.0135487	0.999908	0.799046	-1.25149	443.399	554.91
Jun	0.0145428	0.999908	0.795887	-1.25646	12606.4	15839.5
Eif1a	0.0508003	0.999908	0.793297	-1.26056	1248.21	1573.44
Rps29	0.0206407	0.999908	0.790439	-1.26512	2268.8	2870.3
Itgb3bp	0.0539189	0.999908	0.790067	-1.26572	149.732	189.519
Zscan25	0.00109636	0.999908	0.788899	-1.26759	857.693	1087.2
Zfp503	0.0538433	0.999908	0.788599	-1.26807	775.446	983.321
Rpl39	0.0493337	0.999908	0.784137	-1.27529	757.059	965.467
Igf2bp2	0.00680622	0.999908	0.783795	-1.27584	616.468	786.516
4833438C02Rik	0.0543231	0.999908	0.783027	-1.2771	101.791	129.997
9330102E08Rik	0.0441046	0.999908	0.771076	-1.29689	109.22	141.646
Atrip-trex1	0.0498196	0.999908	0.768017	-1.30206	399.075	519.618
Ackr1	0.0517107	0.999908	0.765462	-1.3064	278.257	363.516
Sde2	0.000869907	0.999908	0.763929	-1.30902	1078.23	1411.43
Tchh	0.0408767	0.999908	0.762947	-1.31071	397.187	520.596
5031434O11Rik	0.0202195	0.999908	0.761716	-1.31283	172.478	226.433
Aldh1b1	0.00972772	0.999908	0.759308	-1.31699	264.133	347.86
Poc1a	0.0288579	0.999908	0.75752	-1.3201	193.398	255.304
Cox18	0.0020939	0.999908	0.755633	-1.32339	239.218	316.58
Zfp36	0.0481848	0.999908	0.755018	-1.32447	2365.96	3133.65
Shld3	0.0140659	0.999908	0.751434	-1.33079	180.144	239.734
Klf10	0.0357482	0.999908	0.748281	-1.3364	879.051	1174.76
Cenph	0.0522742	0.999908	0.745002	-1.34228	298.103	400.137
Lrrc3b	0.0542882	0.999908	0.742042	-1.34763	74.3532	100.201
Hs3st1	0.0475973	0.999908	0.741805	-1.34806	174.224	234.865
Kcne4	0.0457304	0.999908	0.741475	-1.34866	128.738	173.624
Arrdc1	0.0429846	0.999908	0.739348	-1.35254	128.993	174.469
Spa17	0.0528857	0.999908	0.737606	-1.35574	118.253	160.32
B9d1	0.0435703	0.999908	0.72831	-1.37304	113.744	156.175
Rps2	0.054052	0.999908	0.7277	-1.37419	10343.2	14213.5
C530005A16Rik	0.0298554	0.999908	0.725152	-1.37902	71.1074	98.0586
Mrpl22	0.0121216	0.999908	0.724629	-1.38002	196.982	271.839
Bambi-ps1	0.0398201	0.999908	0.723113	-1.38291	113.506	156.969
Hscb	0.0133919	0.999908	0.720337	-1.38824	103.437	143.595
Spata24	0.0532481	0.999908	0.717476	-1.39377	112.869	157.315
Gpr39	0.0100703	0.999908	0.716767	-1.39515	557.08	777.212
Tle6	0.0178776	0.999908	0.713266	-1.402	139.135	195.068
Hk2	0.0355419	0.999908	0.712369	-1.40377	143.96	202.087
Npcd	0.0335149	0.999908	0.709017	-1.4104	699.617	986.742
Nfkbiz	0.0447654	0.999908	0.704746	-1.41895	712.883	1011.54
Gm6402	0.0249544	0.999908	0.704562	-1.41932	104.226	147.931
Ly6g5b	0.0171762	0.999908	0.703054	-1.42237	187.631	266.88
Ndst3	0.040384	0.999908	0.697371	-1.43396	96.4321	138.28
Cdh19	0.0354554	0.999908	0.694976	-1.4389	53.2628	76.6398
Htatip2	0.00451606	0.999908	0.694367	-1.44016	80.8294	116.407
Rgs16	0.0437819	0.999908	0.689301	-1.45075	429.468	623.049
Atp6v0c	0.0231082	0.999908	0.680314	-1.46991	5342.95	7853.66
AA388235	0.0285868	0.999908	0.678664	-1.47348	243.448	358.717
Zfp808	0.00465158	0.999908	0.670721	-1.49093	106.52	158.814
1500015A07Rik	0.0136931	0.999908	0.670323	-1.49182	71.8596	107.201
Bmf	0.00219297	0.999908	0.666914	-1.49944	167.022	250.439
Fhl4	0.0528227	0.999908	0.665547	-1.50252	42.0291	63.1497
En1	0.0241408	0.999908	0.659034	-1.51737	78.7504	119.494
Gm15559	0.0328851	0.999908	0.658186	-1.51933	73.3704	111.474
AI429214	0.032749	0.999908	0.657106	-1.52182	50.2238	76.4319
Icam5	0.0230047	0.999908	0.656587	-1.52303	55.9993	85.2885
Fcer1g	0.0512381	0.999908	0.644803	-1.55086	39.3008	60.95
Pxmp2	0.0429234	0.999908	0.64097	-1.56013	52.1601	81.3768
Maff	0.0411977	0.999908	0.640209	-1.56199	522.158	815.606
Hpgd	0.0532212	0.999908	0.639894	-1.56276	52.7566	82.446
Gpr150	0.0383671	0.999908	0.62695	-1.59502	32.6219	52.0327
Ptch2	0.0523737	0.999908	0.621742	-1.60838	39.7175	63.881
Rpp25	0.0014535	0.999908	0.618786	-1.61607	103.088	166.598
Fermt3	0.0219226	0.999908	0.616186	-1.62289	65.5922	106.449
Acat3	0.0108102	0.999908	0.608698	-1.64285	35.5151	58.346
D630023F18Rik	0.00822748	0.999908	0.602156	-1.6607	78.3311	130.084
Tnfrsf26	0.0384305	0.999908	0.597935	-1.67242	23.8445	39.8781
Mfsd2a	0.0344967	0.999908	0.581813	-1.71877	6187.79	10635.4
Oasl2	0.0395738	0.999908	0.581473	-1.71977	78.9713	135.813
Btg3	0.0421638	0.999908	0.578687	-1.72805	191.284	330.547
Pdlim3	0.0462917	0.999908	0.573804	-1.74276	21.8845	38.1394
Galnt6	0.00202085	0.999908	0.573667	-1.74317	253.691	442.227
Gm20517	0.0229855	0.999908	0.572615	-1.74637	105.692	184.578
Bdnf	0.0495724	0.999908	0.570556	-1.75268	27.5922	48.3602
Rps28	0.000406379	0.999908	0.5686	-1.7587	167.421	294.444
Macroh2a3	0.0256612	0.999908	0.557991	-1.79214	22.3172	39.9955
Myl4	0.020103	0.999908	0.555552	-1.80001	27.5611	49.6103
Cnih3	0.00510152	0.999908	0.545135	-1.83441	253.576	465.161
Cd36	0.021325	0.999908	0.542789	-1.84234	13.6796	25.2024
Gm10409	0.0421017	0.999908	0.541703	-1.84603	32.0323	59.1327
4922502N22Rik	0.0340845	0.999908	0.540563	-1.84992	18.1156	33.5126
Gm11734	0.0434616	0.999908	0.536929	-1.86244	12.5662	23.4039
Vrk2	0.0021688	0.999908	0.532476	-1.87802	65.1675	122.386
Kcnmb4os1	0.0532167	0.999908	0.531554	-1.88128	24.7538	46.5688
3300002I08Rik	0.0198199	0.999908	0.511035	-1.95681	18.8859	36.9561
Rsad2	0.0192026	0.999908	0.511028	-1.95684	46.244	90.4921
Pcdha1	0.0408832	0.999908	0.509307	-1.96345	33.6115	65.9946
Iigp1	0.00471353	0.999908	0.487777	-2.05012	29.712	60.9132
Rn7s2	0.0239003	0.999908	0.484879	-2.06237	22.7403	46.8989
Rn7s1	0.0239003	0.999908	0.484879	-2.06237	22.7403	46.8989
Pkp2	0.0453554	0.999908	0.468434	-2.13477	12.9296	27.6017
Apof	0.0282014	0.999908	0.467621	-2.13848	13.7299	29.3612
Sp100	0.00972712	0.999908	0.461362	-2.1675	38.1241	82.6339
Gdf15	0.0121828	0.999908	0.449597	-2.22422	20.3324	45.2237
Jakmip3	0.003687	0.999908	0.447179	-2.23624	13.1325	29.3675
Nkx6-1	0.0226303	0.999908	0.443718	-2.25368	13.4534	30.3196
Gbp10	0.0167898	0.999908	0.443707	-2.25374	25.5331	57.545
Sp140	0.0300547	0.999908	0.442415	-2.26032	15.4452	34.9111
Alkbh3os1	0.0532213	0.999908	0.438847	-2.2787	8.99222	20.4906
Cxcl10	0.0310461	0.999908	0.422107	-2.36907	10.59	25.0883
Cysltr1	0.0132062	0.999908	0.412311	-2.42535	13.8477	33.5856
Cd160	0.0409	0.999908	0.409733	-2.44061	11.2419	27.4371
6720473M11Rik	0.00405888	0.999908	0.409101	-2.44439	145.974	356.817
Oas2	0.0346952	0.999908	0.404372	-2.47297	8.34494	20.6368
Vil1	0.00941567	0.999908	0.394571	-2.5344	17.922	45.4216
Vwa3b	0.0278645	0.999908	0.390993	-2.55759	7.70567	19.7079
Drd1	0.0456266	0.999908	0.390702	-2.55949	6.45638	16.5251
Meig1	0.0156253	0.999908	0.389481	-2.56752	12.4412	31.9431
Gm11627	0.0138749	0.999908	0.318214	-3.14254	4.36324	13.7117
Xrra1	0.0422162	0.999908	0.29783	-3.35762	4.85347	16.2961
Chac1	0.00814503	0.999908	0.280045	-3.57086	9.11948	32.5644
Arhgap9	0.00733852	0.999908	0.279032	-3.58382	6.20781	22.2477
H2-L	0.0521732	0.999908	0.249229	-4.01238	6.64776	26.6733
H2-Eb1	1.34297e-05	0.20945	0.205398	-4.86859	6.83437	33.2737
Imp3	0.00716264	0.999908	0.173147	-5.77542	874.398	5050.02
Snupn	0.00698227	0.999908	0.171418	-5.8337	325.093	1896.49
Gm48551	0.0269517	0.999908	0.0734315	-13.6181	5.57943	75.9814
Snx33	0.00255753	0.999908	0.0663796	-15.0649	735.092	11074.1

## Sheet: O4
Gene symbol	P-value (2a OKO-O4 vs. 2a fl/fl-O4)	FDR step up (2a OKO-O4 vs. 2a fl/fl-O4)	Ratio (2a OKO-O4 vs. 2a fl/fl-O4)	Fold change (2a OKO-O4 vs. 2a fl/fl-O4)	LSMean(2a OKO-O4) (2a OKO-O4 vs. 2a fl/fl-O4)	LSMean(2a fl/fl-O4) (2a OKO-O4 vs. 2a fl/fl-O4)
1190005I06Rik	0.000156352	0.999513	26.2769	26.2769	35.1391	1.33726
Gm8801	0.00535548	0.999513	21.2315	21.2315	153.732	7.24076
H2-T10	0.00446917	0.999513	7.0403	7.0403	98.8282	14.0375
Mylk3	0.00085887	0.999513	6.52499	6.52499	19.0285	2.91625
Fam166c	0.00622094	0.999513	5.67199	5.67199	10.8749	1.91729
Gm4544	0.0119276	0.999513	4.02526	4.02526	10.6924	2.65632
Igfn1	0.0205379	0.999513	3.57568	3.57568	23.0854	6.45624
Aox3	0.0132182	0.999513	3.39942	3.39942	14.3764	4.22907
Gm6654	0.0035495	0.999513	3.32334	3.32334	30.5244	9.18486
A430018G15Rik	0.000925122	0.999513	3.11202	3.11202	49.135	15.7888
Tm6sf2	0.0318214	0.999513	3.00298	3.00298	17.0362	5.6731
Ldhal6b	0.0341382	0.999513	2.90734	2.90734	17.2471	5.93228
Gm7467	0.0375708	0.999513	2.86454	2.86454	11.5039	4.01599
Gm9828	0.0253255	0.999513	2.79512	2.79512	14.1102	5.04815
Gm30789	0.0159879	0.999513	2.79277	2.79277	22.1094	7.91665
Nppa	0.0458781	0.999513	2.78248	2.78248	15.477	5.5623
H2-Aa	0.0124483	0.999513	2.74985	2.74985	66.6501	24.2377
Ttll6	0.0522833	0.999513	2.60743	2.60743	38.4695	14.7538
A230083G16Rik	0.0250198	0.999513	2.5955	2.5955	15.5264	5.98203
4930470G03Rik	0.0429409	0.999513	2.58697	2.58697	26.0521	10.0705
Oacyl	0.00434423	0.999513	2.43428	2.43428	33.0148	13.5624
Hs3st3a1	0.0315977	0.999513	2.4301	2.4301	22.1888	9.13081
Gm1043	0.0430197	0.999513	2.42894	2.42894	59.1285	24.3433
H2-Ab1	0.00334213	0.999513	2.41535	2.41535	403.292	166.97
AA387883	0.0184916	0.999513	2.38631	2.38631	30.7498	12.886
Zfa-ps	0.0166908	0.999513	2.30101	2.30101	26.8355	11.6625
Shoc1	0.0251051	0.999513	2.2431	2.2431	21.6089	9.63347
Lrrc9	0.000590286	0.999513	2.21503	2.21503	37.6155	16.982
Gm52688	0.0437382	0.999513	2.17692	2.17692	22.4827	10.3277
Spata18	0.0268136	0.999513	2.15095	2.15095	49.8293	23.1662
Tagap	0.015731	0.999513	2.14	2.14	75.2463	35.1618
Pabpc1l	0.0414812	0.999513	2.11644	2.11644	29.1754	13.7851
4931422A03Rik	0.00655953	0.999513	2.08392	2.08392	33.3946	16.0249
Asb2	0.0333705	0.999513	2.02037	2.02037	41.8688	20.7233
Gm36356	0.02444	0.999513	2.01555	2.01555	26.7212	13.2575
Dhrs13os	0.000723776	0.999513	2.00208	2.00208	49.2323	24.5906
Gata3	0.0340174	0.999513	1.98397	1.98397	28.1619	14.1948
Htr4	0.0190198	0.999513	1.97571	1.97571	32.2855	16.3413
Gm42107	0.0366336	0.999513	1.94348	1.94348	37.4744	19.2821
Klc3	0.032211	0.999513	1.93491	1.93491	78.8856	40.7696
Dnah17	0.0144756	0.999513	1.91067	1.91067	71.1943	37.2615
Uckl1os	0.0304446	0.999513	1.8856	1.8856	69.6374	36.9311
Cfap44	0.00789855	0.999513	1.87756	1.87756	203.709	108.497
D130040H23Rik	0.00544065	0.999513	1.84854	1.84854	251.159	135.869
Hnrnpa1l2-ps2	0.0337515	0.999513	1.83237	1.83237	27.8757	15.2129
Dlx6os1	0.0274712	0.999513	1.80168	1.80168	66.3212	36.8107
Nrk	0.0381018	0.999513	1.77906	1.77906	41.1105	23.108
B230217O12Rik	0.00962592	0.999513	1.75876	1.75876	63.589	36.1556
Mir124-2hg	0.0421215	0.999513	1.73987	1.73987	29.4454	16.9238
Marveld3	0.0120246	0.999513	1.72007	1.72007	37.5892	21.8532
Gpr26	0.043635	0.999513	1.70798	1.70798	43.4747	25.4538
Zfp648	0.0487736	0.999513	1.69032	1.69032	66.9663	39.6174
Tfap2b	0.0304683	0.999513	1.68846	1.68846	40.4435	23.9529
1700018L02Rik	0.0305506	0.999513	1.68761	1.68761	61.3816	36.3719
A930013F10Rik	0.0237806	0.999513	1.68317	1.68317	391.306	232.482
Card11	0.0524086	0.999513	1.67802	1.67802	29.6856	17.6909
Gm16576	0.0454497	0.999513	1.67374	1.67374	34.2854	20.4842
Lgals4	0.0351139	0.999513	1.66715	1.66715	64.5873	38.7412
Tnfsf13	0.0084324	0.999513	1.64152	1.64152	105.494	64.266
Gm28042	0.0333827	0.999513	1.61341	1.61341	588.498	364.753
6430503K07Rik	0.0288977	0.999513	1.6	1.6	105.879	66.1743
Pcdhb8	0.00473474	0.999513	1.59517	1.59517	148.43	93.0494
Ppifos	0.0120594	0.999513	1.59358	1.59358	62.8307	39.4274
Zfp108	0.0171446	0.999513	1.58682	1.58682	132.985	83.8061
Hdhd3	0.00333108	0.999513	1.582	1.582	145.012	91.6643
Zfp599	0.0418471	0.999513	1.55601	1.55601	56.5656	36.3529
A630026N12Rik	0.0206851	0.999513	1.55286	1.55286	126.945	81.7486
Zfp119a	0.0353206	0.999513	1.55042	1.55042	158.275	102.085
Srp9	0.0171724	0.999513	1.53413	1.53413	1280.44	834.636
C1s1	0.0543285	0.999513	1.51755	1.51755	109.648	72.2531
AA386476	0.0278853	0.999513	1.51688	1.51688	113.383	74.7478
Fam83h	0.0430424	0.999513	1.50842	1.50842	47.047	31.1896
Bhlhe22	0.0424036	0.999513	1.49332	1.49332	268.7	179.935
Kcnh4	0.0134658	0.999513	1.49176	1.49176	159.341	106.814
B4galnt3	0.0291198	0.999513	1.47559	1.47559	58.3808	39.5644
Fmo5	0.0543131	0.999513	1.47002	1.47002	98.1063	66.7383
L3hypdh	0.0363874	0.999513	1.46225	1.46225	127.527	87.2127
Neu3	0.0240225	0.999513	1.45942	1.45942	93.5409	64.0947
Stk33	0.0125173	0.999513	1.45282	1.45282	108.138	74.4332
Pnpla3	0.000232404	0.999513	1.44207	1.44207	630.633	437.311
Mfsd4a	0.00963933	0.999513	1.43851	1.43851	467.623	325.075
9430091E24Rik	0.0330935	0.999513	1.43699	1.43699	80.6525	56.1258
Cfap54	0.0489823	0.999513	1.43303	1.43303	394.023	274.959
Sdhaf3	0.0255142	0.999513	1.43251	1.43251	111.145	77.5872
Kcnk12	0.0483469	0.999513	1.42427	1.42427	82.7076	58.0702
Gm17484	0.0368084	0.999513	1.42004	1.42004	165.442	116.505
Zfp759	0.0282177	0.999513	1.41921	1.41921	180.167	126.949
Zfp526	0.0153527	0.999513	1.41917	1.41917	321.849	226.788
Gm10033	0.0248199	0.999513	1.41547	1.41547	358.496	253.27
Cracr2a	0.00985578	0.999513	1.41196	1.41196	235.846	167.034
Zfp729a	0.0331778	0.999513	1.41079	1.41079	1355.86	961.064
Hykk	0.0191726	0.999513	1.40917	1.40917	205.999	146.185
A030001D20Rik	0.0473146	0.999513	1.40551	1.40551	155.991	110.985
Podn	0.0473059	0.999513	1.40339	1.40339	244.969	174.555
Dpm1	0.000393547	0.999513	1.39454	1.39454	273.089	195.828
Zfp442	0.00297381	0.999513	1.38702	1.38702	630.631	454.667
Zfp52	0.00429792	0.999513	1.38514	1.38514	211.028	152.351
Pla2g3	0.00754502	0.999513	1.38273	1.38273	401.551	290.404
Acot6	0.028317	0.999513	1.37398	1.37398	170.194	123.869
Fgfbp3	0.0196152	0.999513	1.37151	1.37151	736.294	536.85
Naaladl2	0.0348494	0.999513	1.37081	1.37081	227.435	165.913
Nhlrc3	0.00215082	0.999513	1.36984	1.36984	273.016	199.305
Nadsyn1	0.00261647	0.999513	1.36867	1.36867	188.604	137.801
Abcc10	0.0013508	0.999513	1.36777	1.36777	896.353	655.338
Agbl3	0.0103424	0.999513	1.36744	1.36744	280.604	205.204
Prob1	0.00462744	0.999513	1.3668	1.3668	194.657	142.418
Zscan20	0.0174748	0.999513	1.36493	1.36493	316.769	232.077
Hinfp	0.0278824	0.999513	1.3562	1.3562	434.132	320.108
Ago2	0.0220225	0.999513	1.35074	1.35074	1986.03	1470.33
Epha3	0.0102494	0.999513	1.338	1.338	198.463	148.328
Atrip-trex1	0.0331813	0.999513	1.33444	1.33444	496.368	371.966
Wdcp	0.0289887	0.999513	1.32295	1.32295	242.002	182.926
Zfp652	0.0332096	0.999513	1.3214	1.3214	1426.96	1079.88
Swt1	0.00913726	0.999513	1.31878	1.31878	479.001	363.214
Ido2	0.0509866	0.999513	1.31471	1.31471	159.976	121.682
Ints6	0.0114157	0.999513	1.31397	1.31397	1473.49	1121.4
Ccdc39	0.0264105	0.999513	1.30984	1.30984	363.225	277.306
Uggt2	0.0226178	0.999513	1.30976	1.30976	2366.27	1806.64
Pigw	0.030509	0.999513	1.30266	1.30266	195.292	149.917
Adgb	0.0516996	0.999513	1.29383	1.29383	176.47	136.394
Fastkd5	0.0237957	0.999513	1.29057	1.29057	403.02	312.28
Mmut	0.0165771	0.999513	1.28426	1.28426	1888.44	1470.45
Zkscan2	0.039201	0.999513	1.28276	1.28276	2000.97	1559.9
Lrrc56	0.0500586	0.999513	1.28059	1.28059	156.006	121.823
Amigo1	0.0464547	0.999513	1.27751	1.27751	284.553	222.741
Ttf1	0.0223776	0.999513	1.27398	1.27398	629.149	493.844
Scd1	0.00927724	0.999513	1.27376	1.27376	6597.11	5179.24
Xk	0.0313114	0.999513	1.27359	1.27359	489.213	384.121
Slc2a4rg-ps	0.0414572	0.999513	1.27122	1.27122	338.061	265.933
Mpp7	0.0192298	0.999513	1.27097	1.27097	468.389	368.529
Paqr3	0.0462435	0.999513	1.26944	1.26944	406.119	319.919
Mfsd4b4	0.0154648	0.999513	1.26772	1.26772	323.882	255.483
Zfp324	0.0334277	0.999513	1.26277	1.26277	553.253	438.126
Adora2b	0.0296185	0.999513	1.26157	1.26157	656.074	520.047
Aopep	0.00184686	0.999513	1.26081	1.26081	689.005	546.477
Pcdhb22	0.0378959	0.999513	1.2601	1.2601	514.883	408.606
Zfp866	0.027582	0.999513	1.25445	1.25445	1940.3	1546.73
Ntn4	0.030342	0.999513	1.25064	1.25064	449.378	359.319
2900052L18Rik	0.0461085	0.999513	1.24741	1.24741	429.116	344.005
Haus8	0.0226347	0.999513	0.801061	-1.24834	321.591	401.457
Ccdc58	0.0326113	0.999513	0.799202	-1.25125	288.616	361.131
Adra1b	0.0143665	0.999513	0.799086	-1.25143	242.41	303.359
Phlda3	0.000838336	0.999513	0.798326	-1.25262	915.105	1146.28
Ramp2	0.0277238	0.999513	0.797094	-1.25456	1126.13	1412.79
Caly	0.0294942	0.999513	0.792014	-1.2626	685.583	865.62
Rpa2	0.00597781	0.999513	0.78797	-1.26908	604.693	767.407
Mcm5	0.0536735	0.999513	0.787915	-1.26917	1749.44	2220.34
Supt3	0.00335097	0.999513	0.787873	-1.26924	391.897	497.411
Cdc42ep3	0.0182953	0.999513	0.787567	-1.26973	526.549	668.578
Trappc2l	0.0341182	0.999513	0.78719	-1.27034	545.622	693.126
Dusp8	0.00315056	0.999513	0.787043	-1.27058	1609.84	2045.42
Aldh3b1	0.0502925	0.999513	0.786838	-1.27091	363.921	462.511
Fam174c	0.0496212	0.999513	0.786426	-1.27158	167.077	212.452
Plk3	0.0099148	0.999513	0.784674	-1.27441	355.196	452.667
Bend5	0.0275207	0.999513	0.780683	-1.28093	348.369	446.236
Zfp628	0.0139594	0.999513	0.77822	-1.28498	917.624	1179.13
Jun	0.00680432	0.999513	0.776428	-1.28795	10018.7	12903.6
Zfp583	0.054051	0.999513	0.773997	-1.292	158.95	205.363
Supt4a	0.0259068	0.999513	0.773801	-1.29232	335.266	433.272
Ccnb2	0.043441	0.999513	0.769858	-1.29894	581.328	755.11
Rmi2	0.0263309	0.999513	0.76832	-1.30154	198.272	258.06
Tmc6	0.0412519	0.999513	0.767803	-1.30242	236.859	308.489
B2m	0.0366727	0.999513	0.763594	-1.3096	2854.66	3738.44
Noct	0.000768766	0.999513	0.760908	-1.31422	396.042	520.486
Bola1	0.0432468	0.999513	0.759262	-1.31707	178.522	235.125
Tmem268	0.00741532	0.999513	0.756794	-1.32136	221.645	292.873
Nr4a1	0.0495819	0.999513	0.75483	-1.3248	4332.61	5739.85
Traip	0.0489519	0.999513	0.754592	-1.32522	225.497	298.833
Wdr54	0.0413671	0.999513	0.751485	-1.3307	118.651	157.889
Mgst3	0.0426156	0.999513	0.7504	-1.33262	268.797	358.205
Tmem106a	0.0327924	0.999513	0.746534	-1.33952	86.8818	116.38
Apod	0.00636784	0.999513	0.743823	-1.34441	1278.03	1718.2
Cenpm	0.0192245	0.999513	0.741921	-1.34785	172.644	232.699
Tap1	0.0386432	0.999513	0.740744	-1.34999	303.826	410.164
Tppp3	0.0471522	0.999513	0.736881	-1.35707	250.815	340.374
Spry2	0.0338493	0.999513	0.736202	-1.35832	2344.11	3184.06
Frs3	0.0035169	0.999513	0.735455	-1.3597	365.315	496.72
Fxyd7	0.00848183	0.999513	0.733189	-1.3639	197.762	269.729
Mvp	0.021241	0.999513	0.730819	-1.36833	254.08	347.665
Serp2	0.00459215	0.999513	0.727632	-1.37432	308.071	423.389
Ror2	0.0521518	0.999513	0.725617	-1.37814	316.724	436.489
1600020E01Rik	0.035242	0.999513	0.725361	-1.37862	86.9728	119.903
Prss35	0.0391521	0.999513	0.724663	-1.37995	214.977	296.657
Klf11	0.03939	0.999513	0.724405	-1.38044	789.705	1090.14
Lrrc3b	0.0471962	0.999513	0.723145	-1.38285	57.1821	79.0741
Ifi27	0.0265124	0.999513	0.720473	-1.38798	340.248	472.256
Kifbp	0.0455638	0.999513	0.716959	-1.39478	4217.12	5881.96
Tlr2	0.0290619	0.999513	0.716566	-1.39554	181.089	252.718
Bmf	0.00907627	0.999513	0.714187	-1.40019	279.735	391.683
Gpr39	0.00993161	0.999513	0.713746	-1.40106	427.773	599.334
Pced1b	0.010816	0.999513	0.713418	-1.4017	137.689	192.999
Rps2	0.0403046	0.999513	0.712991	-1.40254	15278.2	21428.3
Mzf1	0.0114823	0.999513	0.711855	-1.40478	104.506	146.808
Tpm2	0.0253939	0.999513	0.710049	-1.40835	278.144	391.725
Kcnip2	0.0012685	0.999513	0.70803	-1.41237	440.123	621.616
H2-T22	0.0163512	0.999513	0.707642	-1.41314	554.822	784.043
Dusp10	0.0241183	0.999513	0.704822	-1.4188	232.971	330.539
A230070E04Rik	0.0414921	0.999513	0.702926	-1.42262	131.031	186.408
Mettl15	0.00062964	0.999513	0.696803	-1.43513	174.914	251.023
Ppp3r2	0.0411373	0.999513	0.694897	-1.43906	70.6353	101.649
Nog	0.00457636	0.999513	0.69167	-1.44578	255.817	369.854
Acer2	0.0193565	0.999513	0.686861	-1.4559	195.25	284.265
Galnt6	0.0331544	0.999513	0.682212	-1.46582	340.44	499.025
Htatip2	0.00229295	0.999513	0.681446	-1.46747	100.893	148.057
Efna1	0.0231114	0.999513	0.679881	-1.47084	414.572	609.771
Tlr4	0.0441489	0.999513	0.677751	-1.47547	72.7351	107.318
Cdca5	0.0168497	0.999513	0.67553	-1.48032	200.276	296.472
Atp6v0c	0.0192881	0.999513	0.672524	-1.48694	6574.95	9776.53
Csrnp1	0.020487	0.999513	0.667743	-1.49758	588.481	881.3
Gm7334	0.0197167	0.999513	0.664905	-1.50397	314.307	472.709
Slc7a7	0.0158021	0.999513	0.66278	-1.5088	87.1696	131.521
Ifitm3	0.0462024	0.999513	0.660315	-1.51443	496.037	751.212
Wnt10a	0.0428244	0.999513	0.657586	-1.52071	45.1427	68.6492
Tubb6	0.0338938	0.999513	0.655947	-1.52451	420.905	641.676
Gm15760	0.00756554	0.999513	0.654826	-1.52712	98.8358	150.935
Kcnrg	0.0149741	0.999513	0.652509	-1.53255	51.5436	78.993
Marchf3	0.0333235	0.999513	0.648794	-1.54132	39.8126	61.364
Foxs1	0.0238991	0.999513	0.648787	-1.54134	60.8257	93.753
Gm28043	0.0263162	0.999513	0.648205	-1.54272	493.682	761.614
Pim1	0.0383404	0.999513	0.646266	-1.54735	352.742	545.815
Rps18	0.0502865	0.999513	0.645362	-1.54952	4785.17	7414.71
Rpp25	0.00441727	0.999513	0.645052	-1.55026	94.3079	146.202
Crym	0.020514	0.999513	0.630586	-1.58583	57.3332	90.9205
Nupr1	0.0457215	0.999513	0.620371	-1.61194	100.249	161.595
Gmnn	0.00174273	0.999513	0.6178	-1.61865	181.911	294.45
Pla2g4e	0.041975	0.999513	0.615258	-1.62533	26.9417	43.7892
Lrrc70	0.035913	0.999513	0.609622	-1.64036	28.7388	47.142
Ier3	0.00939437	0.999513	0.605199	-1.65235	617.745	1020.73
Cnbd2	0.00153872	0.999513	0.6045	-1.65426	197.984	327.516
Arg2	0.0439573	0.999513	0.602694	-1.65922	25.5613	42.4117
Papln	0.00457524	0.999513	0.598998	-1.66946	37.995	63.431
Rem2	0.0072312	0.999513	0.598949	-1.66959	78.5497	131.146
Snhg10	0.0113488	0.999513	0.592986	-1.68638	44.7617	75.4853
6330420H09Rik	0.0522517	0.999513	0.589839	-1.69538	27.5568	46.7192
Grrp1	0.0300854	0.999513	0.584529	-1.71078	109.306	186.999
Tgif1	0.0115025	0.999513	0.583924	-1.71255	111.12	190.298
Kbtbd6	0.0113	0.999513	0.577259	-1.73232	48.2286	83.5475
Cnih3	0.0106885	0.999513	0.574698	-1.74004	264.424	460.11
Dhx58	0.0324942	0.999513	0.574003	-1.74215	33.2422	57.9128
Rnf223	0.0402118	0.999513	0.572387	-1.74707	17.9686	31.3923
Mal	0.0279153	0.999513	0.567995	-1.76058	1083.28	1907.2
Sp5	0.0424123	0.999513	0.562728	-1.77706	45.2349	80.3851
Irx6	0.0202333	0.999513	0.562043	-1.77922	43.128	76.7344
Npcd	0.000363172	0.999513	0.561772	-1.78008	709.016	1262.11
Ifi44	0.0203853	0.999513	0.558443	-1.79069	36.1184	64.677
Cdr1os	0.0415935	0.999513	0.550446	-1.81671	19.9111	36.1727
Mirg	0.0390357	0.999513	0.549768	-1.81895	16.0986	29.2826
Irf7	0.0431802	0.999513	0.546703	-1.82915	57.455	105.094
Mbnl3	0.0471286	0.999513	0.544191	-1.83759	28.3824	52.1553
Capn6	0.0178977	0.999513	0.537634	-1.86	151.955	282.636
Gm27021	0.0416215	0.999513	0.536011	-1.86563	33.5341	62.5624
Gm19554	0.0244545	0.999513	0.531307	-1.88215	28.0199	52.7377
Gm3005	0.0416087	0.999513	0.513459	-1.94758	17.888	34.8383
Il4i1	0.0141949	0.999513	0.509448	-1.96291	21.1762	41.567
AY358078	0.0168401	0.999513	0.503967	-1.98426	19.2292	38.1556
Gpr179	0.00182698	0.999513	0.496361	-2.01466	38.6551	77.877
Cxcl1	0.0237812	0.999513	0.48524	-2.06084	73.4677	151.405
Rbks	0.0346389	0.999513	0.48445	-2.0642	25.1497	51.9139
Mill2	0.0120063	0.999513	0.48231	-2.07335	17.2979	35.8647
Btbd18	0.0396176	0.999513	0.479537	-2.08535	25.1947	52.5397
Cpa2	0.010902	0.999513	0.477899	-2.09249	14.5866	30.5224
Adgrg3	0.0403477	0.999513	0.474444	-2.10773	16.6067	35.0025
Oasl2	0.00431526	0.999513	0.470514	-2.12534	75.6112	160.699
Gm2885	0.0273168	0.999513	0.467118	-2.14079	20.2509	43.3529
Gm26604	0.0155617	0.999513	0.464729	-2.15179	12.7006	27.329
Gm40733	0.0422276	0.999513	0.464071	-2.15484	13.5398	29.1761
Gm10244	0.0477102	0.999513	0.461053	-2.16895	8.51935	18.478
Dalir	0.0104871	0.999513	0.45738	-2.18636	12.5984	27.5446
Cfb	0.0293772	0.999513	0.455217	-2.19675	21.5491	47.338
Myo1g	0.0421532	0.999513	0.44676	-2.23834	25.4196	56.8977
Pdlim3	0.00506426	0.999513	0.444799	-2.24821	16.9453	38.0965
Pip5kl1	0.00578631	0.999513	0.44433	-2.25058	12.3701	27.8399
Ifit1	0.0356265	0.999513	0.440359	-2.27088	21.9769	49.9068
Ntsr1	0.0157372	0.999513	0.436933	-2.28868	15.2318	34.8609
Psmb9	0.0180695	0.999513	0.434105	-2.30359	16.198	37.3135
3110039M20Rik	0.0284201	0.999513	0.431775	-2.31602	7.97024	18.4592
Tnfsf13b	0.0443002	0.999513	0.429008	-2.33096	6.28339	14.6463
Ifit3b	0.0130658	0.999513	0.420886	-2.37594	17.2272	40.9307
Ltb4r2	0.0448409	0.999513	0.414824	-2.41066	4.61498	11.1252
Ubap1l	0.00543979	0.999513	0.399843	-2.50098	12.6091	31.5352
Il15	0.0074155	0.999513	0.394131	-2.53722	11.6161	29.4726
Endou	0.00902553	0.999513	0.393757	-2.53964	7.36986	18.7168
Pmaip1	0.0161067	0.999513	0.381428	-2.62173	55.224	144.782
Gm19378	0.0504978	0.999513	0.377036	-2.65227	3.55037	9.41652
6720473M11Rik	0.00160732	0.999513	0.367432	-2.72159	61.181	166.51
5430440P10Rik	0.0244431	0.999513	0.360281	-2.77561	5.75719	15.9797
Cfap157	0.0109004	0.999513	0.350422	-2.8537	6.07813	17.3452
Avp	0.031454	0.999513	0.345281	-2.89619	13.3339	38.6175
Shisal2b	0.0306271	0.999513	0.343635	-2.91007	6.02517	17.5336
Acy3	1.38165e-05	0.215482	0.310345	-3.22222	14.8566	47.8712
Skor1	0.0147081	0.999513	0.291276	-3.43317	5.40826	18.5675
Stac	0.00157507	0.999513	0.270672	-3.6945	4.39508	16.2376
Bst1	0.0152182	0.999513	0.254887	-3.92331	4.63985	18.2036
Hp	0.0255264	0.999513	0.246887	-4.05044	4.12659	16.7145
Snupn	0.0271123	0.999513	0.235869	-4.23964	482.869	2047.19
Imp3	0.0264573	0.999513	0.235237	-4.25102	1347.25	5727.18
0610009E02Rik	0.00774213	0.999513	0.0761003	-13.1406	9.46392	124.361
Snx33	0.00287413	0.999513	0.0685272	-14.5927	687.612	10034.1
