# Supplementary material for: Deficiency in the omega-3 lysolipid transporter Mfsd2a leads to aberrant oligodendrocyte lineage development and hypomyelination
Source: J Clin Invest. 2023 Jun 15;133(12):e164118. doi: 10.1172/JCI164118 (PMC10266779; doi:10.1172/JCI164118)
Supplement: Supporting data values [file jci-133-164118-s028.xlsx]

## Sheet: Fig 1A
Fig 1A. Postnatal day 8 (P8) mouse brain weights of 2afl/fl and 2aOKO mice pups
2afl/fl (mg)	2aOKO (mg)
272	251
270	273
271	265
266	238
247	248
267	230
256	256

## Sheet: Fig 1E
Fig 1E. MBP fluorescence intensity percentage of 2afl/fl and 2aOKO mice pups
2afl/fl (%)	2aOKO (%)
100	22.6049
96.8225	36.2658
100	35.6566
101.589	26.1718
	23.2977

## Sheet: Fig 1F
Fig 1F. MAG fluorescence intensity percentage of 2afl/fl and 2aOKO mice pups
2afl/fl (%)	2aOKO (%)
100	15.996
101.691	13.3107
100	64.7417
	50.5015

## Sheet: Fig 1G
Fig 1G. CNPase fluorescence intensity percentage of 2afl/fl and 2aOKO mice pups
2afl/fl (%)	2aOKO (%)
100	8.21119
112.553	8.78546
90.2979	34.9788
	44.3481

## Sheet: Fig 1I
Fig 1I. Graphical representation of the g-ratio of individual fibers in relation to axon diameter of 2afl/fl and 2aOKO mice pups
2afl/fl	2afl/fl	2aOKO	2aOKO
axon diameter (µm)	g-ratio	axon diameter (µm)	g-ratio
0.092053	0.289022	0.261066	0.567038
0.106366	0.324376	0.266482	0.631312
0.191501	0.479269	0.267269	0.537043
0.208533	0.591138	0.271996	0.613035
0.239662	0.539149	0.273844	0.459501
0.240341	0.551553	0.275781	0.570889
0.244375	0.487829	0.275984	0.600501
0.245073	0.491943	0.278157	0.582445
0.245705	0.5136	0.278359	0.523039
0.250367	0.632986	0.295114	0.581734
0.251233	0.462276	0.300149	0.595895
0.259289	0.603075	0.303167	0.598508
0.264386	0.53523	0.305331	0.605491
0.284735	0.570744	0.309205	0.608627
0.293221	0.648644	0.314282	0.622034
0.299323	0.612642	0.315395	0.621362
0.305507	0.576207	0.319279	0.678128
0.306496	0.59464	0.322031	0.618778
0.307432	0.538831	0.322856	0.640579
0.309945	0.512343	0.323636	0.55128
0.31229	0.581239	0.32755	0.708945
0.313505	0.592972	0.328532	0.657331
0.313604	0.52326	0.331757	0.646016
0.315134	0.599622	0.333315	0.586469
0.318076	0.512578	0.334908	0.521788
0.321521	0.560494	0.335493	0.614347
0.325121	0.688223	0.33666	0.601111
0.32536	0.600769	0.338444	0.660461
0.329884	0.604075	0.341698	0.634238
0.332134	0.601966	0.344799	0.61676
0.332181	0.602368	0.352155	0.644727
0.332298	0.60619	0.360061	0.631243
0.333161	0.537597	0.361226	0.67895
0.334021	0.566601	0.361342	0.64372
0.335759	0.616704	0.361574	0.609346
0.335828	0.579853	0.363121	0.641675
0.337212	0.494111	0.364391	0.620964
0.337419	0.712889	0.365083	0.625771
0.33962	0.638558	0.367187	0.661082
0.341238	0.668536	0.368367	0.663
0.344812	0.627888	0.370793	0.625138
0.344835	0.539131	0.373127	0.659333
0.345868	0.568666	0.37354	0.638729
0.349883	0.60843	0.380156	0.766945
0.351808	0.577493	0.380156	0.652557
0.353216	0.627023	0.380782	0.631305
0.353634	0.693872	0.381957	0.6768
0.360458	0.598052	0.382213	0.66702
0.363929	0.595515	0.38778	0.641377
0.36395	0.639785	0.388754	0.628028
0.364483	0.683257	0.390013	0.62185
0.364972	0.669696	0.393481	0.65563
0.370521	0.646598	0.393552	0.672854
0.371107	0.556022	0.393623	0.595886
0.374542	0.573867	0.394085	0.587728
0.379359	0.734174	0.396883	0.704692
0.379686	0.648229	0.398925	0.673099
0.381826	0.647879	0.403498	0.683616
0.382191	0.629378	0.405196	0.610424
0.384842	0.670892	0.40561	0.683604
0.385607	0.654989	0.407642	0.699889
0.391538	0.633033	0.40826	0.711196
0.396306	0.597083	0.408535	0.696409
0.396364	0.66162	0.409665	0.708139
0.40059	0.736947	0.410075	0.610363
0.400784	0.562252	0.413239	0.630006
0.401422	0.584003	0.413442	0.615194
0.402098	0.630548	0.414626	0.673291
0.402426	0.600929	0.414863	0.676827
0.403177	0.624575	0.415032	0.699914
0.406111	0.644182	0.417924	0.682919
0.407466	0.542926	0.425299	0.68487
0.414059	0.73537	0.426319	0.612804
0.415257	0.615987	0.426483	0.708061
0.417009	0.64317	0.428187	0.669692
0.420678	0.681792	0.428416	0.632208
0.427012	0.611839	0.429265	0.782521
0.429314	0.76614	0.430536	0.583345
0.430541	0.723908	0.431543	0.615801
0.431639	0.662549	0.435678	0.625323
0.43295	0.613298	0.437795	0.593496
0.43579	0.613864	0.439072	0.643217
0.437691	0.633681	0.439678	0.607448
0.439143	0.650377	0.440028	0.721251
0.44422	0.657232	0.440982	0.665376
0.444307	0.651738	0.444273	0.593702
0.445859	0.5653	0.446098	0.639548
0.449948	0.645687	0.446381	0.68353
0.453503	0.584344	0.447477	0.644651
0.456267	0.632916	0.448478	0.617461
0.4606	0.623529	0.450597	0.660768
0.461206	0.748357	0.4532	0.6843
0.46208	0.71996	0.453509	0.658106
0.464442	0.693112	0.455451	0.681537
0.467705	0.648591	0.457445	0.679273
0.468634	0.613499	0.459766	0.684617
0.479033	0.684387	0.460101	0.681803
0.486985	0.668941	0.462379	0.729375
0.488449	0.67823	0.462924	0.693808
0.489591	0.627744	0.465188	0.69671
0.493632	0.684704	0.467979	0.696102
0.496188	0.650242	0.468099	0.727384
0.496485	0.621932	0.468308	0.719659
0.496954	0.684971	0.468548	0.763798
0.499989	0.660131	0.468607	0.708755
0.504778	0.706185	0.468667	0.560125
0.504931	0.588323	0.469742	0.715286
0.50622	0.654688	0.472299	0.643708
0.507246	0.680515	0.472744	0.715129
0.507354	0.642192	0.472744	0.7202
0.510966	0.716334	0.476697	0.689725
0.513102	0.699254	0.478135	0.609883
0.51523	0.711974	0.478194	0.650111
0.517365	0.632814	0.481463	0.713666
0.517814	0.605903	0.482799	0.798194
0.52484	0.669977	0.486099	0.668979
0.525154	0.658924	0.487246	0.589404
0.526619	0.618931	0.489598	0.676276
0.527171	0.68205	0.489712	0.604664
0.53015	0.669393	0.490341	0.762124
0.537823	0.680235	0.491767	0.694924
0.537866	0.647261	0.493757	0.685263
0.538818	0.72635	0.496755	0.762981
0.540141	0.613762	0.498022	0.737566
0.5405	0.692325	0.498303	0.754377
0.543878	0.752156	0.499566	0.660875
0.544035	0.652458	0.500183	0.616143
0.549103	0.748055	0.501134	0.642866
0.549979	0.720295	0.501386	0.712146
0.550641	0.692899	0.502139	0.778941
0.551768	0.665325	0.503921	0.747233
0.555566	0.702082	0.504366	0.664534
0.55604	0.577248	0.505226	0.732819
0.558024	0.683908	0.506251	0.699471
0.558727	0.690073	0.507052	0.738607
0.558894	0.644235	0.507135	0.76005
0.559255	0.732142	0.509505	0.691201
0.561885	0.652454	0.510439	0.688382
0.562823	0.695814	0.510521	0.716537
0.570056	0.698993	0.513285	0.691355
0.570628	0.669875	0.514021	0.739942
0.572474	0.614143	0.515762	0.738469
0.572745	0.671705	0.51587	0.659586
0.573277	0.66373	0.520815	0.756219
0.574612	0.752816	0.522185	0.632786
0.587235	0.705905	0.522373	0.741739
0.594328	0.739073	0.522882	0.682665
0.599696	0.766863	0.52438	0.648856
0.601647	0.694164	0.52446	0.725417
0.605657	0.681722	0.525154	0.692635
0.608801	0.696986	0.526486	0.683306
0.61151	0.718232	0.528954	0.747221
0.614472	0.62717	0.529219	0.72255
0.614712	0.70291	0.530461	0.649339
0.615267	0.788293	0.532359	0.737126
0.615482	0.592915	0.536265	0.76191
0.615834	0.612008	0.538324	0.742164
0.616477	0.713437	0.540298	0.700038
0.620129	0.724344	0.544404	0.710516
0.622609	0.722261	0.544507	0.693972
0.623249	0.740638	0.544842	0.720358
0.625796	0.718664	0.549577	0.771573
0.626961	0.670811	0.550086	0.748737
0.631192	0.6746	0.550773	0.785071
0.632199	0.701427	0.551815	0.670429
0.636493	0.76548	0.554954	0.674086
0.638538	0.697554	0.555181	0.686943
0.6421	0.648857	0.555231	0.710445
0.647576	0.741677	0.555836	0.686082
0.647911	0.683517	0.558702	0.668247
0.649466	0.693073	0.564909	0.683181
0.64949	0.683005	0.566222	0.769187
0.650481	0.678926	0.56637	0.746213
0.651566	0.62872	0.567038	0.780676
0.656076	0.613083	0.567136	0.750754
0.656873	0.646051	0.569158	0.705555
0.660361	0.760236	0.57462	0.651011
0.666438	0.628506	0.576105	0.76888
0.678896	0.695089	0.576202	0.702843
0.681426	0.681126	0.577852	0.735189
0.682806	0.662121	0.578071	0.676498
0.684066	0.715675	0.578313	0.725872
0.684077	0.688005	0.578991	0.771588
0.684599	0.76888	0.582007	0.770961
0.684746	0.652989	0.584049	0.671309
0.691647	0.750298	0.584049	0.645496
0.692095	0.732894	0.584911	0.647022
0.698024	0.716892	0.588516	0.71613
0.699134	0.720277	0.592004	0.676027
0.705795	0.77674	0.594742	0.722031
0.708057	0.797977	0.59721	0.729491
0.709775	0.722563	0.59899	0.698696
0.714906	0.730311	0.602952	0.768897
0.718565	0.793892	0.604483	0.701029
0.726	0.8008	0.604483	0.769086
0.726652	0.775411	0.605108	0.677662
0.727719	0.67761	0.60834	0.762403
0.731085	0.774127	0.608525	0.67515
0.732004	0.640532	0.609215	0.732277
0.732162	0.686916	0.610822	0.73825
0.734701	0.67265	0.611601	0.799137
0.738694	0.659648	0.614211	0.657865
0.740959	0.710066	0.61705	0.775394
0.745116	0.62072	0.618931	0.601283
0.746666	0.792699	0.620671	0.708964
0.749218	0.702616	0.621754	0.742509
0.752783	0.671528	0.621979	0.656504
0.757038	0.61654	0.624698	0.684593
0.765671	0.719231	0.6299	0.744713
0.770026	0.716357	0.630678	0.771095
0.774157	0.79698	0.6311	0.776729
0.779302	0.797711	0.632939	0.781612
0.780118	0.690742	0.637833	0.856901
0.783235	0.776418	0.638031	0.731864
0.783255	0.731902	0.638162	0.708043
0.783966	0.645696	0.639894	0.762481
0.784344	0.74118	0.642079	0.68742
0.785886	0.749744	0.642515	0.78209
0.788488	0.712006	0.642711	0.788057
0.795133	0.744154	0.643191	0.722677
0.797764	0.698999	0.649367	0.808005
0.801896	0.727785	0.650617	0.664849
0.807759	0.711016	0.651026	0.692823
0.808786	0.612749	0.651821	0.729998
0.822872	0.792143	0.654245	0.718129
0.832268	0.734484	0.655592	0.756759
0.83506	0.800583	0.656532	0.785598
0.843842	0.742056	0.658513	0.764943
0.849076	0.673031	0.660742	0.718696
0.873146	0.731046	0.661166	0.72092
0.890534	0.723472	0.669189	0.76069
0.89137	0.759082	0.672571	0.797438
0.891805	0.774097	0.672592	0.763096
0.913783	0.637619	0.672946	0.777491
0.919717	0.767438	0.673196	0.785319
0.930028	0.788236	0.673632	0.723719
0.945781	0.726911	0.678253	0.788696
0.946675	0.746199	0.681549	0.641284
0.947715	0.682777	0.681919	0.745057
0.961954	0.774125	0.684135	0.676232
0.964467	0.713301	0.686749	0.759293
0.97362	0.743422	0.689883	0.771597
0.982672	0.760348	0.693003	0.753055
1.00435	0.817055	0.693629	0.749306
1.03072	0.750712	0.694678	0.755274
1.04117	0.689078	0.695545	0.819136
1.04312	0.723952	0.697415	0.751367
1.05869	0.692107	0.698278	0.765261
1.06602	0.797734	0.698318	0.784414
1.06988	0.750891	0.700141	0.757013
1.07617	0.774261	0.70148	0.829283
1.13387	0.792668	0.702278	0.788454
1.1717	0.824832	0.703016	0.723537
1.18325	0.874745	0.703474	0.728861
1.20987	0.739476	0.704926	0.824204
1.22736	0.697846	0.705005	0.730116
1.25064	0.732813	0.705819	0.786493
1.25592	0.756767	0.705859	0.741331
1.31976	0.736809	0.705938	0.708074
1.42222	0.724539	0.706395	0.736781
1.48942	0.794451	0.70693	0.702782
0.214426	0.601926	0.707029	0.699939
0.221613	0.621853	0.708019	0.75073
0.246758	0.638099	0.708928	0.800488
0.253905	0.575746	0.710428	0.726133
0.258645	0.660301	0.712574	0.793081
0.259982	0.597625	0.714419	0.803848
0.259989	0.62975	0.715496	0.753482
0.263705	0.609464	0.715634	0.773132
0.263951	0.621863	0.716206	0.77244
0.267308	0.677249	0.717041	0.699269
0.273649	0.671784	0.717705	0.69392
0.275208	0.600496	0.720277	0.763914
0.276484	0.631059	0.724967	0.689311
0.282523	0.593787	0.725218	0.798195
0.285377	0.653661	0.726762	0.701712
0.285914	0.595204	0.731238	0.753354
0.287225	0.624253	0.731507	0.82455
0.29216	0.673026	0.731545	0.784682
0.292876	0.625249	0.73269	0.725602
0.297117	0.584526	0.733247	0.767119
0.302679	0.465021	0.733266	0.733563
0.30309	0.633777	0.733839	0.71701
0.304113	0.673854	0.734278	0.721288
0.306678	0.661232	0.74117	0.803486
0.310789	0.616169	0.741661	0.747398
0.3108	0.669154	0.74899	0.741278
0.311682	0.639192	0.749906	0.80759
0.312723	0.698238	0.751175	0.800991
0.316948	0.672569	0.751342	0.750958
0.317887	0.632589	0.753037	0.843928
0.318885	0.610069	0.75352	0.7523
0.320922	0.530473	0.754839	0.746255
0.323147	0.649643	0.755414	0.784538
0.324963	0.678921	0.761048	0.72463
0.328417	0.684096	0.767663	0.70477
0.329826	0.649131	0.76883	0.695833
0.330957	0.572005	0.771213	0.74994
0.334198	0.651962	0.773552	0.701154
0.338001	0.698184	0.779091	0.701942
0.339982	0.670257	0.780079	0.797998
0.341042	0.694819	0.786053	0.791271
0.342183	0.701016	0.791399	0.801668
0.342589	0.620235	0.793608	0.770119
0.343584	0.622522	0.795829	0.717057
0.343726	0.692698	0.800741	0.753829
0.344869	0.68283	0.802523	0.676699
0.344895	0.657324	0.802715	0.685794
0.345731	0.611136	0.804406	0.779536
0.346274	0.691202	0.813772	0.787692
0.350193	0.718443	0.818953	0.760693
0.351315	0.649576	0.822128	0.816642
0.353859	0.626937	0.824238	0.78958
0.354446	0.697657	0.827697	0.866001
0.354726	0.706372	0.83222	0.704325
0.357195	0.693428	0.833044	0.775934
0.357655	0.704171	0.833196	0.762263
0.357882	0.642359	0.833229	0.852822
0.358452	0.700461	0.833817	0.837694
0.359442	0.701113	0.837622	0.767391
0.36171	0.666992	0.847579	0.751715
0.363259	0.710051	0.84979	0.841209
0.363646	0.699271	0.855376	0.824993
0.363944	0.721273	0.856701	0.784529
0.364262	0.640008	0.857012	0.682315
0.367193	0.653378	0.858645	0.742092
0.367552	0.680658	0.858889	0.786421
0.369267	0.66941	0.870198	0.737794
0.370322	0.645082	0.872175	0.80085
0.370365	0.680127	0.876532	0.769987
0.374119	0.661092	0.889287	0.824086
0.37838	0.635199	0.895987	0.746417
0.379142	0.699828	0.896327	0.746551
0.387525	0.710454	0.89861	0.763242
0.387539	0.710773	0.902125	0.792565
0.389657	0.670639	0.91256	0.859161
0.390064	0.719392	0.917963	0.837162
0.391381	0.697126	0.9181	0.750388
0.393419	0.662292	0.923576	0.804795
0.393942	0.695094	0.92834	0.690921
0.395511	0.680095	0.936557	0.74192
0.396923	0.705383	0.939815	0.726175
0.401966	0.700052	0.945399	0.773599
0.402209	0.696727	0.949476	0.759593
0.40375	0.697954	0.950334	0.776615
0.405485	0.683115	0.951483	0.757853
0.408775	0.716107	0.952439	0.819681
0.410626	0.718041	0.955215	0.778561
0.410828	0.686224	0.95649	0.622114
0.410868	0.696684	0.956753	0.807927
0.411087	0.70496	0.957558	0.908137
0.412547	0.642306	0.9639	0.629513
0.413137	0.714413	0.964292	0.808359
0.414045	0.722343	0.967222	0.792277
0.414237	0.745328	0.987116	0.717804
0.417103	0.684437	0.988166	0.760357
0.417225	0.698465	0.990884	0.823735
0.418093	0.746272	0.991425	0.694415
0.418999	0.708573	0.994468	0.769891
0.421006	0.700244	0.997042	0.789273
0.422799	0.746028	0.997997	0.786703
0.423055	0.648603	1.00538	0.787688
0.424652	0.697989	1.03296	0.771925
0.429097	0.738791	1.04626	0.739519
0.429257	0.667056	1.0492	0.855001
0.429908	0.735232	1.04957	0.771206
0.43145	0.711296	1.05413	0.823972
0.432445	0.711864	1.05662	0.866526
0.432516	0.738434	1.06538	0.842959
0.433329	0.658272	1.0661	0.822424
0.433333	0.733746	1.06939	0.903526
0.435333	0.684451	1.07755	0.763176
0.435668	0.694624	1.08132	0.780205
0.438415	0.678572	1.08203	0.791404
0.440428	0.748363	1.08889	0.775744
0.440522	0.724332	1.09324	0.724937
0.44244	0.728742	1.09682	0.891557
0.443227	0.750685	1.11896	0.750442
0.44361	0.751041	1.12028	0.851534
0.444739	0.751111	1.12233	0.718102
0.445328	0.666862	1.12943	0.876709
0.445895	0.731916	1.13036	0.826726
0.446489	0.694608	1.14034	0.785265
0.447003	0.719876	1.14057	0.842806
0.448458	0.722102	1.14214	0.733662
0.449186	0.703759	1.1428	0.834732
0.452705	0.666826	1.14519	0.862329
0.453155	0.737762	1.14608	0.848683
0.454444	0.696202	1.15034	0.844012
0.454539	0.76316	1.15153	0.808646
0.45754	0.720009	1.18132	0.764488
0.457572	0.729804	1.18603	0.791483
0.45795	0.762935	1.19081	0.840806
0.458143	0.685789	1.19817	0.827874
0.460458	0.684214	1.19886	0.814491
0.462262	0.715723	1.21064	0.800179
0.462297	0.681684	1.22652	0.809183
0.463938	0.756942	1.23603	0.768708
0.464234	0.71414	1.24355	0.818466
0.464284	0.653136	1.26029	0.871838
0.469654	0.761651	1.27529	0.831218
0.469765	0.717654	1.2786	0.820829
0.471702	0.724889	1.29808	0.854921
0.473753	0.725238	1.30353	0.853554
0.478032	0.688723	1.31205	0.854506
0.478209	0.66472	1.33767	0.846222
0.479927	0.761412	1.35663	0.822503
0.482022	0.720565	1.3734	0.81268
0.484513	0.744266	1.39981	0.871794
0.485239	0.737088	1.40752	0.778098
0.485462	0.734102	1.43147	0.764836
0.487847	0.726644	1.4344	0.810592
0.488653	0.766328	1.49479	0.880243
0.495054	0.668315	1.49998	0.850717
0.496874	0.714131	1.53913	0.853836
0.49739	0.706707	1.58627	0.831846
0.499111	0.724654	0.18789	0.675561
0.499895	0.750167	0.207391	0.563368
0.501291	0.730632	0.210055	0.665823
0.501611	0.737033	0.221442	0.572564
0.501726	0.698829	0.227411	0.624561
0.502125	0.682379	0.232606	0.640358
0.506093	0.754361	0.245298	0.603566
0.507144	0.690825	0.257764	0.618539
0.511158	0.761072	0.268037	0.615501
0.511525	0.705122	0.27001	0.61015
0.511775	0.705807	0.271563	0.604372
0.5144	0.717823	0.276791	0.549803
0.515487	0.732634	0.280413	0.64486
0.518302	0.724919	0.282235	0.667715
0.518622	0.72032	0.295252	0.704631
0.519505	0.730967	0.295862	0.649167
0.526029	0.742727	0.29705	0.680616
0.527622	0.725678	0.297621	0.5639
0.532299	0.749322	0.298686	0.692862
0.535477	0.751148	0.305865	0.630715
0.539072	0.680348	0.307389	0.636705
0.541571	0.72762	0.312451	0.618474
0.545851	0.69209	0.313961	0.694134
0.546268	0.747211	0.315	0.665713
0.548934	0.712328	0.315921	0.626065
0.550071	0.747783	0.317574	0.601041
0.550366	0.697625	0.31775	0.623913
0.550557	0.722039	0.318051	0.632894
0.573081	0.750266	0.319264	0.701672
0.574233	0.750801	0.321214	0.680053
0.58048	0.713148	0.323438	0.599502
0.588157	0.715148	0.327696	0.694851
0.588878	0.748948	0.331017	0.689492
0.597004	0.748582	0.332259	0.66335
0.610208	0.770365	0.33285	0.684488
0.61736	0.7766	0.334193	0.66142
0.626463	0.755595	0.334344	0.725777
0.657073	0.75377	0.340618	0.648616
0.66519	0.774703	0.341692	0.624647
0.66557	0.752744	0.342421	0.689014
0.670814	0.780771	0.34489	0.670927
0.679371	0.785393	0.350528	0.649763
0.679756	0.781162	0.353175	0.73831
0.699942	0.784326	0.353558	0.707117
0.700865	0.724588	0.357034	0.664191
0.716183	0.806418	0.357286	0.665727
0.752108	0.722436	0.357448	0.66597
0.1652	0.58348	0.361086	0.666705
0.172983	0.59999	0.3619	0.685796
0.183594	0.449142	0.36303	0.646721
0.196622	0.546616	0.363666	0.6725
0.2009	0.520116	0.364534	0.721548
0.21294	0.505047	0.364668	0.647718
0.214578	0.523275	0.365864	0.633847
0.216946	0.561311	0.367606	0.714095
0.228029	0.554431	0.367812	0.603507
0.228717	0.56363	0.368695	0.691445
0.230814	0.489196	0.369096	0.656797
0.234662	0.557247	0.369639	0.687348
0.236249	0.525803	0.369682	0.683095
0.236935	0.535377	0.369931	0.63902
0.237369	0.608113	0.370414	0.663884
0.240114	0.575886	0.372538	0.750543
0.24334	0.578451	0.373337	0.584938
0.247642	0.519748	0.373361	0.678908
0.253442	0.497255	0.373738	0.700511
0.256374	0.621389	0.375434	0.668087
0.257834	0.64321	0.375525	0.689935
0.259475	0.606044	0.375588	0.714688
0.260003	0.594679	0.375761	0.717242
0.261947	0.543632	0.376039	0.679005
0.264238	0.599283	0.376332	0.687747
0.26503	0.576906	0.377108	0.771928
0.268272	0.579393	0.379494	0.65011
0.271084	0.583021	0.379561	0.680546
0.273754	0.60877	0.380848	0.654697
0.273939	0.524543	0.382102	0.622903
0.27617	0.648497	0.382144	0.681142
0.276275	0.605968	0.382144	0.754571
0.278196	0.588954	0.384006	0.732681
0.280464	0.592006	0.386087	0.71186
0.284959	0.602858	0.386167	0.686722
0.290574	0.597408	0.387948	0.611723
0.292888	0.611875	0.388023	0.677779
0.293529	0.568021	0.389161	0.66557
0.295972	0.654958	0.389555	0.689828
0.296368	0.605731	0.390938	0.740809
0.297905	0.608988	0.391943	0.680088
0.298523	0.601369	0.394441	0.723186
0.305605	0.627488	0.395045	0.640978
0.306666	0.604294	0.395734	0.763444
0.307049	0.682456	0.395752	0.701243
0.307178	0.59334	0.397009	0.719761
0.310672	0.637089	0.399276	0.670446
0.310719	0.49047	0.399715	0.6649
0.312341	0.681263	0.400563	0.716197
0.312544	0.614027	0.402908	0.720433
0.313069	0.563858	0.403383	0.707802
0.315315	0.576364	0.404804	0.719196
0.318119	0.576443	0.405049	0.713275
0.318409	0.592371	0.406619	0.734218
0.319258	0.598197	0.410863	0.694359
0.32186	0.626786	0.411202	0.733536
0.323214	0.636487	0.414986	0.774253
0.326869	0.676096	0.417294	0.722416
0.331682	0.559715	0.417501	0.738668
0.333484	0.608139	0.419843	0.721431
0.334722	0.620013	0.420466	0.725088
0.338172	0.630712	0.420968	0.688958
0.338273	0.641869	0.42687	0.729593
0.339067	0.625434	0.42714	0.679849
0.340411	0.639231	0.432712	0.66947
0.341856	0.66479	0.433342	0.728096
0.343111	0.536452	0.436099	0.710575
0.3433	0.62272	0.437211	0.713054
0.351777	0.613131	0.437459	0.715668
0.351849	0.647517	0.43858	0.721296
0.351859	0.669282	0.438971	0.721059
0.351977	0.621067	0.44787	0.662327
0.353793	0.632976	0.450915	0.669851
0.356624	0.567141	0.451075	0.680635
0.358028	0.644362	0.451587	0.690515
0.358371	0.655437	0.451891	0.679895
0.360781	0.559749	0.452126	0.761999
0.361041	0.662802	0.456845	0.715204
0.361675	0.630107	0.464863	0.691258
0.361715	0.613823	0.467369	0.738524
0.365469	0.68411	0.469646	0.744898
0.366992	0.604175	0.47048	0.68938
0.369658	0.676052	0.471066	0.686577
0.38005	0.594412	0.471782	0.682688
0.38063	0.594533	0.47584	0.770806
0.380791	0.621222	0.478107	0.688731
0.383069	0.719921	0.479314	0.706998
0.383625	0.639357	0.480228	0.764443
0.384536	0.587028	0.48054	0.773985
0.386737	0.659314	0.480671	0.696246
0.388116	0.637882	0.481853	0.712686
0.389249	0.637124	0.486643	0.771191
0.396258	0.755761	0.494686	0.748693
0.40082	0.689022	0.496536	0.693854
0.400869	0.67948	0.500689	0.740318
0.402729	0.636026	0.502237	0.738644
0.407426	0.641475	0.508314	0.707839
0.407435	0.661796	0.50896	0.751087
0.408886	0.640948	0.515578	0.730728
0.415312	0.652055	0.515935	0.812513
0.417942	0.701632	0.519704	0.736007
0.420646	0.689339	0.532956	0.699106
0.423021	0.581493	0.534759	0.746766
0.428878	0.689903	0.54449	0.756891
0.431906	0.617133	0.547621	0.772825
0.433746	0.653804	0.547703	0.766062
0.43486	0.612616	0.549572	0.742854
0.436145	0.646985	0.554858	0.750046
0.436542	0.693785	0.558729	0.678821
0.440875	0.688841	0.567118	0.736327
0.441938	0.704562	0.568955	0.751765
0.445457	0.669835	0.569586	0.729398
0.446077	0.662161	0.571403	0.702368
0.452992	0.693296	0.576163	0.686989
0.453366	0.725446	0.57977	0.755968
0.453653	0.671904	0.588547	0.739223
0.455016	0.729418	0.592755	0.777497
0.457157	0.71322	0.593248	0.74945
0.457765	0.646789	0.600528	0.770164
0.457832	0.674856	0.60112	0.798488
0.459292	0.703346	0.60172	0.732537
0.461418	0.668961	0.604053	0.758747
0.461531	0.705286	0.605924	0.744048
0.464308	0.707385	0.610341	0.733896
0.465798	0.707655	0.610864	0.783632
0.466372	0.710982	0.62299	0.744405
0.466635	0.659476	0.634702	0.77766
0.472211	0.702106	0.64177	0.84868
0.474046	0.72916	0.661102	0.770422
0.476613	0.751963	0.66815	0.750814
0.478703	0.667269	0.673275	0.723833
0.482968	0.717502	0.680377	0.793274
0.485291	0.687568	0.685666	0.80103
0.493692	0.640434	0.701604	0.767821
0.494773	0.68161	0.703195	0.752407
0.496969	0.658479	0.70967	0.775222
0.502847	0.699505	0.795307	0.766053
0.503687	0.707878	0.847617	0.804227
0.507084	0.650124	0.865059	0.824853
0.512713	0.737233	0.875481	0.817018
0.5148	0.680746	0.221173	0.587236
0.516739	0.724866	0.225698	0.619056
0.520054	0.589402	0.290319	0.710654
0.521849	0.665969	0.29437	0.671164
0.525489	0.744532	0.300175	0.693412
0.533346	0.674458	0.312694	0.662255
0.542713	0.71596	0.317665	0.693274
0.546195	0.700623	0.31842	0.628619
0.550878	0.701792	0.325746	0.62946
0.552677	0.732683	0.3262	0.651455
0.559214	0.730407	0.339232	0.719797
0.559475	0.775383	0.340088	0.65168
0.561382	0.737655	0.342057	0.714999
0.562192	0.773048	0.349067	0.674535
0.562583	0.776544	0.349822	0.65461
0.573931	0.674314	0.349873	0.681405
0.5792	0.704543	0.356548	0.728416
0.580334	0.679014	0.358114	0.712707
0.583631	0.746696	0.36024	0.712852
0.590075	0.741663	0.360786	0.625735
0.596059	0.694512	0.363025	0.705933
0.598993	0.743411	0.364584	0.704856
0.602392	0.746271	0.365251	0.696335
0.605375	0.753383	0.367061	0.71934
0.607934	0.718487	0.367149	0.701059
0.619587	0.769971	0.368837	0.592937
0.630103	0.769007	0.3698	0.708005
0.632366	0.715982	0.37197	0.711234
0.643633	0.741263	0.373907	0.685496
0.644395	0.762823	0.37396	0.74064
0.651114	0.768885	0.376826	0.60174
0.65933	0.767628	0.377606	0.693504
0.676204	0.756173	0.380625	0.727431
0.680157	0.767722	0.381643	0.767493
0.688718	0.732276	0.381686	0.706722
0.691922	0.728973	0.382678	0.72027
0.694965	0.799897	0.383163	0.707594
0.700332	0.755701	0.383822	0.773543
0.701653	0.735216	0.384001	0.690905
0.709711	0.767175	0.384292	0.703049
0.722899	0.789608	0.385324	0.688193
0.729645	0.779496	0.386751	0.73325
0.73115	0.788861	0.386844	0.676862
0.751452	0.793444	0.386998	0.662133
0.753134	0.7692	0.388748	0.62541
0.758829	0.834069	0.393905	0.710951
0.762048	0.776715	0.39434	0.738715
0.763676	0.790698	0.394862	0.701413
0.767386	0.809729	0.39629	0.701124
0.778106	0.70111	0.396718	0.645114
0.783597	0.791434	0.398634	0.725596
0.815273	0.772972	0.399163	0.669262
0.820973	0.802549	0.399701	0.650963
0.821087	0.828496	0.399728	0.691887
0.822385	0.762118	0.400198	0.677148
0.862099	0.795458	0.400468	0.744583
0.886417	0.800959	0.401193	0.608317
0.889814	0.767613	0.401351	0.776883
0.9856	0.792889	0.401571	0.691421
0.988709	0.836217	0.401603	0.759067
0.994369	0.809662	0.402505	0.6923
1.0161	0.789173	0.402657	0.69474
1.01758	0.805592	0.402891	0.640071
1.0188	0.776009	0.402989	0.741682
1.08051	0.839784	0.403669	0.679506
1.24163	0.840161	0.406384	0.664342
1.25967	0.840814	0.406393	0.722266
1.3902	0.873645	0.407054	0.684538
		0.411017	0.732727
		0.411289	0.73779
		0.415147	0.746725
		0.416102	0.714129
		0.419589	0.683638
		0.419864	0.730487
		0.421649	0.743569
		0.423869	0.701425
		0.424474	0.701735
		0.425158	0.654726
		0.430324	0.708181
		0.431948	0.683969
		0.433999	0.732075
		0.437776	0.723909
		0.438938	0.715156
		0.440039	0.651801
		0.441529	0.701242
		0.441967	0.757215
		0.442024	0.711998
		0.443837	0.701659
		0.447943	0.699881
		0.44816	0.696471
		0.450394	0.716808
		0.451251	0.745529
		0.453597	0.681884
		0.454428	0.711062
		0.457859	0.700648
		0.459233	0.716689
		0.464887	0.729146
		0.465003	0.642673
		0.466186	0.75212
		0.46641	0.719168
		0.46723	0.742991
		0.468835	0.689392
		0.470042	0.740637
		0.472134	0.713197
		0.472318	0.729345
		0.472432	0.779035
		0.47265	0.705751
		0.473352	0.746828
		0.473516	0.737502
		0.474514	0.658448
		0.475252	0.695314
		0.476219	0.730729
		0.476257	0.738499
		0.476473	0.783211
		0.479363	0.749932
		0.480059	0.663573
		0.480123	0.635657
		0.480127	0.728086
		0.484327	0.702582
		0.486929	0.752367
		0.487407	0.706166
		0.48797	0.654021
		0.491501	0.714165
		0.491651	0.655674
		0.494974	0.715472
		0.496216	0.699635
		0.500599	0.765497
		0.502409	0.751076
		0.503059	0.751711
		0.505008	0.745956
		0.505551	0.674384
		0.511969	0.769724
		0.520727	0.746152
		0.524871	0.670112
		0.524981	0.687594
		0.527779	0.759254
		0.531573	0.744424
		0.531898	0.668208
		0.535575	0.823509
		0.535764	0.759993
		0.538302	0.746639
		0.539892	0.668008
		0.541261	0.732905
		0.544062	0.661028
		0.545308	0.781696
		0.547838	0.695107
		0.548665	0.760443
		0.551287	0.763253
		0.551582	0.791989
		0.551965	0.699305
		0.552158	0.758994
		0.552233	0.741488
		0.554751	0.711237
		0.558054	0.794349
		0.560619	0.724105
		0.564611	0.742333
		0.569069	0.764705
		0.571737	0.712762
		0.57252	0.638593
		0.572763	0.76263
		0.572901	0.788563
		0.576197	0.723803
		0.579315	0.774417
		0.58011	0.780855
		0.58385	0.611891
		0.59386	0.74228
		0.598299	0.714573
		0.600693	0.742118
		0.601594	0.772431
		0.603739	0.758227
		0.603757	0.7496
		0.603775	0.716726
		0.610429	0.765182
		0.619331	0.723018
		0.629502	0.783404
		0.631603	0.716973
		0.638395	0.746227
		0.646909	0.685939
		0.650215	0.692983
		0.652012	0.749876
		0.6539	0.817004
		0.655053	0.754625
		0.661083	0.656728
		0.662722	0.697157
		0.664129	0.754471
		0.664949	0.708382
		0.674325	0.750772
		0.674796	0.727158
		0.68012	0.798148
		0.696016	0.803378
		0.709327	0.793565
		0.713053	0.759267
		0.714527	0.817136
		0.72661	0.732139
		0.727149	0.769098
		0.73263	0.794195
		0.752338	0.804088
		0.755606	0.789393
		0.776276	0.721812
		0.781306	0.818507
		0.787437	0.811529
		0.800009	0.792047
		0.809074	0.816641
		0.816607	0.782404
		0.822205	0.805339
		0.825658	0.817755
		0.88905	0.811169
		0.928448	0.807492
		1.12258	0.815653
		1.14473	0.842773

## Sheet: Fig 1J
Fig 1J. Histogram of g-ratio comparison between 2afl/fl and 2aOKO mice pups
2afl/fl (g-ratio)	2aOKO (g-ratio)
0.66939	0.725348
0.695356	0.700554
0.670679	0.720341

## Sheet: Fig 2C
Fig 2C. Percentage of Olig2+ cells in 2afl/fl and 2aOKO mice pups
2afl/fl (%)	2aOKO (%)
93.8563	97.0666
100.838	102.471
105.306	100.463

## Sheet: Fig 2D
Fig 2D. Percentage of Olig2+Pdgfra+ cells in 2afl/fl and 2aOKO mice pups
2afl/fl (%)	2aOKO (%)
100.27	108.424
98.1856	107.569
101.544	98.9334
	105.608

## Sheet: Fig 2E
Fig 2E. Percentage of branched/stunted Olig2+Pdgfra+ cells in 2afl/fl and 2aOKO mice pups
2afl/fl (%)	2aOKO (%)
62.1911	79.819
53.0303	72.9762
50.2999	65.1461
51.2698	70.3309
	75.7129

## Sheet: Fig 3C
Fig 3C. Percentage of each individual cell cluster out of the total cell population from both 2afl/fl-OL-Ribo-TRAP and 2aOKO-OL-Ribo-TRAP mice pups
	2afl/fl-OL-Ribo-TRAP (%)	2aOKO-OL-Ribo-TRAP (%)
NP3	12.7222	9.46162
NP2	20.0655	16.6578
NP1a	9.47147	7.16951
OPC-G1	7.39008	11.9936
OPC-S	9.47147	16.7644
OPC-G2	9.89242	2.98508
OPC-M	5.07484	7.0096
OPC1b	13.3302	13.2729
OPC1a_P		9.59488
OPC1a	11.9504	3.06503
iOL	0.631431	2.02559

[truncated: 22 more sheets: Fig 4A, Fig 4B, Fig 4C, Fig 4D, Fig 5A, Fig 6A, Fig 6B, Fig 6C, Fig 6D, Fig 6E, Fig 6F, Fig S1A, Fig S1C, Fig S1D, Fig S2A, Fig S2B, Fig S2C, Fig S4A, Fig S4B, Fig S5 …]
